# Supplementary material for: Comparative Proteomic Profiling of Clinical Klebsiella pneumoniae Strains and the Corresponding Outer Membrane Vesicles
Source: J Extracell Biol. 2026 Apr 14;5(4):e70135. doi: 10.1002/jex2.70135 (PMC13077552; doi:10.1002/jex2.70135)
Supplement: Supplementary file 6 — Supporting Information: jex270135‐sup‐0006‐TableS1 [file JEX2-5-e70135-s008.xlsx]

## Sheet: location
Strain				OMV
UniprotID	location			UniprotID	location
A0A0H3GPY7	Cytoplasmic			A0A0H3GPY7	Cytoplasmic
A0A0H3GVN8	Cytoplasmic			A0A0H3GGB5	Cytoplasmic
A0A0H3G5	Cytoplasmic			A0A0H3GGC8	CytoplasmicMembrane
A0A0H3GGC8	CytoplasmicMembrane			A0A0H3GGY4	Cytoplasmic
A0A0H3GGY4	Cytoplasmic			A0A0H3GIH5	CytoplasmicMembrane
A0A0H3GHB2	Cytoplasmic			A0A0H3GIH5	Cytoplasmic
A0A0H3GHZ9	Cytoplasmic			A0A0H3GKE9	Cytoplasmic
A0A0H3GI11	Cytoplasmic			A0A0H3GLF7	Cytoplasmic
A0A0H3GIH5	CytoplasmicMembrane			A0A0H3GME8	Unknown
A0A0H3GIH5	Cytoplasmic			A0A0H3GPN8	CytoplasmicMembrane
A0A0H3GKE9	Cytoplasmic			A0A0H3GPQ6	Cytoplasmic
A0A0H3GLF7	Cytoplasmic			A0A0H3GRA2	Cytoplasmic
A0A0H3GME8	Unknown			A0A0H3GRS5	Cytoplasmic
A0A0H3GND3	Unknown			A0A0H3GRX4	Cytoplasmic
A0A0H3GP38	Unknown			A0A0H3GTR0	CytoplasmicMembrane
A0A0H3GPN8	CytoplasmicMembrane			A0A0H3GUS9	CytoplasmicMembrane
A0A0H3GPQ6	Cytoplasmic			A0A0H3GVB1	Cytoplasmic
A0A0H3GRA1	Cytoplasmic			A0A0H3GVR8	Cytoplasmic
A0A0H3GRA2	Cytoplasmic			A0A0H3GW32	Cytoplasmic
A0A0H3GRS5	Cytoplasmic			A0A0H3GX03	Cytoplasmic
A0A0H3GRX4	Cytoplasmic			A0A0H3H225	Cytoplasmic
A0A0H3GSB1	Cytoplasmic			A0A0H3H3Z1	Cytoplasmic
A0A0H3GTR0	CytoplasmicMembrane			A0A0H3H3Z9	Cytoplasmic
A0A0H3GUS9	CytoplasmicMembrane			A0A0H3H447	Cytoplasmic
A0A0H3GVB1	Cytoplasmic			A0A0H3GG67	Cytoplasmic
A0A0H3GVR8	Cytoplasmic			A0A0H3GGG0	Cytoplasmic
A0A0H3GW32	Cytoplasmic			A0A0H3GGJ9	Cytoplasmic
A0A0H3GWU0	Cytoplasmic			A0A0H3GGM3	Cytoplasmic
A0A0H3GX03	Cytoplasmic			A0A0H3GGP0	Cytoplasmic
A0A0H3GXV4	Cytoplasmic			A0A0H3GGW8	Cytoplasmic
A0A0H3GYB8	Cytoplasmic			A0A0H3GH22	Cytoplasmic
A0A0H3GYT6	Cytoplasmic			A0A0H3GH32	Cytoplasmic
A0A0H3H225	Cytoplasmic			A0A0H3GH83	Cytoplasmic
A0A0H3H3Z1	Cytoplasmic			A0A0H3GHG7	OuterMembrane
A0A0H3H3Z9	Cytoplasmic			A0A0H3GHX9	Cytoplasmic
A0A0H3H447	Cytoplasmic			A0A0H3GHY4	Cytoplasmic
A0A0H3GG67	Cytoplasmic			A0A0H3GI02	CytoplasmicMembrane
A0A0H3GG72	Unknown			A0A0H3GI28	Cytoplasmic
A0A0H3GG98	Unknown			A0A0H3GI34	Periplasmic
A0A0H3GGE9	Cytoplasmic			A0A0H3GI71	Cytoplasmic
A0A0H3GGG0	Cytoplasmic			A0A0H3GI71	Cytoplasmic
A0A0H3GGI2	Unknown			A0A0H3GIQ6	Cytoplasmic
A0A0H3GGJ9	Cytoplasmic			A0A0H3GIV1	Cytoplasmic
A0A0H3GGK3	OuterMembrane			A0A0H3GIZ3	Cytoplasmic
A0A0H3GGM3	Cytoplasmic			A0A0H3GJ23	Cytoplasmic
A0A0H3GGM9	Cytoplasmic			A0A0H3GJ23	Cytoplasmic
A0A0H3GGP0	Cytoplasmic			A0A0H3GJ37	Cytoplasmic
A0A0H3GGQ3	Cytoplasmic			A0A0H3GJ60	Cytoplasmic
A0A0H3GGQ9	Cytoplasmic			A0A0H3GJA2	Cytoplasmic
A0A0H3GGT9	Cytoplasmic			A0A0H3GJA6	Cytoplasmic
A0A0H3GGW4	Cytoplasmic			A0A0H3GJB0	Cytoplasmic
A0A0H3GGW8	Cytoplasmic			A0A0H3GJE4	Cytoplasmic
A0A0H3GH05	Cytoplasmic			A0A0H3GJV5	Cytoplasmic
A0A0H3GH22	Cytoplasmic			A0A0H3GK43	Cytoplasmic
A0A0H3GH32	Cytoplasmic			A0A0H3GKA2	Cytoplasmic
A0A0H3GH41	Unknown			A0A0H3GKB6	Cytoplasmic
A0A0H3GH70	Cytoplasmic			A0A0H3GKC0	Cytoplasmic
A0A0H3GH83	Cytoplasmic			A0A0H3GKH2	Cytoplasmic
A0A0H3GH88	Unknown			A0A0H3GKH6	Cytoplasmic
A0A0H3GHG7	OuterMembrane			A0A0H3GKP1	Cytoplasmic
A0A0H3GHH5	CytoplasmicMembrane			A0A0H3GKU6	Cytoplasmic
A0A0H3GHX9	Cytoplasmic			A0A0H3GL15	Cytoplasmic
A0A0H3GHY4	Cytoplasmic			A0A0H3GL29	CytoplasmicMembrane
A0A0H3GHZ3	Unknown			A0A0H3GL30	Cytoplasmic
A0A0H3GI02	CytoplasmicMembrane			A0A0H3GL37	Cytoplasmic
A0A0H3GI06	Cytoplasmic			A0A0H3GL47	Cytoplasmic
A0A0H3GI16	Cytoplasmic			A0A0H3GLB7	CytoplasmicMembrane
A0A0H3GI28	Cytoplasmic			A0A0H3GLD4	Cytoplasmic
A0A0H3GI34	Periplasmic			A0A0H3GLF6	Cytoplasmic
A0A0H3GI71	Cytoplasmic			A0A0H3GLG1	Cytoplasmic
A0A0H3GI71	Cytoplasmic			A0A0H3GLK6	Cytoplasmic
A0A0H3GIB3	Cytoplasmic			A0A0H3GLM9	Cytoplasmic
A0A0H3GID9	Cytoplasmic			A0A0H3GLS3	Cytoplasmic
A0A0H3GID9	Cytoplasmic			A0A0H3GLU4	Cytoplasmic
A0A0H3GIQ6	Cytoplasmic			A0A0H3GLY2	Cytoplasmic
A0A0H3GIR1	Unknown			A0A0H3GM87	CytoplasmicMembrane
A0A0H3GIV1	Cytoplasmic			A0A0H3GM89	Cytoplasmic
A0A0H3GIZ3	Cytoplasmic			A0A0H3GMA6	Cytoplasmic
A0A0H3GJ01	Cytoplasmic			A0A0H3GMF7	OuterMembrane
A0A0H3GJ23	Cytoplasmic			A0A0H3GMF7	Cytoplasmic
A0A0H3GJ23	Cytoplasmic			A0A0H3GMJ2	Cytoplasmic
A0A0H3GJ33	Cytoplasmic			A0A0H3GMJ2	Cytoplasmic
A0A0H3GJ34	Cytoplasmic			A0A0H3GMJ2	Cytoplasmic
A0A0H3GJ37	Cytoplasmic			A0A0H3GMX2	Cytoplasmic
A0A0H3GJ60	Cytoplasmic			A0A0H3GMX9	Cytoplasmic
A0A0H3GJ74	Cytoplasmic			A0A0H3GMX9	CytoplasmicMembrane
A0A0H3GJ80	Cytoplasmic			A0A0H3GND2	Cytoplasmic
A0A0H3GJ97	CytoplasmicMembrane			A0A0H3GNE4	Cytoplasmic
A0A0H3GJA2	Cytoplasmic			A0A0H3GNJ6	CytoplasmicMembrane
A0A0H3GJA6	Cytoplasmic			A0A0H3GNU6	Cytoplasmic
A0A0H3GJB0	Cytoplasmic			A0A0H3GP17	Cytoplasmic
A0A0H3GJE4	Cytoplasmic			A0A0H3GP55	Cytoplasmic
A0A0H3GJG3	Cytoplasmic			A0A0H3GPK3	Cytoplasmic
A0A0H3GJN3	Cytoplasmic			A0A0H3GPS2	Cytoplasmic
A0A0H3GJN7	CytoplasmicMembrane			A0A0H3GPV9	Cytoplasmic
A0A0H3GJQ8	Unknown			A0A0H3GPX8	CytoplasmicMembrane
A0A0H3GJV5	Cytoplasmic			A0A0H3GPY5	Cytoplasmic
A0A0H3GJW8	Cytoplasmic			A0A0H3GPZ6	CytoplasmicMembrane
A0A0H3GK04	Cytoplasmic			A0A0H3GPZ9	Cytoplasmic
A0A0H3GK09	Cytoplasmic			A0A0H3GQ04	Cytoplasmic
A0A0H3GK38	Cytoplasmic			A0A0H3GQ16	Cytoplasmic
A0A0H3GK43	Cytoplasmic			A0A0H3GQ17	CytoplasmicMembrane
A0A0H3GK97	Cytoplasmic			A0A0H3GQ55	Cytoplasmic
A0A0H3GK99	Cytoplasmic			A0A0H3GQ57	Cytoplasmic
A0A0H3GKA2	Cytoplasmic			A0A0H3GQ65	Cytoplasmic
A0A0H3GKA3	OuterMembrane			A0A0H3GQD1	Cytoplasmic
A0A0H3GKB0	Cytoplasmic			A0A0H3GQL3	Cytoplasmic
A0A0H3GKC0	Cytoplasmic			A0A0H3GQL7	Cytoplasmic
A0A0H3GKD9	Cytoplasmic			A0A0H3GQM5	Cytoplasmic
A0A0H3GKE3	Cytoplasmic			A0A0H3GQM9	Cytoplasmic
A0A0H3GKH2	Cytoplasmic			A0A0H3GQW8	Cytoplasmic
A0A0H3GKH6	Cytoplasmic			A0A0H3GR24	Cytoplasmic
A0A0H3GKN1	Cytoplasmic			A0A0H3GR24	Cytoplasmic
A0A0H3GKU1	Cytoplasmic			A0A0H3GRH0	Cytoplasmic
A0A0H3GKU6	Cytoplasmic			A0A0H3GRH3	Cytoplasmic
A0A0H3GKY9	Cytoplasmic			A0A0H3GRL9	Cytoplasmic
A0A0H3GL15	Cytoplasmic			A0A0H3GRM1	Cytoplasmic
A0A0H3GL29	CytoplasmicMembrane			A0A0H3GRM8	Cytoplasmic
A0A0H3GL30	Cytoplasmic			A0A0H3GRP8	Cytoplasmic
A0A0H3GL37	Cytoplasmic			A0A0H3GRQ4	CytoplasmicMembrane
A0A0H3GL47	Cytoplasmic			A0A0H3GRR0	Cytoplasmic
A0A0H3GLA5	Cytoplasmic			A0A0H3GRR3	CytoplasmicMembrane
A0A0H3GLB7	CytoplasmicMembrane			A0A0H3GRS0	Cytoplasmic
A0A0H3GLD4	Cytoplasmic			A0A0H3GS96	CytoplasmicMembrane
A0A0H3GLE3	Cytoplasmic			A0A0H3GSA2	CytoplasmicMembrane
A0A0H3GLF6	Cytoplasmic			A0A0H3GSH1	Cytoplasmic
A0A0H3GLG1	Cytoplasmic			A0A0H3GSI5	Cytoplasmic
A0A0H3GLH2	Cytoplasmic			A0A0H3GSI5	Unknown
A0A0H3GLH2	Cytoplasmic			A0A0H3GSP2	Cytoplasmic
A0A0H3GLK6	Cytoplasmic			A0A0H3GSR4	Cytoplasmic
A0A0H3GLM9	Cytoplasmic			A0A0H3GSX3	Cytoplasmic
A0A0H3GLR6	Cytoplasmic			A0A0H3GSZ3	Cytoplasmic
A0A0H3GLS3	Cytoplasmic			A0A0H3GT44	Periplasmic
A0A0H3GLU4	Cytoplasmic			A0A0H3GT58	Cytoplasmic
A0A0H3GLY2	Cytoplasmic			A0A0H3GT88	Cytoplasmic
A0A0H3GM87	CytoplasmicMembrane			A0A0H3GTA5	CytoplasmicMembrane
A0A0H3GM89	Cytoplasmic			A0A0H3GTA8	Cytoplasmic
A0A0H3GM92	CytoplasmicMembrane			A0A0H3GTL0	Cytoplasmic
A0A0H3GM97	Cytoplasmic			A0A0H3GTN0	Cytoplasmic
A0A0H3GMA1	Cytoplasmic			A0A0H3GTN1	Cytoplasmic
A0A0H3GMA6	Cytoplasmic			A0A0H3GTN6	Cytoplasmic
A0A0H3GMF7	OuterMembrane			A0A0H3GTN8	Cytoplasmic
A0A0H3GMF7	Cytoplasmic			A0A0H3GTR5	Cytoplasmic
A0A0H3GMI1	Cytoplasmic			A0A0H3GTT4	Cytoplasmic
A0A0H3GMI6	Cytoplasmic			A0A0H3GU43	OuterMembrane
A0A0H3GMJ2	Cytoplasmic			A0A0H3GU54	CytoplasmicMembrane
A0A0H3GML0	Unknown			A0A0H3GU59	Cytoplasmic
A0A0H3GML6	Cytoplasmic			A0A0H3GU65	Cytoplasmic
A0A0H3GMM5	Periplasmic			A0A0H3GU70	Cytoplasmic
A0A0H3GMP3	Cytoplasmic			A0A0H3GU70	Cytoplasmic
A0A0H3GMQ9	Cytoplasmic			A0A0H3GUA1	Cytoplasmic
A0A0H3GMT6	Cytoplasmic			A0A0H3GUE5	Cytoplasmic
A0A0H3GMT6	Cytoplasmic			A0A0H3GUG9	Cytoplasmic
A0A0H3GMU4	Cytoplasmic			A0A0H3GUJ9	Cytoplasmic
A0A0H3GMU4	Cytoplasmic			A0A0H3GUM1	CytoplasmicMembrane
A0A0H3GMV8	Cytoplasmic			A0A0H3GUR3	Cytoplasmic
A0A0H3GMX2	Cytoplasmic			A0A0H3GUU8	CytoplasmicMembrane
A0A0H3GMX6	Cytoplasmic			A0A0H3GUW1	Cytoplasmic
A0A0H3GMX9	Cytoplasmic			A0A0H3GUX6	Cytoplasmic
A0A0H3GN13	Cytoplasmic			A0A0H3GVB4	Cytoplasmic
A0A0H3GN28	Cytoplasmic			A0A0H3GVB8	CytoplasmicMembrane
A0A0H3GN55	Cytoplasmic			A0A0H3GVM8	Cytoplasmic
A0A0H3GN75	Cytoplasmic			A0A0H3GVN3	Cytoplasmic
A0A0H3GN75	CytoplasmicMembrane			A0A0H3GVQ2	CytoplasmicMembrane
A0A0H3GN91	Cytoplasmic			A0A0H3GVQ5	CytoplasmicMembrane
A0A0H3GNA4	Cytoplasmic			A0A0H3GVR4	Cytoplasmic
A0A0H3GND2	Cytoplasmic			A0A0H3GVT0	Cytoplasmic
A0A0H3GND5	Cytoplasmic			A0A0H3GVY6	Cytoplasmic
A0A0H3GND7	Cytoplasmic			A0A0H3GVY8	Cytoplasmic
A0A0H3GNE4	Cytoplasmic			A0A0H3GVZ0	Cytoplasmic
A0A0H3GNJ6	CytoplasmicMembrane			A0A0H3GVZ1	Cytoplasmic
A0A0H3GNL1	Unknown			A0A0H3GW02	Cytoplasmic
A0A0H3GNP7	Cytoplasmic			A0A0H3GW13	Cytoplasmic
A0A0H3GNR2	Cytoplasmic			A0A0H3GW17	Cytoplasmic
A0A0H3GNU6	Cytoplasmic			A0A0H3GW52	CytoplasmicMembrane
A0A0H3GP01	Unknown			A0A0H3GW58	Cytoplasmic
A0A0H3GP17	Cytoplasmic			A0A0H3GWA2	CytoplasmicMembrane
A0A0H3GP55	Cytoplasmic			A0A0H3GWA7	Cytoplasmic
A0A0H3GP56	Cytoplasmic			A0A0H3GWB2	Cytoplasmic
A0A0H3GP65	CytoplasmicMembrane			A0A0H3GWE8	Cytoplasmic
A0A0H3GP72	Cytoplasmic			A0A0H3GWF1	Cytoplasmic
A0A0H3GP72	Cytoplasmic			A0A0H3GWL7	Cytoplasmic
A0A0H3GPH5	Cytoplasmic			A0A0H3GWQ1	Cytoplasmic
A0A0H3GPH7	Cytoplasmic			A0A0H3GWR1	Cytoplasmic
A0A0H3GPI1	Cytoplasmic			A0A0H3GWS6	Cytoplasmic
A0A0H3GPJ7	Unknown			A0A0H3GWU2	Cytoplasmic
A0A0H3GPK3	Cytoplasmic			A0A0H3GWV4	Cytoplasmic
A0A0H3GPP1	Cytoplasmic			A0A0H3GWV4	Cytoplasmic
A0A0H3GPQ8	Cytoplasmic			A0A0H3GX08	Unknown
A0A0H3GPS2	Cytoplasmic			A0A0H3GX18	Cytoplasmic
A0A0H3GPS3	Cytoplasmic			A0A0H3GX29	Cytoplasmic
A0A0H3GPV4	OuterMembrane			A0A0H3GXB7	Cytoplasmic
A0A0H3GPV9	Cytoplasmic			A0A0H3GXC7	Cytoplasmic
A0A0H3GPX8	CytoplasmicMembrane			A0A0H3GXD5	Cytoplasmic
A0A0H3GPY5	Cytoplasmic			A0A0H3GXD7	Cytoplasmic
A0A0H3GPZ2	CytoplasmicMembrane			A0A0H3GXG7	Cytoplasmic
A0A0H3GPZ9	Cytoplasmic			A0A0H3GXI4	Cytoplasmic
A0A0H3GQ04	Cytoplasmic			A0A0H3GXR1	Cytoplasmic
A0A0H3GQ14	Cytoplasmic			A0A0H3GXR6	Cytoplasmic
A0A0H3GQ16	Cytoplasmic			A0A0H3GY04	Cytoplasmic
A0A0H3GQ17	CytoplasmicMembrane			A0A0H3GY11	Cytoplasmic
A0A0H3GQ38	Cytoplasmic			A0A0H3GY70	Cytoplasmic
A0A0H3GQ40	Cytoplasmic			A0A0H3GYA3	Cytoplasmic
A0A0H3GQ50	CytoplasmicMembrane			A0A0H3GYJ7	Cytoplasmic
A0A0H3GQ55	Cytoplasmic			A0A0H3GYZ6	Cytoplasmic
A0A0H3GQ57	Cytoplasmic			A0A0H3GZ37	Cytoplasmic
A0A0H3GQ60	Cytoplasmic			A0A0H3GZ80	Unknown
A0A0H3GQ62	Cytoplasmic			A0A0H3GZ82	Cytoplasmic
A0A0H3GQ65	Cytoplasmic			A0A0H3GZE8	Cytoplasmic
A0A0H3GQD1	Cytoplasmic			A0A0H3GZJ7	Cytoplasmic
A0A0H3GQF7	Cytoplasmic			A0A0H3H053	Cytoplasmic
A0A0H3GQI0	Cytoplasmic			A0A0H3H058	Cytoplasmic
A0A0H3GQL0	Cytoplasmic			A0A0H3H0Y6	Cytoplasmic
A0A0H3GQL3	Cytoplasmic			A0A0H3H133	Cytoplasmic
A0A0H3GQL7	Cytoplasmic			A0A0H3H186	Cytoplasmic
A0A0H3GQM4	Cytoplasmic			A0A0H3H1H0	Cytoplasmic
A0A0H3GQM5	Cytoplasmic			A0A0H3H1L4	CytoplasmicMembrane
A0A0H3GQM9	Cytoplasmic			A0A0H3H1U7	Cytoplasmic
A0A0H3GQQ4	Cytoplasmic			A0A0H3H2L3	Cytoplasmic
A0A0H3GQR1	Cytoplasmic			A0A0H3H2Q3	Cytoplasmic
A0A0H3GQR8	CytoplasmicMembrane			A0A0H3H365	Cytoplasmic
A0A0H3GQW8	Cytoplasmic			A0A0H3H486	CytoplasmicMembrane
A0A0H3GQX0	Unknown			A0A0H3H486	Cytoplasmic
A0A0H3GQY5	Cytoplasmic			A0A0H3H4H3	Cytoplasmic
A0A0H3GR24	Cytoplasmic			A0A0H3H4J2	Cytoplasmic
A0A0H3GR24	Cytoplasmic			A0A0H3H4K9	Cytoplasmic
A0A0H3GR42	CytoplasmicMembrane			A0A0H3H4V7	CytoplasmicMembrane
A0A0H3GR96	Periplasmic			A0A0H3H4X5	Cytoplasmic
A0A0H3GRF3	Cytoplasmic			A0A0H3H4Y3	CytoplasmicMembrane
A0A0H3GRH0	Cytoplasmic			A0A0H3GG62	Cytoplasmic
A0A0H3GRH3	Cytoplasmic			A0A0H3GGE5	Cytoplasmic
A0A0H3GRI5	Cytoplasmic			A0A0H3GGH7	CytoplasmicMembrane
A0A0H3GRJ7	CytoplasmicMembrane			A0A0H3GGL0	Cytoplasmic
A0A0H3GRK2	Cytoplasmic			A0A0H3GGN5	Cytoplasmic
A0A0H3GRL0	Cytoplasmic			A0A0H3GGU1	Cytoplasmic
A0A0H3GRL9	Cytoplasmic			A0A0H3GGV4	Periplasmic
A0A0H3GRM1	Cytoplasmic			A0A0H3GGY9	CytoplasmicMembrane
A0A0H3GRM8	Cytoplasmic			A0A0H3GGY9	Cytoplasmic
A0A0H3GRQ0	Cytoplasmic			A0A0H3GH46	CytoplasmicMembrane
A0A0H3GRQ4	CytoplasmicMembrane			A0A0H3GH69	Cytoplasmic
A0A0H3GRR0	Cytoplasmic			A0A0H3GH73	CytoplasmicMembrane
A0A0H3GRR3	CytoplasmicMembrane			A0A0H3GH92	Cytoplasmic
A0A0H3GRR5	Unknown			A0A0H3GH99	Unknown
A0A0H3GRS0	Cytoplasmic			A0A0H3GHC3	Cytoplasmic
A0A0H3GS31	Cytoplasmic			A0A0H3GHC8	Cytoplasmic
A0A0H3GS31	Cytoplasmic			A0A0H3GHD3	Cytoplasmic
A0A0H3GS43	Cytoplasmic			A0A0H3GHJ1	Cytoplasmic
A0A0H3GS67	Cytoplasmic			A0A0H3GI27	Cytoplasmic
A0A0H3GS96	CytoplasmicMembrane			A0A0H3GI59	Cytoplasmic
A0A0H3GSA2	CytoplasmicMembrane			A0A0H3GIE5	Cytoplasmic
A0A0H3GSA7	Cytoplasmic			A0A0H3GIJ5	Cytoplasmic
A0A0H3GSB0	Cytoplasmic			A0A0H3GIK1	Cytoplasmic
A0A0H3GSB7	Cytoplasmic			A0A0H3GIK3	Cytoplasmic
A0A0H3GSC0	Cytoplasmic			A0A0H3GIW3	Periplasmic
A0A0H3GSH0	Cytoplasmic			A0A0H3GJA5	Cytoplasmic
A0A0H3GSH1	Cytoplasmic			A0A0H3GJC5	Cytoplasmic
A0A0H3GSI5	Cytoplasmic			A0A0H3GJD9	Cytoplasmic
A0A0H3GSI5	Unknown			A0A0H3GJH7	Cytoplasmic
A0A0H3GSM9	Cytoplasmic			A0A0H3GJM8	Periplasmic
A0A0H3G2	Cytoplasmic			A0A0H3GJP1	Periplasmic
A0A0H3G6	Cytoplasmic			A0A0H3GJZ1	OuterMembrane
A0A0H3GSR4	Cytoplasmic			A0A0H3GK03	Cytoplasmic
A0A0H3GSW1	Cytoplasmic			A0A0H3GK53	Periplasmic
A0A0H3GSX3	Cytoplasmic			A0A0H3GK74	Cytoplasmic
A0A0H3GSZ3	Cytoplasmic			A0A0H3GK86	OuterMembrane
A0A0H3GT03	CytoplasmicMembrane			A0A0H3GK93	Cytoplasmic
A0A0H3GT44	Periplasmic			A0A0H3GK93	Cytoplasmic
A0A0H3GT58	Cytoplasmic			A0A0H3GKD2	CytoplasmicMembrane
A0A0H3GT61	Cytoplasmic			A0A0H3GKI9	Cytoplasmic
A0A0H3GT88	Cytoplasmic			A0A0H3GKN4	Cytoplasmic
A0A0H3GTA5	CytoplasmicMembrane			A0A0H3GKX2	Periplasmic
A0A0H3GTA8	Cytoplasmic			A0A0H3GKZ3	Cytoplasmic
A0A0H3GTL0	Cytoplasmic			A0A0H3GL04	Cytoplasmic
A0A0H3GTL6	Cytoplasmic			A0A0H3GL44	Cytoplasmic
A0A0H3GTN0	Cytoplasmic			A0A0H3GLA9	Periplasmic
A0A0H3GTN1	Cytoplasmic			A0A0H3GLC3	CytoplasmicMembrane
A0A0H3GTN3	Cytoplasmic			A0A0H3GLC9	Unknown
A0A0H3GTN6	Cytoplasmic			A0A0H3GLG4	CytoplasmicMembrane
A0A0H3GTN8	Cytoplasmic			A0A0H3GLG9	Cytoplasmic
A0A0H3GTP1	Cytoplasmic			A0A0H3GLH6	Cytoplasmic
A0A0H3GTQ2	Cytoplasmic			A0A0H3GLI4	Cytoplasmic
A0A0H3GTR5	Cytoplasmic			A0A0H3GLI6	Cytoplasmic
A0A0H3GTS8	Cytoplasmic			A0A0H3GLJ0	Cytoplasmic
A0A0H3GTT4	Cytoplasmic			A0A0H3GLJ5	CytoplasmicMembrane
A0A0H3GTU3	Cytoplasmic			A0A0H3GLK1	Cytoplasmic
A0A0H3GTV9	Cytoplasmic			A0A0H3GLK2	Cytoplasmic
A0A0H3GTW0	Cytoplasmic			A0A0H3GLL3	Cytoplasmic
A0A0H3GTW1	Cytoplasmic			A0A0H3GLM5	Cytoplasmic
A0A0H3GTZ6	Cytoplasmic			A0A0H3GLN8	Periplasmic
A0A0H3GTZ8	Cytoplasmic			A0A0H3GLP8	Cytoplasmic
A0A0H3GU43	OuterMembrane			A0A0H3GLQ2	Cytoplasmic
A0A0H3GU46	Cytoplasmic			A0A0H3GLR2	Cytoplasmic
A0A0H3GU51	Cytoplasmic			A0A0H3GLR8	Cytoplasmic
A0A0H3GU54	CytoplasmicMembrane			A0A0H3GLR9	Cytoplasmic
A0A0H3GU59	Cytoplasmic			A0A0H3GLS9	Cytoplasmic
A0A0H3GU63	Cytoplasmic			A0A0H3GLW5	CytoplasmicMembrane
A0A0H3GU65	Cytoplasmic			A0A0H3GM66	Cytoplasmic
A0A0H3GU67	Cytoplasmic			A0A0H3GM71	Cytoplasmic
A0A0H3GU70	Cytoplasmic			A0A0H3GM96	CytoplasmicMembrane
A0A0H3GU70	Cytoplasmic			A0A0H3GM98	Cytoplasmic
A0A0H3GUA1	Cytoplasmic			A0A0H3GMA7	Cytoplasmic
A0A0H3GUB2	Cytoplasmic			A0A0H3GMA8	Cytoplasmic
A0A0H3GUE5	Cytoplasmic			A0A0H3GMB4	Unknown
A0A0H3GUF3	Cytoplasmic			A0A0H3GMH8	CytoplasmicMembrane
A0A0H3GUG2	Cytoplasmic			A0A0H3GMJ8	Cytoplasmic
A0A0H3GUG9	Cytoplasmic			A0A0H3GMN6	Cytoplasmic
A0A0H3GUH0	Cytoplasmic			A0A0H3GMR0	CytoplasmicMembrane
A0A0H3GUJ9	Cytoplasmic			A0A0H3GMT2	Cytoplasmic
A0A0H3GUM1	CytoplasmicMembrane			A0A0H3GMV4	Cytoplasmic
A0A0H3GUM6	Cytoplasmic			A0A0H3GMV9	Cytoplasmic
A0A0H3GUQ5	Cytoplasmic			A0A0H3GMW6	Cytoplasmic
A0A0H3GUR3	Cytoplasmic			A0A0H3GMZ2	Cytoplasmic
A0A0H3GUS5	Cytoplasmic			A0A0H3GMZ9	Cytoplasmic
A0A0H3GUU8	CytoplasmicMembrane			A0A0H3GN02	Cytoplasmic
A0A0H3GUW1	Cytoplasmic			A0A0H3GN07	Cytoplasmic
A0A0H3GUW1	Unknown			A0A0H3GN11	OuterMembrane
A0A0H3GUX6	Cytoplasmic			A0A0H3GN17	Periplasmic
A0A0H3GV01	Unknown			A0A0H3GN34	Cytoplasmic
A0A0H3GV11	Unknown			A0A0H3GN61	Unknown
A0A0H3GV14	CytoplasmicMembrane			A0A0H3GN76	Cytoplasmic
A0A0H3GV42	Cytoplasmic			A0A0H3GN98	Cytoplasmic
A0A0H3GV60	CytoplasmicMembrane			A0A0H3GNB7	Cytoplasmic
A0A0H3GV71	Cytoplasmic			A0A0H3GNC0	Cytoplasmic
A0A0H3GV93	Periplasmic			A0A0H3GNE5	Cytoplasmic
A0A0H3GVB4	Cytoplasmic			A0A0H3GNF5	Cytoplasmic
A0A0H3GVB8	CytoplasmicMembrane			A0A0H3GNG3	OuterMembrane
A0A0H3GVF0	Unknown			A0A0H3GNG9	Cytoplasmic
A0A0H3GVF9	Cytoplasmic			A0A0H3GNJ3	Cytoplasmic
A0A0H3GVG9	Cytoplasmic			A0A0H3GNJ8	OuterMembrane
A0A0H3GVK8	Cytoplasmic			A0A0H3GNP4	CytoplasmicMembrane
A0A0H3GVM8	Cytoplasmic			A0A0H3GNW5	Cytoplasmic
A0A0H3GVN3	Cytoplasmic			A0A0H3GNX8	Cytoplasmic
A0A0H3GVP4	Unknown			A0A0H3GNZ4	CytoplasmicMembrane
A0A0H3GVQ2	CytoplasmicMembrane			A0A0H3GP22	Cytoplasmic
A0A0H3GVQ5	CytoplasmicMembrane			A0A0H3GP67	Cytoplasmic
A0A0H3GVQ7	Cytoplasmic			A0A0H3GPI6	Cytoplasmic
A0A0H3GVR0	Cytoplasmic			A0A0H3GPJ4	Cytoplasmic
A0A0H3GVR4	Cytoplasmic			A0A0H3GPK1	Cytoplasmic
A0A0H3GVS2	CytoplasmicMembrane			A0A0H3GPR0	Cytoplasmic
A0A0H3GVS7	Cytoplasmic			A0A0H3GPU3	Cytoplasmic
A0A0H3GVS9	Cytoplasmic			A0A0H3GPU9	CytoplasmicMembrane
A0A0H3GVT0	Cytoplasmic			A0A0H3GPW3	Extracellular
A0A0H3GVV7	Cytoplasmic			A0A0H3GPZ1	Cytoplasmic
A0A0H3GVV7	Cytoplasmic			A0A0H3GPZ5	Cytoplasmic
A0A0H3GVW8	Cytoplasmic			A0A0H3GPZ8	Cytoplasmic
A0A0H3GVX9	Cytoplasmic			A0A0H3GQ15	Cytoplasmic
A0A0H3GVY6	Cytoplasmic			A0A0H3GQ15	CytoplasmicMembrane
A0A0H3GVY8	Cytoplasmic			A0A0H3GQ24	Cytoplasmic
A0A0H3GVZ0	Cytoplasmic			A0A0H3GQ25	CytoplasmicMembrane
A0A0H3GVZ1	Cytoplasmic			A0A0H3GQ27	Periplasmic
A0A0H3GW01	CytoplasmicMembrane			A0A0H3GQ31	Cytoplasmic
A0A0H3GW02	Cytoplasmic			A0A0H3GQ33	CytoplasmicMembrane
A0A0H3GW13	Cytoplasmic			A0A0H3GQ54	Cytoplasmic
A0A0H3GW14	Unknown			A0A0H3GQ64	Cytoplasmic
A0A0H3GW17	Cytoplasmic			A0A0H3GQ78	CytoplasmicMembrane
A0A0H3GW17	Cytoplasmic			A0A0H3GQ83	Cytoplasmic
A0A0H3GW20	CytoplasmicMembrane			A0A0H3GQA5	Cytoplasmic
A0A0H3GW36	Cytoplasmic			A0A0H3GQA8	CytoplasmicMembrane
A0A0H3GW52	CytoplasmicMembrane			A0A0H3GQA9	CytoplasmicMembrane
A0A0H3GW58	Cytoplasmic			A0A0H3GQC1	OuterMembrane
A0A0H3GW89	Cytoplasmic			A0A0H3GQC1	Unknown
A0A0H3GW98	Cytoplasmic			A0A0H3GQG3	Cytoplasmic
A0A0H3GWA2	CytoplasmicMembrane			A0A0H3GQJ6	Cytoplasmic
A0A0H3GWA7	Cytoplasmic			A0A0H3GQK6	Cytoplasmic
A0A0H3GWB2	Cytoplasmic			A0A0H3GQL9	Cytoplasmic
A0A0H3GWB7	Cytoplasmic			A0A0H3GQL9	Unknown
A0A0H3GWE8	Cytoplasmic			A0A0H3GQN5	Cytoplasmic
A0A0H3GWF1	Cytoplasmic			A0A0H3GQN6	Cytoplasmic
A0A0H3GWG7	Cytoplasmic			A0A0H3GQP2	Cytoplasmic
A0A0H3GWL7	Cytoplasmic			A0A0H3GQQ5	CytoplasmicMembrane
A0A0H3GWQ1	Cytoplasmic			A0A0H3GQR4	CytoplasmicMembrane
A0A0H3GWR1	Cytoplasmic			A0A0H3GQU4	CytoplasmicMembrane
A0A0H3GWS1	Cytoplasmic			A0A0H3GQU4	CytoplasmicMembrane
A0A0H3GWS6	Cytoplasmic			A0A0H3GQX1	Unknown
A0A0H3GWU1	CytoplasmicMembrane			A0A0H3GQX4	Cytoplasmic
A0A0H3GWU2	Cytoplasmic			A0A0H3GQX9	Unknown
A0A0H3GWU8	Cytoplasmic			A0A0H3GQY4	Cytoplasmic
A0A0H3GWV4	Cytoplasmic			A0A0H3GQY7	CytoplasmicMembrane
A0A0H3GWV5	Cytoplasmic			A0A0H3GQZ9	Cytoplasmic
A0A0H3GWV5	Cytoplasmic			A0A0H3GR26	Cytoplasmic
A0A0H3GWX4	Cytoplasmic			A0A0H3GR29	CytoplasmicMembrane
A0A0H3GWX6	Periplasmic			A0A0H3GR34	Cytoplasmic
A0A0H3GWX6	CytoplasmicMembrane			A0A0H3GR37	Periplasmic
A0A0H3GX08	Unknown			A0A0H3GR40	Cytoplasmic
A0A0H3GX18	Cytoplasmic			A0A0H3GR90	Cytoplasmic
A0A0H3GX29	Cytoplasmic			A0A0H3GRA3	Periplasmic
A0A0H3GX39	CytoplasmicMembrane			A0A0H3GRB3	Cytoplasmic
A0A0H3GXA6	Unknown			A0A0H3GRD1	Cytoplasmic
A0A0H3GXB7	Cytoplasmic			A0A0H3GRD3	Cytoplasmic
A0A0H3GXC7	Cytoplasmic			A0A0H3GRD6	Cytoplasmic
A0A0H3GXD5	Cytoplasmic			A0A0H3GRE2	Cytoplasmic
A0A0H3GXD7	Cytoplasmic			A0A0H3GRH5	Cytoplasmic
A0A0H3GXD7	Cytoplasmic			A0A0H3GRH8	Unknown
A0A0H3GXG7	Cytoplasmic			A0A0H3GRI2	CytoplasmicMembrane
A0A0H3GXH1	Cytoplasmic			A0A0H3GRJ1	Cytoplasmic
A0A0H3GXH5	Cytoplasmic			A0A0H3GRL2	Cytoplasmic
A0A0H3GXI4	Cytoplasmic			A0A0H3GRN4	Unknown
A0A0H3GXK1	Cytoplasmic			A0A0H3GRP4	Cytoplasmic
A0A0H3GXL9	Cytoplasmic			A0A0H3GRP5	Cytoplasmic
A0A0H3GXR1	Cytoplasmic			A0A0H3GRR7	CytoplasmicMembrane
A0A0H3GXR6	Cytoplasmic			A0A0H3GRR9	Periplasmic
A0A0H3GXS6	Cytoplasmic			A0A0H3GRT7	CytoplasmicMembrane
A0A0H3GY04	Cytoplasmic			A0A0H3GRV8	Cytoplasmic
A0A0H3GY11	Cytoplasmic			A0A0H3GRZ5	Cytoplasmic
A0A0H3GY70	Cytoplasmic			A0A0H3GRZ9	Cytoplasmic
A0A0H3GYA3	Cytoplasmic			A0A0H3GS34	Cytoplasmic
A0A0H3GYE8	Cytoplasmic			A0A0H3GS46	Cytoplasmic
A0A0H3GYG2	Cytoplasmic			A0A0H3GS50	Cytoplasmic
A0A0H3GYJ7	Cytoplasmic			A0A0H3GS56	Cytoplasmic
A0A0H3GYL8	Cytoplasmic			A0A0H3GS78	Cytoplasmic
A0A0H3GYM3	Cytoplasmic			A0A0H3GS87	Cytoplasmic
A0A0H3GYM6	Extracellular			A0A0H3GSA5	CytoplasmicMembrane
A0A0H3GYP5	Cytoplasmic			A0A0H3GSC6	Cytoplasmic
A0A0H3GYY9	Cytoplasmic			A0A0H3GSE0	Cytoplasmic
A0A0H3GYZ6	Cytoplasmic			A0A0H3GSK5	Cytoplasmic
A0A0H3GZ37	Cytoplasmic			A0A0H3GSL9	Cytoplasmic
A0A0H3GZ50	Periplasmic			A0A0H3GSM3	CytoplasmicMembrane
A0A0H3GZ80	Unknown			A0A0H3GST3	CytoplasmicMembrane
A0A0H3GZ82	Cytoplasmic			A0A0H3GSU8	CytoplasmicMembrane
A0A0H3GZE3	Cytoplasmic			A0A0H3GSW3	Cytoplasmic
A0A0H3GZE8	Cytoplasmic			A0A0H3GSY5	Cytoplasmic
A0A0H3GZF1	CytoplasmicMembrane			A0A0H3GSY7	CytoplasmicMembrane
A0A0H3GZJ7	Cytoplasmic			A0A0H3GT08	Cytoplasmic
A0A0H3GZM1	Cytoplasmic			A0A0H3GT22	Cytoplasmic
A0A0H3H014	Cytoplasmic			A0A0H3GT27	CytoplasmicMembrane
A0A0H3H045	CytoplasmicMembrane			A0A0H3GT36	Cytoplasmic
A0A0H3H053	Cytoplasmic			A0A0H3GT96	Cytoplasmic
A0A0H3H054	Unknown			A0A0H3GTM6	Unknown
A0A0H3H058	Cytoplasmic			A0A0H3GTU0	CytoplasmicMembrane
A0A0H3H078	Cytoplasmic			A0A0H3GTU9	CytoplasmicMembrane
A0A0H3H0G1	Cytoplasmic			A0A0H3GTV3	Cytoplasmic
A0A0H3H0I5	Cytoplasmic			A0A0H3GTW5	Cytoplasmic
A0A0H3H0Q0	Unknown			A0A0H3GTW9	Cytoplasmic
A0A0H3H0Y6	Cytoplasmic			A0A0H3GU02	Cytoplasmic
A0A0H3H0Z2	Cytoplasmic			A0A0H3GU10	Cytoplasmic
A0A0H3H0Z7	Unknown			A0A0H3GU14	Cytoplasmic
A0A0H3H133	Cytoplasmic			A0A0H3GU18	Cytoplasmic
A0A0H3H186	Cytoplasmic			A0A0H3GU21	Cytoplasmic
A0A0H3H1C2	Unknown			A0A0H3GU26	Cytoplasmic
A0A0H3H1H0	Cytoplasmic			A0A0H3GU32	Cytoplasmic
A0A0H3H1L4	CytoplasmicMembrane			A0A0H3GU37	Cytoplasmic
A0A0H3H208	Cytoplasmic			A0A0H3GU42	Periplasmic
A0A0H3H254	Cytoplasmic			A0A0H3GU73	Cytoplasmic
A0A0H3H2A9	Cytoplasmic			A0A0H3GU78	Cytoplasmic
A0A0H3H2L3	Cytoplasmic			A0A0H3GU87	Cytoplasmic
A0A0H3H2Q3	Cytoplasmic			A0A0H3GU90	CytoplasmicMembrane
A0A0H3H365	Cytoplasmic			A0A0H3GU98	Cytoplasmic
A0A0H3H365	Cytoplasmic			A0A0H3GUA4	CytoplasmicMembrane
A0A0H3H3T6	Cytoplasmic			A0A0H3GUA8	Cytoplasmic
A0A0H3H486	CytoplasmicMembrane			A0A0H3GUB4	Cytoplasmic
A0A0H3H486	Cytoplasmic			A0A0H3GUB6	Cytoplasmic
A0A0H3H4H3	Cytoplasmic			A0A0H3GUB9	Cytoplasmic
A0A0H3H4J2	Cytoplasmic			A0A0H3GUH1	CytoplasmicMembrane
A0A0H3H4K9	Cytoplasmic			A0A0H3GUI0	Unknown
A0A0H3H4V7	CytoplasmicMembrane			A0A0H3GUL0	CytoplasmicMembrane
A0A0H3H4X5	Cytoplasmic			A0A0H3GUL3	OuterMembrane
A0A0H3H4Y3	CytoplasmicMembrane			A0A0H3GUM8	Cytoplasmic
A0A0H3GG62	Cytoplasmic			A0A0H3GUN0	CytoplasmicMembrane
A0A0H3GG77	Cytoplasmic			A0A0H3GUU1	Cytoplasmic
A0A0H3GG83	Cytoplasmic			A0A0H3GUV6	Cytoplasmic
A0A0H3GGD2	Cytoplasmic			A0A0H3GUY9	CytoplasmicMembrane
A0A0H3GGE5	Cytoplasmic			A0A0H3GUZ5	Cytoplasmic
A0A0H3GGG7	Cytoplasmic			A0A0H3GUZ7	Cytoplasmic
A0A0H3GGG7	Cytoplasmic			A0A0H3GUZ7	CytoplasmicMembrane
A0A0H3GGH7	CytoplasmicMembrane			A0A0H3GV19	Cytoplasmic
A0A0H3GGI8	Unknown			A0A0H3GV21	Cytoplasmic
A0A0H3GGJ2	Unknown			A0A0H3GV47	Cytoplasmic
A0A0H3GGL0	Cytoplasmic			A0A0H3GV77	Cytoplasmic
A0A0H3GGL3	CytoplasmicMembrane			A0A0H3GV84	Cytoplasmic
A0A0H3GGN5	Cytoplasmic			A0A0H3GV85	Cytoplasmic
A0A0H3GGU1	Cytoplasmic			A0A0H3GV89	Cytoplasmic
A0A0H3GGU7	CytoplasmicMembrane			A0A0H3GVB9	Cytoplasmic
A0A0H3GGV2	Cytoplasmic			A0A0H3GVD5	Cytoplasmic
A0A0H3GGV4	Periplasmic			A0A0H3GVI1	Cytoplasmic
A0A0H3GGW6	Cytoplasmic			A0A0H3GVI4	Unknown
A0A0H3GGY9	CytoplasmicMembrane			A0A0H3GVJ1	CytoplasmicMembrane
A0A0H3GGZ2	Cytoplasmic			A0A0H3GVK0	Cytoplasmic
A0A0H3GH01	Cytoplasmic			A0A0H3GVK9	Cytoplasmic
A0A0H3GH10	Cytoplasmic			A0A0H3GVM1	Cytoplasmic
A0A0H3GH15	Cytoplasmic			A0A0H3GVM1	Cytoplasmic
A0A0H3GH15	Cytoplasmic			A0A0H3GVV5	Cytoplasmic
A0A0H3GH46	CytoplasmicMembrane			A0A0H3GVX4	Cytoplasmic
A0A0H3GH69	Cytoplasmic			A0A0H3GW07	CytoplasmicMembrane
A0A0H3GH73	CytoplasmicMembrane			A0A0H3GW27	Unknown
A0A0H3GH75	Cytoplasmic			A0A0H3GW40	Cytoplasmic
A0A0H3GH78	Cytoplasmic			A0A0H3GW50	Cytoplasmic
A0A0H3GH92	Cytoplasmic			A0A0H3GW62	Cytoplasmic
A0A0H3GH93	CytoplasmicMembrane			A0A0H3GW78	Cytoplasmic
A0A0H3GH99	Unknown			A0A0H3GW79	Cytoplasmic
A0A0H3GHC3	Cytoplasmic			A0A0H3GW96	Cytoplasmic
A0A0H3GHC8	Cytoplasmic			A0A0H3GWA1	Unknown
A0A0H3GHD3	Cytoplasmic			A0A0H3GWB3	Cytoplasmic
A0A0H3GHD7	Cytoplasmic			A0A0H3GWE5	Cytoplasmic
A0A0H3GHD7	Periplasmic			A0A0H3GWF8	Cytoplasmic
A0A0H3GHE5	Unknown			A0A0H3GWI0	Cytoplasmic
A0A0H3GHI3	Cytoplasmic			A0A0H3GWI6	Cytoplasmic
A0A0H3GHJ1	Cytoplasmic			A0A0H3GWJ3	Cytoplasmic
A0A0H3GHX5	Cytoplasmic			A0A0H3GWJ5	OuterMembrane
A0A0H3GI27	Cytoplasmic			A0A0H3GWK7	Cytoplasmic
A0A0H3GI29	Cytoplasmic			A0A0H3GWL2	Cytoplasmic
A0A0H3GI53	Cytoplasmic			A0A0H3GWL9	Cytoplasmic
A0A0H3GI59	Cytoplasmic			A0A0H3GWM4	Cytoplasmic
A0A0H3GI76	Cytoplasmic			A0A0H3GWM9	Cytoplasmic
A0A0H3GI82	Unknown			A0A0H3GWN1	Cytoplasmic
A0A0H3GIA9	Cytoplasmic			A0A0H3GWN6	Unknown
A0A0H3GIC4	Periplasmic			A0A0H3GWQ5	Periplasmic
A0A0H3GIC4	CytoplasmicMembrane			A0A0H3GWT3	OuterMembrane
A0A0H3GIE5	Cytoplasmic			A0A0H3GWT9	Cytoplasmic
A0A0H3GII9	Unknown			A0A0H3GWW7	OuterMembrane
A0A0H3GIJ5	Cytoplasmic			A0A0H3GX19	OuterMembrane
A0A0H3GIK1	Cytoplasmic			A0A0H3GX23	Unknown
A0A0H3GIK3	Cytoplasmic			A0A0H3GXE4	Unknown
A0A0H3GIQ4	Cytoplasmic			A0A0H3GXG2	Cytoplasmic
A0A0H3GIR4	Cytoplasmic			A0A0H3GXH6	Cytoplasmic
A0A0H3GIR9	Unknown			A0A0H3GXT2	Periplasmic
A0A0H3GIT7	Cytoplasmic			A0A0H3GXT4	Cytoplasmic
A0A0H3GIV3	OuterMembrane			A0A0H3GXU5	Cytoplasmic
A0A0H3GIW3	Periplasmic			A0A0H3GXX3	Unknown
A0A0H3GIX5	Cytoplasmic			A0A0H3GY08	Cytoplasmic
A0A0H3GIZ4	Cytoplasmic			A0A0H3GY13	CytoplasmicMembrane
A0A0H3GJ04	Cytoplasmic			A0A0H3GY20	Cytoplasmic
A0A0H3GJ10	Unknown			A0A0H3GY60	Cytoplasmic
A0A0H3GJ19	Cytoplasmic			A0A0H3GY66	Unknown
A0A0H3GJ51	Cytoplasmic			A0A0H3GYA6	Cytoplasmic
A0A0H3GJ51	OuterMembrane			A0A0H3GYB0	Cytoplasmic
A0A0H3GJA5	Cytoplasmic			A0A0H3GYB3	Cytoplasmic
A0A0H3GJB4	CytoplasmicMembrane			A0A0H3GYB7	Cytoplasmic
A0A0H3GJC5	Cytoplasmic			A0A0H3GYC9	Cytoplasmic
A0A0H3GJC7	Unknown			A0A0H3GYE4	Cytoplasmic
A0A0H3GJD9	Cytoplasmic			A0A0H3GYF8	Cytoplasmic
A0A0H3GJH7	Cytoplasmic			A0A0H3GYF8	Cytoplasmic
A0A0H3GJI7	Cytoplasmic			A0A0H3GYH6	Cytoplasmic
A0A0H3GJK2	Unknown			A0A0H3GYK0	CytoplasmicMembrane
A0A0H3GJM2	Cytoplasmic			A0A0H3GYM4	CytoplasmicMembrane
A0A0H3GJM8	Periplasmic			A0A0H3GYR2	Cytoplasmic
A0A0H3GJP1	Periplasmic			A0A0H3GYR9	Cytoplasmic
A0A0H3GJT3	Unknown			A0A0H3GYW7	CytoplasmicMembrane
A0A0H3GJT5	CytoplasmicMembrane			A0A0H3GYX1	Cytoplasmic
A0A0H3GJV1	Cytoplasmic			A0A0H3GYY6	Periplasmic
A0A0H3GJW0	Cytoplasmic			A0A0H3GYZ0	Cytoplasmic
A0A0H3GJY6	Unknown			A0A0H3GZ10	CytoplasmicMembrane
A0A0H3GJZ1	OuterMembrane			A0A0H3GZ27	Periplasmic
A0A0H3GJZ9	CytoplasmicMembrane			A0A0H3GZ28	CytoplasmicMembrane
A0A0H3GK03	Cytoplasmic			A0A0H3GZ86	Cytoplasmic
A0A0H3GK12	Unknown			A0A0H3GZ91	CytoplasmicMembrane
A0A0H3GK13	Unknown			A0A0H3GZ96	Cytoplasmic
A0A0H3GK15	Cytoplasmic			A0A0H3GZA2	Cytoplasmic
A0A0H3GK30	CytoplasmicMembrane			A0A0H3GZA8	Cytoplasmic
A0A0H3GK53	Periplasmic			A0A0H3GZJ1	CytoplasmicMembrane
A0A0H3GK63	Periplasmic			A0A0H3GZK9	Cytoplasmic
A0A0H3GK74	Cytoplasmic			A0A0H3GZP6	CytoplasmicMembrane
A0A0H3GK86	OuterMembrane			A0A0H3GZT5	Cytoplasmic
A0A0H3GK93	Cytoplasmic			A0A0H3GZY9	CytoplasmicMembrane
A0A0H3GK94	Periplasmic			A0A0H3H025	Cytoplasmic
A0A0H3GKC6	Cytoplasmic			A0A0H3H084	Cytoplasmic
A0A0H3GKC6	Cytoplasmic			A0A0H3H097	Cytoplasmic
A0A0H3GKD2	CytoplasmicMembrane			A0A0H3H0G8	Cytoplasmic
A0A0H3GKD7	Cytoplasmic			A0A0H3H0I2	Cytoplasmic
A0A0H3GKG5	Periplasmic			A0A0H3H0J1	Cytoplasmic
A0A0H3GKG8	CytoplasmicMembrane			A0A0H3H0J6	Unknown
A0A0H3GKI2	Cytoplasmic			A0A0H3H0K2	CytoplasmicMembrane
A0A0H3GKI9	Cytoplasmic			A0A0H3H0T6	Periplasmic
A0A0H3GKJ8	Periplasmic			A0A0H3H0Y2	OuterMembrane
A0A0H3GKK4	CytoplasmicMembrane			A0A0H3H0Y9	Periplasmic
A0A0H3GKL4	Cytoplasmic			A0A0H3H110	Cytoplasmic
A0A0H3GKN4	Cytoplasmic			A0A0H3H172	CytoplasmicMembrane
A0A0H3GKV0	Periplasmic			A0A0H3H184	Unknown
A0A0H3GKV6	Cytoplasmic			A0A0H3H1D2	Cytoplasmic
A0A0H3GKV7	CytoplasmicMembrane			A0A0H3H1G0	Cytoplasmic
A0A0H3GKW4	Unknown			A0A0H3H1J3	Cytoplasmic
A0A0H3GKX2	Periplasmic			A0A0H3H1R7	Cytoplasmic
A0A0H3GKY1	Cytoplasmic			A0A0H3H1S5	Cytoplasmic
A0A0H3GKZ2	Periplasmic			A0A0H3H1V9	Unknown
A0A0H3GKZ3	Cytoplasmic			A0A0H3H2N5	Cytoplasmic
A0A0H3GL04	Cytoplasmic			A0A0H3H370	OuterMembrane
A0A0H3GL09	CytoplasmicMembrane			A0A0H3H391	Cytoplasmic
A0A0H3GL44	Cytoplasmic			A0A0H3H395	Cytoplasmic
A0A0H3GL55	Cytoplasmic			A0A0H3H3H3	Cytoplasmic
A0A0H3GL60	Cytoplasmic			A0A0H3H3P3	Cytoplasmic
A0A0H3GL82	CytoplasmicMembrane			A0A0H3H3V5	Cytoplasmic
A0A0H3GLA9	Periplasmic			A0A0H3H3W1	Cytoplasmic
A0A0H3GLB0	CytoplasmicMembrane			A0A0H3H3W4	Cytoplasmic
A0A0H3GLB3	Cytoplasmic			A0A0H3H3W7	Cytoplasmic
A0A0H3GLC3	CytoplasmicMembrane			A0A0H3H3X4	Cytoplasmic
A0A0H3GLC9	Unknown			A0A0H3H403	OuterMembrane
A0A0H3GLD7	Cytoplasmic			A0A0H3H436	Cytoplasmic
A0A0H3GLE8	Periplasmic			A0A0H3H436	Cytoplasmic
A0A0H3GLE9	Cytoplasmic			A0A0H3H469	Cytoplasmic
A0A0H3GLG0	Cytoplasmic			A0A0H3H4E2	Cytoplasmic
A0A0H3GLG4	CytoplasmicMembrane			A0A0H3H4G5	Cytoplasmic
A0A0H3GLG5	Periplasmic			A0A0H3H4X9	Cytoplasmic
A0A0H3GLG9	Cytoplasmic			A0A0H3H4Y7	Cytoplasmic
A0A0H3GLH6	Cytoplasmic			A0A0H3GGJ6	Unknown
A0A0H3GLI0	Cytoplasmic			A0A0H3GGS8	Periplasmic
A0A0H3GLI1	Cytoplasmic			A0A0H3GH98	Cytoplasmic
A0A0H3GLI4	Cytoplasmic			A0A0H3GHI2	Cytoplasmic
A0A0H3GLI5	CytoplasmicMembrane			A0A0H3GHK8	Cytoplasmic
A0A0H3GLJ0	Cytoplasmic			A0A0H3GHS8	CytoplasmicMembrane
A0A0H3GLJ5	CytoplasmicMembrane			A0A0H3GI67	Cytoplasmic
A0A0H3GLJ8	OuterMembrane			A0A0H3GI97	Cytoplasmic
A0A0H3GLK1	Cytoplasmic			A0A0H3GID1	CytoplasmicMembrane
A0A0H3GLK2	Cytoplasmic			A0A0H3GIJ2	Cytoplasmic
A0A0H3GLL3	Cytoplasmic			A0A0H3GIS3	Cytoplasmic
A0A0H3GLM1	CytoplasmicMembrane			A0A0H3GJ85	Cytoplasmic
A0A0H3GLM2	Unknown			A0A0H3GJI5	CytoplasmicMembrane
A0A0H3GLM5	Cytoplasmic			A0A0H3GJV8	Cytoplasmic
A0A0H3GLM7	CytoplasmicMembrane			A0A0H3GK91	Cytoplasmic
A0A0H3GLN3	CytoplasmicMembrane			A0A0H3GK98	Cytoplasmic
A0A0H3GLN8	Periplasmic			A0A0H3GKE1	Periplasmic
A0A0H3GLP8	Cytoplasmic			A0A0H3GKG3	Unknown
A0A0H3GLP8	Cytoplasmic			A0A0H3GKI1	CytoplasmicMembrane
A0A0H3GLQ2	Cytoplasmic			A0A0H3GKI4	Unknown
A0A0H3GLQ7	Cytoplasmic			A0A0H3GKI4	Unknown
A0A0H3GLR2	Cytoplasmic			A0A0H3GKM5	Unknown
A0A0H3GLR5	Cytoplasmic			A0A0H3GL40	Cytoplasmic
A0A0H3GLR9	Cytoplasmic			A0A0H3GL52	Unknown
A0A0H3GLS9	Cytoplasmic			A0A0H3GL64	Cytoplasmic
A0A0H3GLT0	Cytoplasmic			A0A0H3GL73	Periplasmic
A0A0H3GLT3	Cytoplasmic			A0A0H3GL88	Cytoplasmic
A0A0H3GLW5	CytoplasmicMembrane			A0A0H3GLC5	Cytoplasmic
A0A0H3GLY0	Unknown			A0A0H3GLF1	Cytoplasmic
A0A0H3GM34	Cytoplasmic			A0A0H3GLL4	Cytoplasmic
A0A0H3GM45	Cytoplasmic			A0A0H3GLP6	OuterMembrane
A0A0H3GM66	Cytoplasmic			A0A0H3GLS8	Cytoplasmic
A0A0H3GM71	Cytoplasmic			A0A0H3GLT9	Unknown
A0A0H3GM96	CytoplasmicMembrane			A0A0H3GLW0	CytoplasmicMembrane
A0A0H3GM98	Cytoplasmic			A0A0H3GLW8	Cytoplasmic
A0A0H3GMA7	Cytoplasmic			A0A0H3GM35	Cytoplasmic
A0A0H3GMA8	Cytoplasmic			A0A0H3GM61	Unknown
A0A0H3GMB2	Cytoplasmic			A0A0H3GM82	CytoplasmicMembrane
A0A0H3GMB4	Unknown			A0A0H3GM90	Cytoplasmic
A0A0H3GMB7	Cytoplasmic			A0A0H3GMF5	Unknown
A0A0H3GMB7	Cytoplasmic			A0A0H3GMQ0	CytoplasmicMembrane
A0A0H3GMF8	OuterMembrane			A0A0H3GMR2	Unknown
A0A0H3GMG6	CytoplasmicMembrane			A0A0H3GMU3	Cytoplasmic
A0A0H3GMH8	CytoplasmicMembrane			A0A0H3GMU6	CytoplasmicMembrane
A0A0H3GMJ0	CytoplasmicMembrane			A0A0H3GMW5	Unknown
A0A0H3GMJ7	Unknown			A0A0H3GMY3	Cytoplasmic
A0A0H3GMK3	Unknown			A0A0H3GMY8	Cytoplasmic
A0A0H3GMM3	Cytoplasmic			A0A0H3GN36	CytoplasmicMembrane
A0A0H3GMM6	Cytoplasmic			A0A0H3GNG0	CytoplasmicMembrane
A0A0H3GMN4	OuterMembrane			A0A0H3GNJ7	Unknown
A0A0H3GMN6	Cytoplasmic			A0A0H3GNL7	Unknown
A0A0H3GMP8	Cytoplasmic			A0A0H3GNN5	OuterMembrane
A0A0H3GMR0	CytoplasmicMembrane			A0A0H3GNN7	Cytoplasmic
A0A0H3GMS2	Cytoplasmic			A0A0H3GNZ7	Unknown
A0A0H3GMT2	Cytoplasmic			A0A0H3GNZ7	Cytoplasmic
A0A0H3GMV4	Cytoplasmic			A0A0H3GPD9	Cytoplasmic
A0A0H3GMV9	Cytoplasmic			A0A0H3GPL2	Periplasmic
A0A0H3GMW6	Cytoplasmic			A0A0H3GPL4	CytoplasmicMembrane
A0A0H3GMW8	Cytoplasmic			A0A0H3GPM4	Periplasmic
A0A0H3GMY0	Unknown			A0A0H3GPP4	Cytoplasmic
A0A0H3GMY1	Cytoplasmic			A0A0H3GPT8	CytoplasmicMembrane
A0A0H3GMY1	CytoplasmicMembrane			A0A0H3GPV6	CytoplasmicMembrane
A0A0H3GMZ2	Cytoplasmic			A0A0H3GPX2	Cytoplasmic
A0A0H3GMZ9	Cytoplasmic			A0A0H3GPX2	CytoplasmicMembrane
A0A0H3GN02	Cytoplasmic			A0A0H3GPY1	Cytoplasmic
A0A0H3GN07	Cytoplasmic			A0A0H3GQ12	Periplasmic
A0A0H3GN11	OuterMembrane			A0A0H3GQ52	Periplasmic
A0A0H3GN34	Cytoplasmic			A0A0H3GQ56	CytoplasmicMembrane
A0A0H3GN42	Cytoplasmic			A0A0H3GQA1	CytoplasmicMembrane
A0A0H3GN44	Cytoplasmic			A0A0H3GQG0	Unknown
A0A0H3GN50	Cytoplasmic			A0A0H3GQL4	Cytoplasmic
A0A0H3GN56	Periplasmic			A0A0H3GQQ0	Cytoplasmic
A0A0H3GN61	Unknown			A0A0H3GQR9	Cytoplasmic
A0A0H3GN69	Cytoplasmic			A0A0H3GQS2	Unknown
A0A0H3GN76	Cytoplasmic			A0A0H3GQU2	Cytoplasmic
A0A0H3GN79	Cytoplasmic			A0A0H3GQU2	Unknown
A0A0H3GNA1	CytoplasmicMembrane			A0A0H3GQX2	CytoplasmicMembrane
A0A0H3GNB7	Cytoplasmic			A0A0H3GQZ2	Periplasmic
A0A0H3GNC0	Cytoplasmic			A0A0H3GQZ4	Cytoplasmic
A0A0H3GND9	Cytoplasmic			A0A0H3GR60	Unknown
A0A0H3GNE6	Cytoplasmic			A0A0H3GR64	Cytoplasmic
A0A0H3GNE6	Unknown			A0A0H3GRA6	OuterMembrane
A0A0H3GNF5	Cytoplasmic			A0A0H3GRD8	Cytoplasmic
A0A0H3GNF8	CytoplasmicMembrane			A0A0H3GRI3	Cytoplasmic
A0A0H3GNG3	OuterMembrane			A0A0H3GRL4	Cytoplasmic
A0A0H3GNG9	Cytoplasmic			A0A0H3GRR1	CytoplasmicMembrane
A0A0H3GNH7	Cytoplasmic			A0A0H3GRU4	Cytoplasmic
A0A0H3GNH9	Unknown			A0A0H3GS09	OuterMembrane
A0A0H3GNJ3	Cytoplasmic			A0A0H3GS16	Cytoplasmic
A0A0H3GNJ8	OuterMembrane			A0A0H3GS30	Cytoplasmic
A0A0H3GNK2	Cytoplasmic			A0A0H3GS41	Periplasmic
A0A0H3GNK2	Unknown			A0A0H3GS44	Cytoplasmic
A0A0H3GNN2	Unknown			A0A0H3GS47	Cytoplasmic
A0A0H3GNP4	CytoplasmicMembrane			A0A0H3GS59	Cytoplasmic
A0A0H3GNP6	Cytoplasmic			A0A0H3GS71	Cytoplasmic
A0A0H3GNT9	Cytoplasmic			A0A0H3GS79	Periplasmic
A0A0H3GNW5	Cytoplasmic			A0A0H3GS83	CytoplasmicMembrane
A0A0H3GNX1	CytoplasmicMembrane			A0A0H3GS98	Unknown
A0A0H3GNX8	Cytoplasmic			A0A0H3GS99	Cytoplasmic
A0A0H3GNY2	CytoplasmicMembrane			A0A0H3GSA0	Unknown
A0A0H3GNZ0	CytoplasmicMembrane			A0A0H3GSB6	Cytoplasmic
A0A0H3GNZ2	Cytoplasmic			A0A0H3GSF4	Cytoplasmic
A0A0H3GNZ4	CytoplasmicMembrane			A0A0H3GSF5	Cytoplasmic
A0A0H3GP02	Cytoplasmic			A0A0H3GSJ2	Unknown
A0A0H3GP15	CytoplasmicMembrane			A0A0H3GSK2	OuterMembrane
A0A0H3GP22	Cytoplasmic			A0A0H3GSK7	CytoplasmicMembrane
A0A0H3GP27	Periplasmic			A0A0H3GSK8	Cytoplasmic
A0A0H3GP41	Cytoplasmic			A0A0H3GSM6	Cytoplasmic
A0A0H3GP44	Cytoplasmic			A0A0H3GSQ3	Cytoplasmic
A0A0H3GP47	CytoplasmicMembrane			A0A0H3GSR0	Unknown
A0A0H3GP51	Unknown			A0A0H3GSR2	Cytoplasmic
A0A0H3GP59	Periplasmic			A0A0H3GSS9	Unknown
A0A0H3GP60	Periplasmic			A0A0H3GSW4	CytoplasmicMembrane
A0A0H3GP67	Cytoplasmic			A0A0H3GSY1	Unknown
A0A0H3GPC4	Periplasmic			A0A0H3GSZ6	CytoplasmicMembrane
A0A0H3GPD5	CytoplasmicMembrane			A0A0H3GT31	CytoplasmicMembrane
A0A0H3GPE1	Cytoplasmic			A0A0H3GT49	Unknown
A0A0H3GPE9	Unknown			A0A0H3GT49	Unknown
A0A0H3GPF2	Cytoplasmic			A0A0H3GT82	Unknown
A0A0H3GPH2	CytoplasmicMembrane			A0A0H3GT90	Cytoplasmic
A0A0H3GPI5	Cytoplasmic			A0A0H3GTB7	Cytoplasmic
A0A0H3GPI6	Cytoplasmic			A0A0H3GTD5	Unknown
A0A0H3GPJ4	Cytoplasmic			A0A0H3GTD6	Cytoplasmic
A0A0H3GPK1	Cytoplasmic			A0A0H3GTF1	Unknown
A0A0H3GPK8	Unknown			A0A0H3GTH8	Unknown
A0A0H3GPL1	Unknown			A0A0H3GTK6	Periplasmic
A0A0H3GPP7	Cytoplasmic			A0A0H3GTK8	CytoplasmicMembrane
A0A0H3GPQ1	Cytoplasmic			A0A0H3GTU4	Cytoplasmic
A0A0H3GPR0	Cytoplasmic			A0A0H3GTV1	Cytoplasmic
A0A0H3GPR6	Unknown			A0A0H3GTX5	Cytoplasmic
A0A0H3GPS6	Cytoplasmic			A0A0H3GTX5	Unknown
A0A0H3GPS7	Cytoplasmic			A0A0H3GTY9	Cytoplasmic
A0A0H3GPU3	Cytoplasmic			A0A0H3GTZ1	Periplasmic
A0A0H3GPU9	CytoplasmicMembrane			A0A0H3GU40	Unknown
A0A0H3GPW0	Cytoplasmic			A0A0H3GU45	Cytoplasmic
A0A0H3GPW3	Extracellular			A0A0H3GU58	Cytoplasmic
A0A0H3GPW6	Unknown			A0A0H3GU62	CytoplasmicMembrane
A0A0H3GPW8	Cytoplasmic			A0A0H3GU72	Periplasmic
A0A0H3GPX7	Cytoplasmic			A0A0H3GU82	OuterMembrane
A0A0H3GPZ1	Cytoplasmic			A0A0H3GUC6	Cytoplasmic
A0A0H3GPZ5	Cytoplasmic			A0A0H3GUD5	Periplasmic
A0A0H3GPZ8	Cytoplasmic			A0A0H3GUE1	Periplasmic
A0A0H3GQ13	CytoplasmicMembrane			A0A0H3GUH2	OuterMembrane
A0A0H3GQ15	Cytoplasmic			A0A0H3GUH7	CytoplasmicMembrane
A0A0H3GQ15	CytoplasmicMembrane			A0A0H3GUH9	Cytoplasmic
A0A0H3GQ21	Cytoplasmic			A0A0H3GUI9	OuterMembrane
A0A0H3GQ24	Cytoplasmic			A0A0H3GUK7	Cytoplasmic
A0A0H3GQ25	CytoplasmicMembrane			A0A0H3GUK9	Periplasmic
A0A0H3GQ27	Periplasmic			A0A0H3GUN7	Unknown
A0A0H3GQ31	Cytoplasmic			A0A0H3GUQ9	Cytoplasmic
A0A0H3GQ33	CytoplasmicMembrane			A0A0H3GUR4	Cytoplasmic
A0A0H3GQ36	Unknown			A0A0H3GUU7	Cytoplasmic
A0A0H3GQ49	CytoplasmicMembrane			A0A0H3GUX2	Unknown
A0A0H3GQ54	Cytoplasmic			A0A0H3GUX4	Cytoplasmic
A0A0H3GQ64	Cytoplasmic			A0A0H3GUY3	OuterMembrane
A0A0H3GQ71	CytoplasmicMembrane			A0A0H3GUZ4	CytoplasmicMembrane
A0A0H3GQ75	Cytoplasmic			A0A0H3GV06	Periplasmic
A0A0H3GQ77	Cytoplasmic			A0A0H3GV86	Cytoplasmic
A0A0H3GQ78	CytoplasmicMembrane			A0A0H3GV86	Cytoplasmic
A0A0H3GQ80	Periplasmic			A0A0H3GVA8	CytoplasmicMembrane
A0A0H3GQ83	Cytoplasmic			A0A0H3GVA9	Cytoplasmic
A0A0H3GQ88	Unknown			A0A0H3GVC3	Unknown
A0A0H3GQ98	CytoplasmicMembrane			A0A0H3GVF5	Cytoplasmic
A0A0H3GQA5	Cytoplasmic			A0A0H3GVH6	Cytoplasmic
A0A0H3GQA9	CytoplasmicMembrane			A0A0H3GVI2	Cytoplasmic
A0A0H3GQB2	Cytoplasmic			A0A0H3GVJ3	CytoplasmicMembrane
A0A0H3GQB7	CytoplasmicMembrane			A0A0H3GVM6	Cytoplasmic
A0A0H3GQB9	CytoplasmicMembrane			A0A0H3GVS1	CytoplasmicMembrane
A0A0H3GQC1	OuterMembrane			A0A0H3GVT2	Unknown
A0A0H3GQC3	Cytoplasmic			A0A0H3GVT5	Cytoplasmic
A0A0H3GQD5	CytoplasmicMembrane			A0A0H3GVY2	Cytoplasmic
A0A0H3GQD7	Cytoplasmic			A0A0H3GW25	Cytoplasmic
A0A0H3GQD7	Unknown			A0A0H3GW29	Periplasmic
A0A0H3GQG3	Cytoplasmic			A0A0H3GW41	CytoplasmicMembrane
A0A0H3GQG3	Cytoplasmic			A0A0H3GW46	CytoplasmicMembrane
A0A0H3GQH4	OuterMembrane			A0A0H3GW51	Cytoplasmic
A0A0H3GQH9	Cytoplasmic			A0A0H3GW77	CytoplasmicMembrane
A0A0H3GQI6	Cytoplasmic			A0A0H3GW99	Cytoplasmic
A0A0H3GQJ1	Cytoplasmic			A0A0H3GWB1	Cytoplasmic
A0A0H3GQJ6	Cytoplasmic			A0A0H3GWB6	Cytoplasmic
A0A0H3GQK0	CytoplasmicMembrane			A0A0H3GWE0	Cytoplasmic
A0A0H3GQK6	Cytoplasmic			A0A0H3GWG0	CytoplasmicMembrane
A0A0H3GQL6	Cytoplasmic			A0A0H3GWL1	Cytoplasmic
A0A0H3GQL9	Cytoplasmic			A0A0H3GWL4	Unknown
A0A0H3GQL9	Unknown			A0A0H3GWM6	Cytoplasmic
A0A0H3GQN5	Cytoplasmic			A0A0H3GWN3	Cytoplasmic
A0A0H3GQN6	Cytoplasmic			A0A0H3GWU9	Cytoplasmic
A0A0H3GQP2	Cytoplasmic			A0A0H3GWU9	Unknown
A0A0H3GQQ5	CytoplasmicMembrane			A0A0H3GX13	Cytoplasmic
A0A0H3GQS6	Periplasmic			A0A0H3GX36	Unknown
A0A0H3GQS7	Cytoplasmic			A0A0H3GX70	CytoplasmicMembrane
A0A0H3GQT0	Cytoplasmic			A0A0H3GX85	CytoplasmicMembrane
A0A0H3GQU0	Cytoplasmic			A0A0H3GXB2	Unknown
A0A0H3GQU8	Cytoplasmic			A0A0H3GXD3	Cytoplasmic
A0A0H3GQU8	CytoplasmicMembrane			A0A0H3GXE6	Cytoplasmic
A0A0H3GQX1	Unknown			A0A0H3GXE6	Cytoplasmic
A0A0H3GQX4	Cytoplasmic			A0A0H3GXQ8	Unknown
A0A0H3GQX9	Unknown			A0A0H3GXU3	Unknown
A0A0H3GQY1	Cytoplasmic			A0A0H3GXZ5	Cytoplasmic
A0A0H3GQY4	Cytoplasmic			A0A0H3GY01	Cytoplasmic
A0A0H3GQY7	CytoplasmicMembrane			A0A0H3GY33	OuterMembrane
A0A0H3GQZ3	Cytoplasmic			A0A0H3GY52	Cytoplasmic
A0A0H3GQZ9	Cytoplasmic			A0A0H3GY63	Cytoplasmic
A0A0H3GR04	Cytoplasmic			A0A0H3GY71	Cytoplasmic
A0A0H3GR26	Cytoplasmic			A0A0H3GYC0	Cytoplasmic
A0A0H3GR29	CytoplasmicMembrane			A0A0H3GYD6	Cytoplasmic
A0A0H3GR34	Cytoplasmic			A0A0H3GYH1	Cytoplasmic
A0A0H3GR37	Periplasmic			A0A0H3GYH5	Cytoplasmic
A0A0H3GR39	Cytoplasmic			A0A0H3GYJ0	CytoplasmicMembrane
A0A0H3GR40	Cytoplasmic			A0A0H3GYJ5	Cytoplasmic
A0A0H3GR46	Cytoplasmic			A0A0H3GYL2	Unknown
A0A0H3GR50	Unknown			A0A0H3GYN7	CytoplasmicMembrane
A0A0H3GR55	Cytoplasmic			A0A0H3GYP6	Cytoplasmic
A0A0H3GR56	Cytoplasmic			A0A0H3GYP6	Cytoplasmic
A0A0H3GR57	Unknown			A0A0H3GYS8	Cytoplasmic
A0A0H3GR61	Cytoplasmic			A0A0H3GYT0	Cytoplasmic
A0A0H3GR62	Periplasmic			A0A0H3GYX5	Cytoplasmic
A0A0H3GR66	Cytoplasmic			A0A0H3GZ22	Cytoplasmic
A0A0H3GR71	Unknown			A0A0H3GZG5	Cytoplasmic
A0A0H3GR90	Cytoplasmic			A0A0H3GZH5	Periplasmic
A0A0H3GR99	Cytoplasmic			A0A0H3GZP9	CytoplasmicMembrane
A0A0H3GRA3	Periplasmic			A0A0H3GZT8	CytoplasmicMembrane
A0A0H3GRA5	CytoplasmicMembrane			A0A0H3GZW2	Cytoplasmic
A0A0H3GRA9	Unknown			A0A0H3GZY5	OuterMembrane
A0A0H3GRB5	Cytoplasmic			A0A0H3H020	Unknown
A0A0H3GRB9	Cytoplasmic			A0A0H3H074	CytoplasmicMembrane
A0A0H3GRC2	CytoplasmicMembrane			A0A0H3H0B1	CytoplasmicMembrane
A0A0H3GRD1	Cytoplasmic			A0A0H3H0B5	Unknown
A0A0H3GRD3	Cytoplasmic			A0A0H3H0R0	CytoplasmicMembrane
A0A0H3GRD6	Cytoplasmic			A0A0H3H0V3	Cytoplasmic
A0A0H3GRD9	Cytoplasmic			A0A0H3H0Z6	Unknown
A0A0H3GRE0	Cytoplasmic			A0A0H3H1M1	Cytoplasmic
A0A0H3GRE2	Cytoplasmic			A0A0H3H1N4	OuterMembrane
A0A0H3GRF7	Cytoplasmic			A0A0H3H1N4	Cytoplasmic
A0A0H3GRG2	Cytoplasmic			A0A0H3H241	CytoplasmicMembrane
A0A0H3GRG5	CytoplasmicMembrane			A0A0H3H263	Unknown
A0A0H3GRG8	Cytoplasmic			A0A0H3H2C2	Unknown
A0A0H3GRH4	Cytoplasmic			A0A0H3H2P7	Periplasmic
A0A0H3GRH5	Cytoplasmic			A0A0H3H341	Cytoplasmic
A0A0H3GRH7	Cytoplasmic			A0A0H3H3K2	Unknown
A0A0H3GRH8	Unknown			A0A0H3H3Q3	Cytoplasmic
A0A0H3GRI0	Cytoplasmic			A0A0H3H3V1	Cytoplasmic
A0A0H3GRI2	CytoplasmicMembrane			VFG043627	Extracellular
A0A0H3GRJ1	Cytoplasmic			VFG048518	OuterMembrane
A0A0H3GRJ6	Cytoplasmic			VFG048547	OuterMembrane
A0A0H3GRK0	CytoplasmicMembrane			VFG048819	Cytoplasmic
A0A0H3GRK5	Cytoplasmic			VFG048830	Cytoplasmic
A0A0H3GRL2	Cytoplasmic			VFG048874	Cytoplasmic
A0A0H3GRM5	Periplasmic			VFG048874	Cytoplasmic
A0A0H3GRN0	Cytoplasmic			VFG048951	CytoplasmicMembrane
A0A0H3GRN4	Unknown			VFG049133	CytoplasmicMembrane
A0A0H3GRN8	Cytoplasmic			VFG049152	Cytoplasmic
A0A0H3GRP4	Cytoplasmic			ABN69105.1	Unknown
A0A0H3GRP5	Cytoplasmic			AIA35096.1	OuterMembrane
A0A0H3GRP6	Cytoplasmic			NON98701.1	Cytoplasmic
A0A0H3GRR7	CytoplasmicMembrane
A0A0H3GRR9	Periplasmic
A0A0H3GRR9	Cytoplasmic
A0A0H3GRT5	Cytoplasmic
A0A0H3GRT7	CytoplasmicMembrane
A0A0H3GRU5	Unknown
A0A0H3GRV8	Cytoplasmic
A0A0H3GRW1	Cytoplasmic
A0A0H3GRW3	Cytoplasmic
A0A0H3GRX7	Cytoplasmic
A0A0H3GRZ9	Cytoplasmic
A0A0H3GS19	Cytoplasmic
A0A0H3GS28	Cytoplasmic
A0A0H3GS34	Cytoplasmic
A0A0H3GS46	Cytoplasmic
A0A0H3GS50	Cytoplasmic
A0A0H3GS78	Cytoplasmic
A0A0H3GS87	Cytoplasmic
A0A0H3GS92	Unknown
A0A0H3GSA5	CytoplasmicMembrane
A0A0H3GSC8	Unknown
A0A0H3GSE0	Cytoplasmic
A0A0H3GSG0	Cytoplasmic
A0A0H3GSG6	Cytoplasmic
A0A0H3GSJ9	Cytoplasmic
A0A0H3GSK5	Cytoplasmic
A0A0H3GSL1	CytoplasmicMembrane
A0A0H3GSL5	Cytoplasmic
A0A0H3GSL9	Cytoplasmic
A0A0H3GSQ9	Cytoplasmic
A0A0H3GST9	Unknown
A0A0H3GSU8	CytoplasmicMembrane
A0A0H3GSU9	Cytoplasmic
A0A0H3GSV3	Cytoplasmic
A0A0H3GSW3	Cytoplasmic
A0A0H3GSW8	Cytoplasmic
A0A0H3GSX9	Unknown
A0A0H3GSY0	Cytoplasmic
A0A0H3GSY5	Cytoplasmic
A0A0H3GSY7	CytoplasmicMembrane
A0A0H3GSZ2	Cytoplasmic
A0A0H3GT00	Cytoplasmic
A0A0H3GT08	Cytoplasmic
A0A0H3GT22	Cytoplasmic
A0A0H3GT23	CytoplasmicMembrane
A0A0H3GT27	CytoplasmicMembrane
A0A0H3GT36	Cytoplasmic
A0A0H3GT41	Cytoplasmic
A0A0H3GT45	Cytoplasmic
A0A0H3GT51	Cytoplasmic
A0A0H3GT57	Cytoplasmic
A0A0H3GT78	OuterMembrane
A0A0H3GT96	Cytoplasmic
A0A0H3GTA7	OuterMembrane
A0A0H3GTB2	CytoplasmicMembrane
A0A0H3GTD1	CytoplasmicMembrane
A0A0H3GTE1	Periplasmic
A0A0H3GTF4	Unknown
A0A0H3GTH2	Unknown
A0A0H3GTH3	Unknown
A0A0H3GTJ1	Periplasmic
A0A0H3GTJ4	Cytoplasmic
A0A0H3GTK1	Cytoplasmic
A0A0H3GTL7	Cytoplasmic
A0A0H3GTM3	Cytoplasmic
A0A0H3GTM6	Unknown
A0A0H3GTM8	Cytoplasmic
A0A0H3GTQ4	Cytoplasmic
A0A0H3GTR6	Cytoplasmic
A0A0H3GTT3	Cytoplasmic
A0A0H3GTU0	CytoplasmicMembrane
A0A0H3GTU7	Cytoplasmic
A0A0H3GTU9	CytoplasmicMembrane
A0A0H3GTV2	Cytoplasmic
A0A0H3GTV3	Cytoplasmic
A0A0H3GTW5	Cytoplasmic
A0A0H3GTW9	Cytoplasmic
A0A0H3GTY3	Unknown
A0A0H3GU02	Cytoplasmic
A0A0H3GU05	Cytoplasmic
A0A0H3GU10	Cytoplasmic
A0A0H3GU14	Cytoplasmic
A0A0H3GU18	Cytoplasmic
A0A0H3GU21	Cytoplasmic
A0A0H3GU26	Cytoplasmic
A0A0H3GU32	Cytoplasmic
A0A0H3GU37	Cytoplasmic
A0A0H3GU39	Cytoplasmic
A0A0H3GU42	Periplasmic
A0A0H3GU50	Cytoplasmic
A0A0H3GU68	Cytoplasmic
A0A0H3GU73	Cytoplasmic
A0A0H3GU78	Cytoplasmic
A0A0H3GU81	Cytoplasmic
A0A0H3GU87	Cytoplasmic
A0A0H3GU94	Cytoplasmic
A0A0H3GU98	Cytoplasmic
A0A0H3GUA4	CytoplasmicMembrane
A0A0H3GUA8	Cytoplasmic
A0A0H3GUB6	Cytoplasmic
A0A0H3GUB9	Cytoplasmic
A0A0H3GUD0	Cytoplasmic
A0A0H3GUD7	CytoplasmicMembrane
A0A0H3GUF2	Unknown
A0A0H3GUF5	CytoplasmicMembrane
A0A0H3GUG4	Unknown
A0A0H3GUH4	OuterMembrane
A0A0H3GUH5	CytoplasmicMembrane
A0A0H3GUI0	Unknown
A0A0H3GUI1	Cytoplasmic
A0A0H3GUL3	OuterMembrane
A0A0H3GUM0	OuterMembrane
A0A0H3GUM8	Cytoplasmic
A0A0H3GUN0	CytoplasmicMembrane
A0A0H3GUN4	Cytoplasmic
A0A0H3GUP0	Cytoplasmic
A0A0H3GUP2	Cytoplasmic
A0A0H3GUP6	CytoplasmicMembrane
A0A0H3GUQ0	CytoplasmicMembrane
A0A0H3GUR0	OuterMembrane
A0A0H3GUS3	Unknown
A0A0H3GUU1	Cytoplasmic
A0A0H3GUU9	CytoplasmicMembrane
A0A0H3GUV0	Cytoplasmic
A0A0H3GUV0	Cytoplasmic
A0A0H3GUV6	Cytoplasmic
A0A0H3GUW3	Cytoplasmic
A0A0H3GUY9	CytoplasmicMembrane
A0A0H3GUZ5	Cytoplasmic
A0A0H3GUZ7	Cytoplasmic
A0A0H3GUZ9	Cytoplasmic
A0A0H3GUZ9	CytoplasmicMembrane
A0A0H3GV12	Cytoplasmic
A0A0H3GV15	Cytoplasmic
A0A0H3GV19	Cytoplasmic
A0A0H3GV21	Cytoplasmic
A0A0H3GV23	CytoplasmicMembrane
A0A0H3GV33	Cytoplasmic
A0A0H3GV47	Cytoplasmic
A0A0H3GV61	Cytoplasmic
A0A0H3GV68	Cytoplasmic
A0A0H3GV77	Cytoplasmic
A0A0H3GV81	Cytoplasmic
A0A0H3GV83	Cytoplasmic
A0A0H3GV84	Cytoplasmic
A0A0H3GV85	Cytoplasmic
A0A0H3GV89	Cytoplasmic
A0A0H3GV98	CytoplasmicMembrane
A0A0H3GVA3	Cytoplasmic
A0A0H3GVB9	Cytoplasmic
A0A0H3GVD5	Cytoplasmic
A0A0H3GVD8	Cytoplasmic
A0A0H3GVE5	Unknown
A0A0H3GVF4	Cytoplasmic
A0A0H3GVF7	Cytoplasmic
A0A0H3GVG2	Cytoplasmic
A0A0H3GVG5	Periplasmic
A0A0H3GVH8	Cytoplasmic
A0A0H3GVI1	Cytoplasmic
A0A0H3GVI4	Unknown
A0A0H3GVI6	Cytoplasmic
A0A0H3GVJ1	CytoplasmicMembrane
A0A0H3GVK0	Cytoplasmic
A0A0H3GVK6	Cytoplasmic
A0A0H3GVK9	Cytoplasmic
A0A0H3GVL2	OuterMembrane
A0A0H3GVL8	Periplasmic
A0A0H3GVM1	Cytoplasmic
A0A0H3GVN0	CytoplasmicMembrane
A0A0H3GVN6	Cytoplasmic
A0A0H3GVP8	CytoplasmicMembrane
A0A0H3GVP9	CytoplasmicMembrane
A0A0H3GVQ1	Cytoplasmic
A0A0H3GVR2	Cytoplasmic
A0A0H3GVR9	Cytoplasmic
A0A0H3GVS5	Cytoplasmic
A0A0H3GVS5	Cytoplasmic
A0A0H3GVT9	Cytoplasmic
A0A0H3GVU0	Cytoplasmic
A0A0H3GVU7	CytoplasmicMembrane
A0A0H3GVV5	Cytoplasmic
A0A0H3GVW0	Unknown
A0A0H3GVW9	Cytoplasmic
A0A0H3GVW9	Unknown
A0A0H3GVY4	CytoplasmicMembrane
A0A0H3GW27	Unknown
A0A0H3GW40	Cytoplasmic
A0A0H3GW44	Unknown
A0A0H3GW50	Cytoplasmic
A0A0H3GW62	Cytoplasmic
A0A0H3GW64	Periplasmic
A0A0H3GW65	Cytoplasmic
A0A0H3GW78	Cytoplasmic
A0A0H3GW79	Cytoplasmic
A0A0H3GW84	Cytoplasmic
A0A0H3GW85	Cytoplasmic
A0A0H3GW95	Unknown
A0A0H3GW96	Cytoplasmic
A0A0H3GWA1	Unknown
A0A0H3GWB3	Cytoplasmic
A0A0H3GWC1	Cytoplasmic
A0A0H3GWD7	Unknown
A0A0H3GWE5	Cytoplasmic
A0A0H3GWF8	Cytoplasmic
A0A0H3GWG2	Unknown
A0A0H3GWG3	Cytoplasmic
A0A0H3GWI0	Cytoplasmic
A0A0H3GWI1	CytoplasmicMembrane
A0A0H3GWI6	Cytoplasmic
A0A0H3GWJ3	Cytoplasmic
A0A0H3GWJ5	OuterMembrane
A0A0H3GWK7	Cytoplasmic
A0A0H3GWK8	Cytoplasmic
A0A0H3GWL2	Cytoplasmic
A0A0H3GWL9	Cytoplasmic
A0A0H3GWM4	Cytoplasmic
A0A0H3GWM8	Cytoplasmic
A0A0H3GWM9	Cytoplasmic
A0A0H3GWN1	Cytoplasmic
A0A0H3GWN4	Cytoplasmic
A0A0H3GWN6	Unknown
A0A0H3GWQ5	Periplasmic
A0A0H3GWQ6	Cytoplasmic
A0A0H3GWS4	Cytoplasmic
A0A0H3GWT3	OuterMembrane
A0A0H3GWT7	Cytoplasmic
A0A0H3GWU7	Cytoplasmic
A0A0H3GWV6	CytoplasmicMembrane
A0A0H3GWW7	OuterMembrane
A0A0H3GWW8	Cytoplasmic
A0A0H3GWX1	Cytoplasmic
A0A0H3GWY5	CytoplasmicMembrane
A0A0H3GWZ0	Unknown
A0A0H3GWZ1	Unknown
A0A0H3GWZ6	Cytoplasmic
A0A0H3GX11	Cytoplasmic
A0A0H3GX19	OuterMembrane
A0A0H3GX20	Cytoplasmic
A0A0H3GX33	Cytoplasmic
A0A0H3GX56	Cytoplasmic
A0A0H3GXA9	CytoplasmicMembrane
A0A0H3GXB9	Unknown
A0A0H3GXC9	Unknown
A0A0H3GXD9	CytoplasmicMembrane
A0A0H3GXE4	Unknown
A0A0H3GXF5	Cytoplasmic
A0A0H3GXG2	Cytoplasmic
A0A0H3GXG4	Unknown
A0A0H3GXH6	Cytoplasmic
A0A0H3GXI6	Cytoplasmic
A0A0H3GXJ4	Cytoplasmic
A0A0H3GXJ6	Unknown
A0A0H3GXK7	Cytoplasmic
A0A0H3GXN5	Cytoplasmic
A0A0H3GXT1	Cytoplasmic
A0A0H3GXT2	Periplasmic
A0A0H3GXT4	Cytoplasmic
A0A0H3GXU0	Unknown
A0A0H3GXU5	Cytoplasmic
A0A0H3GXU7	Periplasmic
A0A0H3GXV1	Cytoplasmic
A0A0H3GXV3	Cytoplasmic
A0A0H3GXW1	Cytoplasmic
A0A0H3GXX3	Unknown
A0A0H3GXX3	Cytoplasmic
A0A0H3GXZ7	Cytoplasmic
A0A0H3GY03	Cytoplasmic
A0A0H3GY06	Cytoplasmic
A0A0H3GY08	Cytoplasmic
A0A0H3GY13	CytoplasmicMembrane
A0A0H3GY20	Cytoplasmic
A0A0H3GY30	Unknown
A0A0H3GY32	Unknown
A0A0H3GY58	Cytoplasmic
A0A0H3GY60	Cytoplasmic
A0A0H3GY66	Unknown
A0A0H3GY74	Unknown
A0A0H3GYA2	Periplasmic
A0A0H3GYA6	Cytoplasmic
A0A0H3GYA9	Cytoplasmic
A0A0H3GYB0	Cytoplasmic
A0A0H3GYB3	Cytoplasmic
A0A0H3GYB7	Cytoplasmic
A0A0H3GYC1	Cytoplasmic
A0A0H3GYC6	CytoplasmicMembrane
A0A0H3GYC9	Cytoplasmic
A0A0H3GYE4	Cytoplasmic
A0A0H3GYF8	Cytoplasmic
A0A0H3GYF8	Cytoplasmic
A0A0H3GYH6	Cytoplasmic
A0A0H3GYH9	Cytoplasmic
A0A0H3GYI0	CytoplasmicMembrane
A0A0H3GYI1	Cytoplasmic
A0A0H3GYI7	CytoplasmicMembrane
A0A0H3GYI7	Cytoplasmic
A0A0H3GYK0	CytoplasmicMembrane
A0A0H3GYK6	Cytoplasmic
A0A0H3GYM2	Cytoplasmic
A0A0H3GYM4	CytoplasmicMembrane
A0A0H3GYM8	CytoplasmicMembrane
A0A0H3GYP0	Cytoplasmic
A0A0H3GYQ4	Periplasmic
A0A0H3GYR2	Cytoplasmic
A0A0H3GYR4	Unknown
A0A0H3GYR8	Cytoplasmic
A0A0H3GYR9	Cytoplasmic
A0A0H3GYT1	Cytoplasmic
A0A0H3GYT1	Cytoplasmic
A0A0H3GYU4	Periplasmic
A0A0H3GYW0	Cytoplasmic
A0A0H3GYW4	CytoplasmicMembrane
A0A0H3GYW7	CytoplasmicMembrane
A0A0H3GYX1	Cytoplasmic
A0A0H3GYX9	Periplasmic
A0A0H3GYY2	Cytoplasmic
A0A0H3GYY6	Periplasmic
A0A0H3GYZ0	Cytoplasmic
A0A0H3GYZ5	Unknown
A0A0H3GYZ8	CytoplasmicMembrane
A0A0H3GYZ9	Cytoplasmic
A0A0H3GZ01	Unknown
A0A0H3GZ02	Cytoplasmic
A0A0H3GZ10	CytoplasmicMembrane
A0A0H3GZ27	Periplasmic
A0A0H3GZ64	Cytoplasmic
A0A0H3GZ64	Unknown
A0A0H3GZ86	Cytoplasmic
A0A0H3GZ91	CytoplasmicMembrane
A0A0H3GZ96	Cytoplasmic
A0A0H3GZA2	Cytoplasmic
A0A0H3GZA8	Cytoplasmic
A0A0H3GZB9	Cytoplasmic
A0A0H3GZD1	Cytoplasmic
A0A0H3GZF6	Cytoplasmic
A0A0H3GZG0	Cytoplasmic
A0A0H3GZH9	Cytoplasmic
A0A0H3GZH9	CytoplasmicMembrane
A0A0H3GZJ1	CytoplasmicMembrane
A0A0H3GZJ2	Cytoplasmic
A0A0H3GZJ5	Cytoplasmic
A0A0H3GZK9	Cytoplasmic
A0A0H3GZM7	Cytoplasmic
A0A0H3GZP4	Cytoplasmic
A0A0H3GZP6	CytoplasmicMembrane
A0A0H3GZT1	CytoplasmicMembrane
A0A0H3GZT5	Cytoplasmic
A0A0H3GZV6	Extracellular
A0A0H3GZW7	Unknown
A0A0H3GZX2	Cytoplasmic
A0A0H3GZY3	Cytoplasmic
A0A0H3GZY9	CytoplasmicMembrane
A0A0H3H016	CytoplasmicMembrane
A0A0H3H019	Cytoplasmic
A0A0H3H025	Cytoplasmic
A0A0H3H038	Cytoplasmic
A0A0H3H064	Cytoplasmic
A0A0H3H073	Cytoplasmic
A0A0H3H083	CytoplasmicMembrane
A0A0H3H084	Cytoplasmic
A0A0H3H089	CytoplasmicMembrane
A0A0H3H097	Cytoplasmic
A0A0H3H0E2	Cytoplasmic
A0A0H3H0F3	Cytoplasmic
A0A0H3H0F7	Cytoplasmic
A0A0H3H0G8	Cytoplasmic
A0A0H3H0I2	Cytoplasmic
A0A0H3H0J1	Cytoplasmic
A0A0H3H0J6	Unknown
A0A0H3H0K8	Cytoplasmic
A0A0H3H0N0	CytoplasmicMembrane
A0A0H3H0T6	Periplasmic
A0A0H3H0Y2	OuterMembrane
A0A0H3H0Y9	Periplasmic
A0A0H3H110	Cytoplasmic
A0A0H3H172	CytoplasmicMembrane
A0A0H3H184	Unknown
A0A0H3H1D2	Cytoplasmic
A0A0H3H1G0	Cytoplasmic
A0A0H3H1H5	Cytoplasmic
A0A0H3H1J3	Cytoplasmic
A0A0H3H1L7	Cytoplasmic
A0A0H3H1M7	Unknown
A0A0H3H1N0	Cytoplasmic
A0A0H3H1R7	Cytoplasmic
A0A0H3H1S5	Cytoplasmic
A0A0H3H1S8	Unknown
A0A0H3H1V9	Unknown
A0A0H3H1Y0	Cytoplasmic
A0A0H3H1Y0	Cytoplasmic
A0A0H3H237	Cytoplasmic
A0A0H3H267	Cytoplasmic
A0A0H3H282	Cytoplasmic
A0A0H3H2E4	Cytoplasmic
A0A0H3H2M4	Unknown
A0A0H3H2N5	Cytoplasmic
A0A0H3H2T8	Cytoplasmic
A0A0H3H2U8	Cytoplasmic
A0A0H3H370	OuterMembrane
A0A0H3H370	Cytoplasmic
A0A0H3H386	Cytoplasmic
A0A0H3H391	Cytoplasmic
A0A0H3H395	Cytoplasmic
A0A0H3H395	Cytoplasmic
A0A0H3H3E1	Cytoplasmic
A0A0H3H3F4	Cytoplasmic
A0A0H3H3H3	Cytoplasmic
A0A0H3H3I7	Cytoplasmic
A0A0H3H3K6	Cytoplasmic
A0A0H3H3L1	Cytoplasmic
A0A0H3H3M7	Unknown
A0A0H3H3N2	Cytoplasmic
A0A0H3H3N7	Cytoplasmic
A0A0H3H3P3	Cytoplasmic
A0A0H3H3U3	Cytoplasmic
A0A0H3H3V5	Cytoplasmic
A0A0H3H3W1	Cytoplasmic
A0A0H3H3W4	Cytoplasmic
A0A0H3H3W7	Cytoplasmic
A0A0H3H3X4	Cytoplasmic
A0A0H3H403	OuterMembrane
A0A0H3H436	Cytoplasmic
A0A0H3H436	Cytoplasmic
A0A0H3H458	Periplasmic
A0A0H3H464	Unknown
A0A0H3H494	CytoplasmicMembrane
A0A0H3H498	Cytoplasmic
A0A0H3H4B5	Unknown
A0A0H3H4E2	Cytoplasmic
A0A0H3H4G5	Cytoplasmic
A0A0H3H4X1	Cytoplasmic
A0A0H3H4X9	Cytoplasmic
A0A0H3H4Y7	Cytoplasmic
A0A0H3H5J8	CytoplasmicMembrane
A0A0H3H675	Cytoplasmic
A0A0H3H688	Periplasmic
A0A0H3GG41	Cytoplasmic
A0A0H3GG57	Unknown
A0A0H3GG57	Cytoplasmic
A0A0H3GGA4	Periplasmic
A0A0H3GGD7	Unknown
A0A0H3GGJ6	Unknown
A0A0H3GGK6	CytoplasmicMembrane
A0A0H3GGR8	Cytoplasmic
A0A0H3GGS4	Cytoplasmic
A0A0H3GGS5	Cytoplasmic
A0A0H3GGS8	Periplasmic
A0A0H3GGT3	Cytoplasmic
A0A0H3GGU5	Cytoplasmic
A0A0H3GGU9	Cytoplasmic
A0A0H3GGV8	Unknown
A0A0H3GGV9	Unknown
A0A0H3GGX9	Unknown
A0A0H3GGY2	Periplasmic
A0A0H3GH07	Cytoplasmic
A0A0H3GH28	Cytoplasmic
A0A0H3GH34	Unknown
A0A0H3GH62	Cytoplasmic
A0A0H3GH82	Periplasmic
A0A0H3GH98	Cytoplasmic
A0A0H3GH98	Unknown
A0A0H3GHB8	Unknown
A0A0H3GHF4	Cytoplasmic
A0A0H3GHF8	Unknown
A0A0H3GHI2	Cytoplasmic
A0A0H3GHI7	Cytoplasmic
A0A0H3GHI7	Cytoplasmic
A0A0H3GHJ5	Cytoplasmic
A0A0H3GHJ6	Unknown
A0A0H3GHJ9	Cytoplasmic
A0A0H3GHJ9	Periplasmic
A0A0H3GHK8	Cytoplasmic
A0A0H3GHN2	CytoplasmicMembrane
A0A0H3GHQ9	Periplasmic
A0A0H3GHS0	Cytoplasmic
A0A0H3GHS4	Cytoplasmic
A0A0H3GHS8	CytoplasmicMembrane
A0A0H3GHT7	Unknown
A0A0H3GHU0	Cytoplasmic
A0A0H3GHV6	Cytoplasmic
A0A0H3GHV8	Unknown
A0A0H3GHW9	Cytoplasmic
A0A0H3GI15	Cytoplasmic
A0A0H3GI32	Unknown
A0A0H3GI37	CytoplasmicMembrane
A0A0H3GI67	Cytoplasmic
A0A0H3GI74	Unknown
A0A0H3GI83	Unknown
A0A0H3GI97	Cytoplasmic
A0A0H3GIA1	Cytoplasmic
A0A0H3GIA3	Unknown
A0A0H3GIA6	CytoplasmicMembrane
A0A0H3GIB1	Unknown
A0A0H3GIB7	Cytoplasmic
A0A0H3GIC1	Cytoplasmic
A0A0H3GIC1	Cytoplasmic
A0A0H3GID1	CytoplasmicMembrane
A0A0H3GIE0	Cytoplasmic
A0A0H3GIE4	Cytoplasmic
A0A0H3GIJ2	Cytoplasmic
A0A0H3GIJ4	Cytoplasmic
A0A0H3GIJ7	CytoplasmicMembrane
A0A0H3GIL6	Cytoplasmic
A0A0H3GIN1	Cytoplasmic
A0A0H3GIN5	Cytoplasmic
A0A0H3GIN7	CytoplasmicMembrane
A0A0H3GIP5	CytoplasmicMembrane
A0A0H3GIP9	Cytoplasmic
A0A0H3GIQ8	Cytoplasmic
A0A0H3GIR6	Unknown
A0A0H3GIS3	Cytoplasmic
A0A0H3GIT1	CytoplasmicMembrane
A0A0H3GIU5	Periplasmic
A0A0H3GIU5	Cytoplasmic
A0A0H3GIV8	CytoplasmicMembrane
A0A0H3GIW8	Unknown
A0A0H3GIZ8	CytoplasmicMembrane
A0A0H3GIZ8	Cytoplasmic
A0A0H3GJ40	Unknown
A0A0H3GJ45	Cytoplasmic
A0A0H3GJ55	Cytoplasmic
A0A0H3GJ64	Cytoplasmic
A0A0H3GJ66	Cytoplasmic
A0A0H3GJ69	Cytoplasmic
A0A0H3GJ72	Unknown
A0A0H3GJ85	Cytoplasmic
A0A0H3GJ93	Unknown
A0A0H3GJD1	Unknown
A0A0H3GJG9	Unknown
A0A0H3GJL2	CytoplasmicMembrane
A0A0H3GJM3	Cytoplasmic
A0A0H3GJN5	CytoplasmicMembrane
A0A0H3GJN5	CytoplasmicMembrane
A0A0H3GJT9	Cytoplasmic
A0A0H3GJU8	Cytoplasmic
A0A0H3GJV2	Cytoplasmic
A0A0H3GJV8	Cytoplasmic
A0A0H3GJX2	Periplasmic
A0A0H3GJX4	Periplasmic
A0A0H3GJX7	Cytoplasmic
A0A0H3GJY1	Cytoplasmic
A0A0H3GJZ2	Cytoplasmic
A0A0H3GJZ2	Unknown
A0A0H3GK06	Unknown
A0A0H3GK08	Cytoplasmic
A0A0H3GK44	Cytoplasmic
A0A0H3GK51	Cytoplasmic
A0A0H3GK57	Cytoplasmic
A0A0H3GK59	Periplasmic
A0A0H3GK71	Periplasmic
A0A0H3GK77	Unknown
A0A0H3GK91	Cytoplasmic
A0A0H3GK98	Cytoplasmic
A0A0H3GKA4	Cytoplasmic
A0A0H3GKA4	Unknown
A0A0H3GKD1	Cytoplasmic
A0A0H3GKE1	Periplasmic
A0A0H3GKE6	CytoplasmicMembrane
A0A0H3GKF4	CytoplasmicMembrane
A0A0H3GKF8	Cytoplasmic
A0A0H3GKG3	Unknown
A0A0H3GKH0	Cytoplasmic
A0A0H3GKH7	Cytoplasmic
A0A0H3GKI1	CytoplasmicMembrane
A0A0H3GKI4	Unknown
A0A0H3GKI4	Unknown
A0A0H3GKJ3	CytoplasmicMembrane
A0A0H3GKK7	Cytoplasmic
A0A0H3GKL7	CytoplasmicMembrane
A0A0H3GKM0	Cytoplasmic
A0A0H3GKM5	Unknown
A0A0H3GKM8	CytoplasmicMembrane
A0A0H3GKQ9	Cytoplasmic
A0A0H3GKX1	Cytoplasmic
A0A0H3GKY7	CytoplasmicMembrane
A0A0H3GKZ9	CytoplasmicMembrane
A0A0H3GL00	Cytoplasmic
A0A0H3GL02	Unknown
A0A0H3GL08	Cytoplasmic
A0A0H3GL12	Periplasmic
A0A0H3GL18	Cytoplasmic
A0A0H3GL27	Cytoplasmic
A0A0H3GL34	OuterMembrane
A0A0H3GL35	Cytoplasmic
A0A0H3GL38	Unknown
A0A0H3GL40	Cytoplasmic
A0A0H3GL43	Cytoplasmic
A0A0H3GL45	Cytoplasmic
A0A0H3GL52	Unknown
A0A0H3GL73	Periplasmic
A0A0H3GL88	Cytoplasmic
A0A0H3GL90	Cytoplasmic
A0A0H3GL98	Periplasmic
A0A0H3GLA0	Cytoplasmic
A0A0H3GLA4	Cytoplasmic
A0A0H3GLC0	Cytoplasmic
A0A0H3GLC1	Cytoplasmic
A0A0H3GLC5	Cytoplasmic
A0A0H3GLD0	Cytoplasmic
A0A0H3GLD3	Cytoplasmic
A0A0H3GLD5	Cytoplasmic
A0A0H3GLE0	Unknown
A0A0H3GLF1	Cytoplasmic
A0A0H3GLF3	Unknown
A0A0H3GLF5	Cytoplasmic
A0A0H3GLG3	Cytoplasmic
A0A0H3GLG8	Cytoplasmic
A0A0H3GLH5	Cytoplasmic
A0A0H3GLI7	CytoplasmicMembrane
A0A0H3GLJ1	Cytoplasmic
A0A0H3GLK8	Unknown
A0A0H3GLL6	Cytoplasmic
A0A0H3GLL7	Cytoplasmic
A0A0H3GLN5	Cytoplasmic
A0A0H3GLN9	Cytoplasmic
A0A0H3GLP0	Cytoplasmic
A0A0H3GLP2	Cytoplasmic
A0A0H3GLP6	OuterMembrane
A0A0H3GLQ1	Unknown
A0A0H3GLQ5	Cytoplasmic
A0A0H3GLQ6	Cytoplasmic
A0A0H3GLQ8	Cytoplasmic
A0A0H3GLR0	Cytoplasmic
A0A0H3GLR3	Cytoplasmic
A0A0H3GLS4	Cytoplasmic
A0A0H3GLS6	Unknown
A0A0H3GLS7	Unknown
A0A0H3GLS8	Cytoplasmic
A0A0H3GLT5	CytoplasmicMembrane
A0A0H3GLT9	Unknown
A0A0H3GLT9	Cytoplasmic
A0A0H3GLV0	Unknown
A0A0H3GLV2	Cytoplasmic
A0A0H3GLV4	CytoplasmicMembrane
A0A0H3GLV5	CytoplasmicMembrane
A0A0H3GLW0	CytoplasmicMembrane
A0A0H3GLW8	Cytoplasmic
A0A0H3GLX0	Unknown
A0A0H3GLX2	Periplasmic
A0A0H3GLX8	Unknown
A0A0H3GLY4	Cytoplasmic
A0A0H3GLY9	CytoplasmicMembrane
A0A0H3GLZ2	Cytoplasmic
A0A0H3GLZ5	CytoplasmicMembrane
A0A0H3GLZ8	Unknown
A0A0H3GM02	Cytoplasmic
A0A0H3GM04	Cytoplasmic
A0A0H3GM14	Cytoplasmic
A0A0H3GM18	Cytoplasmic
A0A0H3GM21	Periplasmic
A0A0H3GM23	Unknown
A0A0H3GM23	Periplasmic
A0A0H3GM29	Cytoplasmic
A0A0H3GM35	Cytoplasmic
A0A0H3GM39	Unknown
A0A0H3GM41	Cytoplasmic
A0A0H3GM56	Periplasmic
A0A0H3GM60	CytoplasmicMembrane
A0A0H3GM61	Unknown
A0A0H3GM68	Cytoplasmic
A0A0H3GM79	CytoplasmicMembrane
A0A0H3GM85	Cytoplasmic
A0A0H3GM90	Cytoplasmic
A0A0H3GM95	Cytoplasmic
A0A0H3GMA4	Unknown
A0A0H3GMB6	Unknown
A0A0H3GMC0	Unknown
A0A0H3GMC2	Cytoplasmic
A0A0H3GMC3	Extracellular
A0A0H3GMC6	Cytoplasmic
A0A0H3GMC7	Unknown
A0A0H3GMC8	Cytoplasmic
A0A0H3GMD0	Cytoplasmic
A0A0H3GMD8	Cytoplasmic
A0A0H3GME3	Extracellular
A0A0H3GMF0	Unknown
A0A0H3GMF2	Unknown
A0A0H3GMF5	Unknown
A0A0H3GMF6	Periplasmic
A0A0H3GMG2	Cytoplasmic
A0A0H3GMG7	Unknown
A0A0H3GMG7	OuterMembrane
A0A0H3GMH6	Periplasmic
A0A0H3GMI4	Cytoplasmic
A0A0H3GMI5	Unknown
A0A0H3GMI7	Cytoplasmic
A0A0H3GMJ3	Cytoplasmic
A0A0H3GMJ5	Cytoplasmic
A0A0H3GMJ9	Cytoplasmic
A0A0H3GMK7	Unknown
A0A0H3GML2	CytoplasmicMembrane
A0A0H3GML4	Cytoplasmic
A0A0H3GML8	Cytoplasmic
A0A0H3GML8	Unknown
A0A0H3GMM8	Unknown
A0A0H3GMM9	Cytoplasmic
A0A0H3GMN3	Unknown
A0A0H3GMN9	Extracellular
A0A0H3GMP0	Unknown
A0A0H3GMQ0	CytoplasmicMembrane
A0A0H3GMQ6	Unknown
A0A0H3GMR2	Unknown
A0A0H3GMR4	Cytoplasmic
A0A0H3GMR6	Unknown
A0A0H3GMR8	Unknown
A0A0H3GMS4	Cytoplasmic
A0A0H3GMS9	Cytoplasmic
A0A0H3GMT3	Cytoplasmic
A0A0H3GMU1	CytoplasmicMembrane
A0A0H3GMU2	CytoplasmicMembrane
A0A0H3GMU3	Cytoplasmic
A0A0H3GMU6	CytoplasmicMembrane
A0A0H3GMU7	Extracellular
A0A0H3GMU8	Cytoplasmic
A0A0H3GMV0	Cytoplasmic
A0A0H3GMV7	Cytoplasmic
A0A0H3GMW0	Unknown
A0A0H3GMW5	Unknown
A0A0H3GMX1	CytoplasmicMembrane
A0A0H3GMX1	Cytoplasmic
A0A0H3GMX7	Unknown
A0A0H3GMY2	Unknown
A0A0H3GMY3	Cytoplasmic
A0A0H3GMY8	Cytoplasmic
A0A0H3GMY9	Cytoplasmic
A0A0H3GMZ7	Cytoplasmic
A0A0H3GN08	Unknown
A0A0H3GN09	Unknown
A0A0H3GN12	Cytoplasmic
A0A0H3GN14	Cytoplasmic
A0A0H3GN14	Cytoplasmic
A0A0H3GN26	Unknown
A0A0H3GN29	Cytoplasmic
A0A0H3GN30	Cytoplasmic
A0A0H3GN31	Cytoplasmic
A0A0H3GN33	Unknown
A0A0H3GN38	Unknown
A0A0H3GN46	Cytoplasmic
A0A0H3GN49	Unknown
A0A0H3GN51	Cytoplasmic
A0A0H3GN57	Unknown
A0A0H3GN96	Cytoplasmic
A0A0H3GNA6	Unknown
A0A0H3GNA7	Cytoplasmic
A0A0H3GNA8	OuterMembrane
A0A0H3GNB8	Unknown
A0A0H3GNC1	Periplasmic
A0A0H3GNC2	Cytoplasmic
A0A0H3GNC7	Cytoplasmic
A0A0H3GNC8	Cytoplasmic
A0A0H3GNE9	Cytoplasmic
A0A0H3GNG0	CytoplasmicMembrane
A0A0H3GNG7	CytoplasmicMembrane
A0A0H3GNG8	OuterMembrane
A0A0H3GNH3	OuterMembrane
A0A0H3GNH4	Cytoplasmic
A0A0H3GNH5	Unknown
A0A0H3GNJ4	Periplasmic
A0A0H3GNJ7	Unknown
A0A0H3GNK5	Cytoplasmic
A0A0H3GNL7	Unknown
A0A0H3GNN4	Cytoplasmic
A0A0H3GNN5	OuterMembrane
A0A0H3GNN7	Cytoplasmic
A0A0H3GNN9	CytoplasmicMembrane
A0A0H3GNP0	CytoplasmicMembrane
A0A0H3GNP2	Cytoplasmic
A0A0H3GNQ7	Cytoplasmic
A0A0H3GNQ8	Unknown
A0A0H3GNR4	Cytoplasmic
A0A0H3GNS1	Cytoplasmic
A0A0H3GNS2	Cytoplasmic
A0A0H3GNS4	Periplasmic
A0A0H3GNS5	Unknown
A0A0H3GNS9	Cytoplasmic
A0A0H3GNT8	Cytoplasmic
A0A0H3GNT8	Periplasmic
A0A0H3GNT8	Periplasmic
A0A0H3GNW9	Unknown
A0A0H3GNX4	Periplasmic
A0A0H3GNX6	Unknown
A0A0H3GNX7	Cytoplasmic
A0A0H3GNY1	Unknown
A0A0H3GNY7	Unknown
A0A0H3GNZ6	Unknown
A0A0H3GNZ7	Unknown
A0A0H3GP00	Unknown
A0A0H3GP06	Cytoplasmic
A0A0H3GP19	Cytoplasmic
A0A0H3GP23	Unknown
A0A0H3GP25	Cytoplasmic
A0A0H3GP33	Cytoplasmic
A0A0H3GP43	CytoplasmicMembrane
A0A0H3GP52	Periplasmic
A0A0H3GP58	Cytoplasmic
A0A0H3GP61	Cytoplasmic
A0A0H3GP63	Cytoplasmic
A0A0H3GP63	Cytoplasmic
A0A0H3GP71	Unknown
A0A0H3GP75	Cytoplasmic
A0A0H3GP84	Unknown
A0A0H3GP86	Cytoplasmic
A0A0H3GPB4	CytoplasmicMembrane
A0A0H3GPC3	Cytoplasmic
A0A0H3GPC3	Cytoplasmic
A0A0H3GPC3	Unknown
A0A0H3GPC8	Cytoplasmic
A0A0H3GPD1	Unknown
A0A0H3GPD4	Cytoplasmic
A0A0H3GPD6	Unknown
A0A0H3GPD9	Cytoplasmic
A0A0H3GPF9	Periplasmic
A0A0H3GPG1	Unknown
A0A0H3GPG2	Periplasmic
A0A0H3GPG4	CytoplasmicMembrane
A0A0H3GPG5	Cytoplasmic
A0A0H3GPG8	Cytoplasmic
A0A0H3GPH6	Cytoplasmic
A0A0H3GPH8	Cytoplasmic
A0A0H3GPI2	Cytoplasmic
A0A0H3GPJ8	Cytoplasmic
A0A0H3GPK7	Cytoplasmic
A0A0H3GPL2	Periplasmic
A0A0H3GPL4	CytoplasmicMembrane
A0A0H3GPM4	Periplasmic
A0A0H3GPM6	Unknown
A0A0H3GPM8	Unknown
A0A0H3GPM8	Cytoplasmic
A0A0H3GPN4	Cytoplasmic
A0A0H3GPN6	Cytoplasmic
A0A0H3GPP3	Cytoplasmic
A0A0H3GPP4	Cytoplasmic
A0A0H3GPP5	Cytoplasmic
A0A0H3GPP8	Cytoplasmic
A0A0H3GPP9	Unknown
A0A0H3GPP9	Cytoplasmic
A0A0H3GPR8	Unknown
A0A0H3GPS4	Periplasmic
A0A0H3GPS4	Unknown
A0A0H3GPV2	Cytoplasmic
A0A0H3GPV3	Unknown
A0A0H3GPV6	CytoplasmicMembrane
A0A0H3GPW4	Cytoplasmic
A0A0H3GPX0	Cytoplasmic
A0A0H3GPX2	Cytoplasmic
A0A0H3GPX5	Unknown
A0A0H3GPY0	Cytoplasmic
A0A0H3GPY3	Unknown
A0A0H3GPY6	Cytoplasmic
A0A0H3GPY8	Cytoplasmic
A0A0H3GPZ0	Cytoplasmic
A0A0H3GPZ3	CytoplasmicMembrane
A0A0H3GPZ4	Cytoplasmic
A0A0H3GQ01	Cytoplasmic
A0A0H3GQ02	Cytoplasmic
A0A0H3GQ05	Unknown
A0A0H3GQ07	Cytoplasmic
A0A0H3GQ08	CytoplasmicMembrane
A0A0H3GQ23	Cytoplasmic
A0A0H3GQ41	Cytoplasmic
A0A0H3GQ44	Unknown
A0A0H3GQ47	Unknown
A0A0H3GQ48	CytoplasmicMembrane
A0A0H3GQ52	Periplasmic
A0A0H3GQ56	CytoplasmicMembrane
A0A0H3GQ66	Cytoplasmic
A0A0H3GQ68	Cytoplasmic
A0A0H3GQ69	Unknown
A0A0H3GQ70	Cytoplasmic
A0A0H3GQ72	Cytoplasmic
A0A0H3GQ74	Cytoplasmic
A0A0H3GQ84	Cytoplasmic
A0A0H3GQ85	Unknown
A0A0H3GQA0	Unknown
A0A0H3GQB1	Unknown
A0A0H3GQB6	Unknown
A0A0H3GQC0	Cytoplasmic
A0A0H3GQC5	CytoplasmicMembrane
A0A0H3GQC6	CytoplasmicMembrane
A0A0H3GQC8	CytoplasmicMembrane
A0A0H3GQD0	CytoplasmicMembrane
A0A0H3GQD2	Cytoplasmic
A0A0H3GQD3	Cytoplasmic
A0A0H3GQD6	CytoplasmicMembrane
A0A0H3GQE0	Cytoplasmic
A0A0H3GQF5	CytoplasmicMembrane
A0A0H3GQG0	Unknown
A0A0H3GQG7	OuterMembrane
A0A0H3GQH2	Cytoplasmic
A0A0H3GQH7	Periplasmic
A0A0H3GQI4	Unknown
A0A0H3GQK2	Unknown
A0A0H3GQK4	Unknown
A0A0H3GQK9	Cytoplasmic
A0A0H3GQL1	Cytoplasmic
A0A0H3GQL2	Cytoplasmic
A0A0H3GQL4	Cytoplasmic
A0A0H3GQL5	CytoplasmicMembrane
A0A0H3GQM0	Unknown
A0A0H3GQM1	Cytoplasmic
A0A0H3GQM7	Cytoplasmic
A0A0H3GQN1	Cytoplasmic
A0A0H3GQN4	CytoplasmicMembrane
A0A0H3GQN8	Unknown
A0A0H3GQN9	Cytoplasmic
A0A0H3GQP4	CytoplasmicMembrane
A0A0H3GQP6	CytoplasmicMembrane
A0A0H3GQP7	Unknown
A0A0H3GQQ0	Cytoplasmic
A0A0H3GQQ1	Unknown
A0A0H3GQQ7	Cytoplasmic
A0A0H3GQQ7	Unknown
A0A0H3GQR9	Cytoplasmic
A0A0H3GQS1	Cytoplasmic
A0A0H3GQS2	Unknown
A0A0H3GQS4	Cytoplasmic
A0A0H3GQS4	CytoplasmicMembrane
A0A0H3GQT2	Cytoplasmic
A0A0H3GQT3	CytoplasmicMembrane
A0A0H3GQT4	Cytoplasmic
A0A0H3GQT6	Periplasmic
A0A0H3GQU1	Unknown
A0A0H3GQU2	Cytoplasmic
A0A0H3GQV0	Cytoplasmic
A0A0H3GQV5	Cytoplasmic
A0A0H3GQV5	Periplasmic
A0A0H3GQV7	Periplasmic
A0A0H3GQV8	Unknown
A0A0H3GQV9	Cytoplasmic
A0A0H3GQW0	Cytoplasmic
A0A0H3GQW4	Cytoplasmic
A0A0H3GQW5	Unknown
A0A0H3GQX2	CytoplasmicMembrane
A0A0H3GQX5	Cytoplasmic
A0A0H3GQX6	Cytoplasmic
A0A0H3GQY0	OuterMembrane
A0A0H3GQZ0	Cytoplasmic
A0A0H3GQZ2	Periplasmic
A0A0H3GQZ4	Cytoplasmic
A0A0H3GQZ7	Unknown
A0A0H3GR01	Unknown
A0A0H3GR03	CytoplasmicMembrane
A0A0H3GR11	CytoplasmicMembrane
A0A0H3GR11	Cytoplasmic
A0A0H3GR18	OuterMembrane
A0A0H3GR25	Periplasmic
A0A0H3GR48	Unknown
A0A0H3GR49	Cytoplasmic
A0A0H3GR52	CytoplasmicMembrane
A0A0H3GR54	Cytoplasmic
A0A0H3GR60	Unknown
A0A0H3GR64	Cytoplasmic
A0A0H3GR67	Cytoplasmic
A0A0H3GR68	Unknown
A0A0H3GR69	Cytoplasmic
A0A0H3GR73	Unknown
A0A0H3GR74	Unknown
A0A0H3GR76	Cytoplasmic
A0A0H3GR77	Periplasmic
A0A0H3GR80	Cytoplasmic
A0A0H3GR87	Unknown
A0A0H3GR94	Cytoplasmic
A0A0H3GR98	Unknown
A0A0H3GRA4	Cytoplasmic
A0A0H3GRA6	OuterMembrane
A0A0H3GRB7	Cytoplasmic
A0A0H3GRC3	Unknown
A0A0H3GRC5	Cytoplasmic
A0A0H3GRC9	CytoplasmicMembrane
A0A0H3GRD4	Unknown
A0A0H3GRD8	Cytoplasmic
A0A0H3GRE1	Unknown
A0A0H3GRF4	Cytoplasmic
A0A0H3GRF6	Unknown
A0A0H3GRF9	Unknown
A0A0H3GRG1	Unknown
A0A0H3GRG4	Cytoplasmic
A0A0H3GRG6	Unknown
A0A0H3GRH1	Cytoplasmic
A0A0H3GRH2	Cytoplasmic
A0A0H3GRI3	Cytoplasmic
A0A0H3GRI6	Unknown
A0A0H3GRI8	Periplasmic
A0A0H3GRJ9	CytoplasmicMembrane
A0A0H3GRK1	Periplasmic
A0A0H3GRL1	Cytoplasmic
A0A0H3GRL4	Cytoplasmic
A0A0H3GRL8	Cytoplasmic
A0A0H3GRM3	Cytoplasmic
A0A0H3GRM4	Cytoplasmic
A0A0H3GRM7	Unknown
A0A0H3GRN3	Cytoplasmic
A0A0H3GRN9	Unknown
A0A0H3GRN9	Cytoplasmic
A0A0H3GRQ3	Cytoplasmic
A0A0H3GRQ5	Unknown
A0A0H3GRR1	CytoplasmicMembrane
A0A0H3GRR6	Unknown
A0A0H3GRS4	Cytoplasmic
A0A0H3GRS6	Cytoplasmic
A0A0H3GRS9	Cytoplasmic
A0A0H3GRT1	Cytoplasmic
A0A0H3GRT2	Cytoplasmic
A0A0H3GRT3	Cytoplasmic
A0A0H3GRT6	Unknown
A0A0H3GRU0	Unknown
A0A0H3GRU0	Cytoplasmic
A0A0H3GRU4	Cytoplasmic
A0A0H3GRU6	Unknown
A0A0H3GRU9	Unknown
A0A0H3GRV0	Cytoplasmic
A0A0H3GRV6	Unknown
A0A0H3GRW5	CytoplasmicMembrane
A0A0H3GRX8	Unknown
A0A0H3GRX8	Cytoplasmic
A0A0H3GRY8	CytoplasmicMembrane
A0A0H3GRZ8	CytoplasmicMembrane
A0A0H3GS04	Cytoplasmic
A0A0H3GS09	OuterMembrane
A0A0H3GS11	Periplasmic
A0A0H3GS12	Unknown
A0A0H3GS15	Unknown
A0A0H3GS16	Cytoplasmic
A0A0H3GS18	Cytoplasmic
A0A0H3GS27	Unknown
A0A0H3GS30	Cytoplasmic
A0A0H3GS33	Cytoplasmic
A0A0H3GS39	Unknown
A0A0H3GS41	Periplasmic
A0A0H3GS44	Cytoplasmic
A0A0H3GS48	Cytoplasmic
A0A0H3GS49	Cytoplasmic
A0A0H3GS51	CytoplasmicMembrane
A0A0H3GS59	Cytoplasmic
A0A0H3GS61	Unknown
A0A0H3GS68	Cytoplasmic
A0A0H3GS69	Cytoplasmic
A0A0H3GS70	Cytoplasmic
A0A0H3GS73	Cytoplasmic
A0A0H3GS76	Unknown
A0A0H3GS77	Cytoplasmic
A0A0H3GS79	Periplasmic
A0A0H3GS80	Cytoplasmic
A0A0H3GS83	CytoplasmicMembrane
A0A0H3GS86	Unknown
A0A0H3GS98	Unknown
A0A0H3GSA0	Unknown
A0A0H3GSA1	Unknown
A0A0H3GSB6	Cytoplasmic
A0A0H3GSB6	Unknown
A0A0H3GSC2	Cytoplasmic
A0A0H3GSC3	Cytoplasmic
A0A0H3GSC4	Cytoplasmic
A0A0H3GSD1	Cytoplasmic
A0A0H3GSD2	Unknown
A0A0H3GSD7	Cytoplasmic
A0A0H3GSD9	Cytoplasmic
A0A0H3GSD9	Cytoplasmic
A0A0H3GSF1	Cytoplasmic
A0A0H3GSF2	Cytoplasmic
A0A0H3GSF5	Cytoplasmic
A0A0H3GSG5	Cytoplasmic
A0A0H3GSH8	Cytoplasmic
A0A0H3GSI0	Cytoplasmic
A0A0H3GSI3	Cytoplasmic
A0A0H3GSI6	Unknown
A0A0H3GSI7	Cytoplasmic
A0A0H3GSI8	Unknown
A0A0H3GSJ0	Unknown
A0A0H3GSJ2	Unknown
A0A0H3GSJ5	Unknown
A0A0H3GSK7	CytoplasmicMembrane
A0A0H3GSK8	Cytoplasmic
A0A0H3GSL3	Cytoplasmic
A0A0H3GSL6	Unknown
A0A0H3GSN3	Cytoplasmic
A0A0H3GSN6	Cytoplasmic
A0A0H3GSN8	Unknown
A0A0H3GSN9	Cytoplasmic
A0A0H3G1	Unknown
A0A0H3G5	Unknown
A0A0H3GSQ3	Cytoplasmic
A0A0H3GSQ4	Unknown
A0A0H3GSQ8	Cytoplasmic
A0A0H3GSR0	Unknown
A0A0H3GSR2	Cytoplasmic
A0A0H3GSR6	Unknown
A0A0H3GSS0	CytoplasmicMembrane
A0A0H3GSS3	Cytoplasmic
A0A0H3GSS5	Unknown
A0A0H3GSS7	Extracellular
A0A0H3GSS9	Unknown
A0A0H3GST6	Unknown
A0A0H3GST7	Periplasmic
A0A0H3GSU0	Unknown
A0A0H3GSU3	Cytoplasmic
A0A0H3GSV0	OuterMembrane
A0A0H3GSV8	CytoplasmicMembrane
A0A0H3GSW0	Unknown
A0A0H3GSW2	Unknown
A0A0H3GSW4	CytoplasmicMembrane
A0A0H3GSX6	CytoplasmicMembrane
A0A0H3GSY1	Unknown
A0A0H3GSY1	Unknown
A0A0H3GSY8	CytoplasmicMembrane
A0A0H3GSZ6	CytoplasmicMembrane
A0A0H3GSZ7	Periplasmic
A0A0H3GT01	Unknown
A0A0H3GT02	Cytoplasmic
A0A0H3GT05	Cytoplasmic
A0A0H3GT10	Cytoplasmic
A0A0H3GT15	CytoplasmicMembrane
A0A0H3GT24	Unknown
A0A0H3GT28	Unknown
A0A0H3GT31	CytoplasmicMembrane
A0A0H3GT32	Cytoplasmic
A0A0H3GT42	Cytoplasmic
A0A0H3GT42	Unknown
A0A0H3GT56	Unknown
A0A0H3GT62	CytoplasmicMembrane
A0A0H3GT67	Cytoplasmic
A0A0H3GT73	Cytoplasmic
A0A0H3GT75	Cytoplasmic
A0A0H3GT82	Unknown
A0A0H3GT83	Cytoplasmic
A0A0H3GT84	Unknown
A0A0H3GT86	CytoplasmicMembrane
A0A0H3GT90	Cytoplasmic
A0A0H3GTA0	Unknown
A0A0H3GTB7	Cytoplasmic
A0A0H3GTC1	Periplasmic
A0A0H3GTC2	Cytoplasmic
A0A0H3GTC3	Cytoplasmic
A0A0H3GTC3	Periplasmic
A0A0H3GTD0	Unknown
A0A0H3GTD5	Unknown
A0A0H3GTE4	Cytoplasmic
A0A0H3GTE5	OuterMembrane
A0A0H3GTE6	CytoplasmicMembrane
A0A0H3GTE8	Cytoplasmic
A0A0H3GTF1	Unknown
A0A0H3GTF2	Unknown
A0A0H3GTF3	Unknown
A0A0H3GTF8	Cytoplasmic
A0A0H3GTF9	Unknown
A0A0H3GTG1	Unknown
A0A0H3GTG7	Unknown
A0A0H3GTG8	Unknown
A0A0H3GTH0	Cytoplasmic
A0A0H3GTH5	Periplasmic
A0A0H3GTH7	Cytoplasmic
A0A0H3GTH8	Unknown
[truncated: 639 more rows]
