# Supplementary material for: Comparative Proteomic Profiling of Clinical Klebsiella pneumoniae Strains and the Corresponding Outer Membrane Vesicles
Source: J Extracell Biol. 2026 Apr 14;5(4):e70135. doi: 10.1002/jex2.70135 (PMC13077552; doi:10.1002/jex2.70135)
Supplement: Supplementary file 7 — Supporting Information: jex270135‐sup‐0007‐TableS2 [file JEX2-5-e70135-s010.xlsx]

## Sheet: strain_ST11-K47
UniprotID	EggnogName	StringName	logFC	AveExpr	t	P.Value	adj.P.Val	B	change
A0A0H3GZG0	greB	greB	-3.78914	0.873011551074131	-16.2823	1.19032913588374e-16	3.13889793132543e-13	25.6136934056182	Down
A0A0H3GTE8	yqiA	AEW63270.1	-2.25206	-2.06259	-8.60266	1.11251309182532e-09	1.46684851157168e-06	11.9276410546254	Down
A0A0H3GZC9	yhfA	AEW63591.1	-1.47757	2.48232534094759	-7.02198	7.3580726574764e-08	6.46774586592176e-05	8.06061947950712	Down
A0A0H3GM68	ltaE	AEW60478.1	-3.5062	3.37753408861013	-6.42605	3.84101761498291e-07	0.000253219086267748	6.51873377339591	Down
A0A0H3GJM8	degP	AEW59608.1	-1.00593	4.87584866525781	-6.2022	7.20291827491599e-07	0.000379881909819069	5.93029700591129	Down
A0A0H3GJN3	map	map	-1.08601	5.70419073919444	-5.68713	3.09885496884713e-06	0.00128954220508691	4.56206700429809	Down
A0A0H3GUT2	ptrB	AEW62077.1	-1.9308	-2.4724	-5.64071	3.53663509377774e-06	0.00128954220508691	4.43802500256964	Down
A0A0H3GWS4	mutS	mutS	-1.11549	2.00228806495563	-5.575	4.26467859371604e-06	0.00128954220508691	4.26228510933183	Down
A0A0H3H1N4	yfiB	AEW62694.1	-1.17158	3.30903278723171	-5.56394	4.4011679354502e-06	0.00128954220508691	4.23270662146489	Down
A0A0H3GVR7	yfcG	AEW62457.1	1.82473252068735	-4.17027	5.20314581045327	1.23227227305443e-05	0.00324950198404454	3.26581473059329	Up
A0A0H3GWQ2	hypC	AEW62837.1	-2.30512	-2.41576	-5.1259	1.53632823669e-05	0.00368299778195594	3.0587017152878	Down
A0A0H3GTG7	yffB	AEW62573.1	0.990197410975716	-2.23703	5.00957751120934	2.14130474655936e-05	0.00449166472597794	2.74693118086052	Up
A0A0H3GN33	ygdi3	AEW59452.1	-1.5337	-2.59393	-4.99783	2.21432087363342e-05	0.00449166472597794	2.71544972542222	Down
A0A0H3GSJ5	yaiA	AEW59769.1	-1.61702	1.29599711770329	-4.89203	2.99408858399828e-05	0.00563265671041315	2.43223592375116	Down
VFG049062	glf	-	-3.12497	1.64056873206833	-4.86825	3.20401405598017e-05	0.00563265671041315	2.36863515176881	Down
A0A0H3GQP4	rfbP	AEW62265.1	1.7517802841897	-4.51966	4.8149075784869	3.72971029939659e-05	0.00614702878719301	2.2260644129795	Up
A0A0H3GQ38	rsmF	rsmF	-2.78119	-1.02199	-4.78602	4.04941447979106e-05	0.0062813564607112	2.14889987237609	Down
A0A0H3GVT8	rfbB	AEW62256.1	3.4025042682507	1.93375677498667	4.68610719847014	5.37985259462001e-05	0.00788148405111832	1.88242959436961	Up
A0A0H3GXQ2	yqhA	AEW63247.1	-1.707	-2.56859	-4.64214	6.0951596784671e-05	0.00845944003795671	1.76538195982901	Down
A0A0H3GYB7	rpsS	rpsS	0.781909214663691	3.81530870503655	4.56813247687784	7.51858836449496e-05	0.00894503872100582	1.56866027131809	Up
A0A0H3GML8	gdhA	AEW61090.1	-2.21976	-0.543259	-4.56336	7.62099998374001e-05	0.00894503872100582	1.55598276518105	Down
A0A0H3GI74	qorB	AEW59148.1	-1.50683	1.42913743123667	-4.55981	7.69798690981533e-05	0.00894503872100582	1.54656451498982	Down
A0A0H3GJ04	sbcD	sbcD	-1.00337	0.792381933645056	-4.55508	7.80189194475289e-05	0.00894503872100582	1.53400184388444	Down
A0A0H3GGD7	zinT	AEW58795.1	-1.43988	-2.77922	-4.44366	0.000106913352455044	0.011747104600998	1.23891202486262	Down
A0A0H3GW64	eco	eco	-0.714745	5.44752280363847	-4.42433	0.000112911019813794	0.011909854369959	1.18781809317083	Down
A0A0H3GQN5	himD	ihfB	-0.92044	2.12583893076605	-4.38133	0.000127465661873093	0.0129279596292057	1.07434882584786	Down
A0A0H3GGL3	tatA	tatA	-0.854786	1.68112382081627	-4.29674	0.00016171350931162	0.0157940194094349	0.851767746383269	Down
A0A0H3GUX5	-	AEW63885.1	2.1122333030485	-3.24119	4.26268313250336	0.000177935270071654	0.0165681186126068	0.762412889726648	Up
A0A0H3GWJ4	emrA	AEW62787.1	-1.09537	0.76491124526912	-4.25423	0.000182205324143192	0.0165681186126068	0.740251197227171	Down
A0A0H3GP74	lpxH	lpxH	-0.981953	-2.38432	-4.23972	0.000189769148453881	0.0166807081490962	0.702244955518316	Down
A0A0H3GYM3	ureC	ureC	-2.65061	-2.54505	-4.20109	0.000211446402504201	0.0179865859162444	0.601206473120007	Down
A0A0H3GYG3	-	AEW63221.1	2.16773779729274	-0.682904	4.16813839677726	0.000231854716146588	0.0190011405589876	0.51517223168534	Up
A0A0H3GT57	pqqB	pqqB	-2.56499	-3.55716	-4.15422	0.000241045832225026	0.0190011405589876	0.478882314690027	Down
A0A0H3GLW8	ybiT	AEW60383.1	1.18493590486147	1.0647943442175	4.14423745583712	0.000247856543077542	0.0190011405589876	0.452876709354594	Up
A0A0H3GSQ3	gdhA	AEW61091.1	-1.96687	1.21332826376603	-4.13802	0.000252195646402945	0.0190011405589876	0.436680252523043	Down
VFG049073	JD73_04250	-	-2.06743	-0.142817	-4.1239	0.000262320489311632	0.0192149758420771	0.399950858939806	Down
A0A0H3GXU3	amiC	AEW62986.1	-1.64492	0.267346465813832	-4.08128	0.000295388485065701	0.0210524171653582	0.289207468138007	Down
A0A0H3GMJ7	iolG	iolG	-1.28092	4.05784945085401	-4.05463	0.00031810561343802	0.0220748553325278	0.220128367866641	Down
A0A0H3GX39	aas	aas	-0.858832	-1.05161	-4.01584	0.000354270893407396	0.0235389871284027	0.119781548403854	Down
A0A0H3GXB2	yibN	AEW63813.1	-0.732416	1.75327978187202	-4.01301	0.000357057066794125	0.0235389871284027	0.112483366436404	Down
A0A0H3GR48	bssS	AEW60647.1	-1.25039	-3.05001	-3.99278	0.000377638894478218	0.0241968762514992	0.0602810252027561	Down
A0A0H3GLM2	-	AEW60740.1	-0.791928	1.52897583026255	-3.98545	0.000385388245188839	0.0241968762514992	0.0413640996448406	Down
A0A0H3GXK4	-	AEW63913.1	-1.08947	1.17321904531972	-3.97055	0.000401606297492651	0.0246287396857702	0.00298231463716014	Down
A0A0H3H1H1	-	-	3.64687559989338	-4.38491	3.94285562775231	0.000433548521313067	0.0259833511523308	-0.0682543	Up
A0A0H3GRQ5	yoaF	AEW60751.1	-0.90169	-0.459095	-3.93182	0.000446963258878087	0.0261920469702559	-0.09661	Down
A0A0H3GQL5	macA	AEW60487.1	-1.45876	1.37111055635083	-3.91542	0.000467646604205685	0.0268083498976172	-0.138694	Down
A0A0H3GQ98	yjcE	AEW59004.1	-1.73495	-1.33483	-3.89473	0.000495074248332444	0.0277768253798437	-0.191702	Down
VFG048439	entC	-	-1.99259	-4.30955	-3.87624	0.000520916096151189	0.0281146113054878	-0.239008	Down
A0A0H3GM04	fosA	AEW59301.1	1.60123562279758	-2.78167	3.87519116073924	0.000522417881671939	0.0281146113054878	-0.241684	Up
A0A0H3GLX8	iaaA	AEW60393.1	2.0813614765745	1.39367327514242	3.8590832683482	0.000546066928109946	0.0283122782257414	-0.282833	Up
A0A0H3GR60	lrhA	AEW62445.1	3.17940019928794	-3.11386	3.85477658925724	0.000552564995338171	0.0283122782257414	-0.293826	Up
VFG048808	manB	-	-1.87214	5.14591938920867	-3.85102	0.000558300518672186	0.0283122782257414	-0.303421	Down
A0A0H3GTQ2	-	AEW61421.1	-1.44409	-0.521102	-3.83156	0.000588909029135921	0.029301002072291	-0.353007	Down
A0A0H3GN79	-	AEW59497.1	1.19715127041169	-2.70304	3.79499180592435	0.000650956194494725	0.0317883608311591	-0.446019	Up
A0A0H3H0K8	rfbD	AEW62254.1	2.93539572492366	2.02789184037057	3.76644387452943	0.000703775497288647	0.0336487153901095	-0.518417	Up
A0A0H3GX63	kdgM	AEW63032.1	2.33717362776125	-5.28064	3.76086603092238	0.000714572643855189	0.0336487153901095	-0.532541	Up
A0A0H3GZ50	msrP	msrP	-1.23891	1.61745484943229	-3.65899	0.000942632053092165	0.0436091355088428	-0.789219	Down
A0A0H3GSI0	-	AEW59754.1	-1.40484	-0.126544	-3.6221	0.00104154666355226	0.0473544577894365	-0.88155	Down
A0A0H3GPS6	ppiC	AEW58819.1	0.637314589153124	1.86738887919158	3.61257771206146	0.0010686573673505	0.0477635504695468	-0.905314	Up
A0A0H3GVC8	fbaB	AEW62307.1	-1.08912	3.75118666261419	-3.5966	0.00111572032125608	0.0485716944696697	-0.94516	Down
A0A0H3GRQ3	yciT	AEW60887.1	0.85287014100862	0.188058540620566	3.59399273870344	0.00112357730855133	0.0485716944696697	-0.951646	Up
A0A0H3GYM6	tsaD	tsaD	-0.733329	1.06619178412448	-3.52767	0.00134273974145243	0.0571097531969364	-1.11622	Normal
A0A0H3GWR0	nirD	AEW63603.1	0.689587847557309	1.03443022684921	3.5214386480333	0.00136535544151507	0.0571498777662738	-1.13164	Normal
A0A0H3GNR4	csiR	AEW59677.1	-3.27607	1.9652336037695	-3.50173	0.00143928728772645	0.0589209986753543	-1.18028	Normal
A0A0H3GKV6	rluF	AEW58941.1	-1.17221	0.867467669984293	-3.49256	0.00147496641197408	0.0589209986753543	-1.20286	Normal
A0A0H3GW20	ppk	ppk	1.31218880205043	-1.49438	3.48544464306339	0.00150327692519212	0.0589209986753543	-1.22039	Normal
A0A0H3GM98	pflA	AEW60508.1	0.61584744874629	3.24255171980726	3.48179653438471	0.00151798447864526	0.0589209986753543	-1.22936	Normal
A0A0H3GXH6	relA	AEW62901.1	0.998498840773724	-0.825466	3.48145002280501	0.00151938866512101	0.0589209986753543	-1.23022	Normal
A0A0H3GLC0	uspG	AEW60188.1	0.689298465086729	3.17705630389409	3.46577960411487	0.00158421852276114	0.0605196973902719	-1.26872	Normal
A0A0H3H045	lpxM	lpxM	-1.14567	-3.91319	-3.46053	0.0016065145306481	0.0605196973902719	-1.2816	Normal
CAP12356.2	-	-	1.57712433523369	-5.41038	3.44480863221251	0.0016751673664443	0.0608583734956734	-1.32014	Normal
A0A0H3GV70	dinD	AEW63960.1	-0.621412	1.12717581161979	-3.44354	0.00168084708156347	0.0608583734956734	-1.32326	Normal
A0A0H3GQG3	hutH	hutH	-1.0848	1.5176259664511	-3.44267	0.00168474071489729	0.0608583734956734	-1.32539	Normal
A0A0H3GM45	rimK	rimK	-1.71941	-0.717036	-3.43487	0.00171999196942953	0.0612921462619686	-1.34445	Normal
A0A0H3GX90	avtA	AEW63793.1	-1.0905	1.47851455443689	-3.42754	0.00175381653812944	0.0616641894806312	-1.36238	Normal
A0A0H3GND2	topA	topA	-0.600691	1.94206740834555	-3.39965	0.00188840894370108	0.065135069650784	-1.43041	Normal
A0A0H3H117	yfbT	AEW62449.1	-0.634825	2.09915263284474	-3.39682	0.00190263318918701	0.065135069650784	-1.43731	Normal
A0A0H3GUS5	coaD	coaD	2.05699299987105	-2.03051	3.38350136767565	0.00197085629805625	0.065135069650784	-1.4697	Normal
VFG049029	yibD	-	-1.56455	-3.54443	-3.38157	0.00198092335454005	0.065135069650784	-1.47439	Normal
A0A0H3GMV9	nagK	nagK	1.0251688188367	-1.27875	3.37911194280748	0.00199385393884625	0.065135069650784	-1.48037	Normal
A0A0H3GGG7	ppiC	AEW58820.1	1.54725963621133	-3.1958	3.37340122228346	0.0020241611202691	0.065135069650784	-1.49423	Normal
A0A0H3GUN1	cbiE	AEW62958.1	-0.712968	1.33184103071706	-3.37316	0.00202543637139336	0.065135069650784	-1.49481	Normal
A0A0H3GNZ4	secD	secD	-0.806632	2.03987097663581	-3.35966	0.00209890493293381	0.0666844856403187	-1.52755	Normal
A0A0H3GZ74	parB	-	0.662807862297508	0.243910661426281	3.34238632105902	0.00219665574864719	0.067746616682859	-1.56936	Normal
A0A0H3GM79	macB	macB	-1.0554	-1.07827	-3.33751	0.00222502087342219	0.067746616682859	-1.58114	Normal
A0A0H3GNA1	ispZ	AEW60843.1	0.941464638166674	-4.35291	3.33156984885123	0.00226007172567317	0.067746616682859	-1.59548	Normal
A0A0H3GHI3	zur	AEW58968.1	0.434514939801927	-0.487729	3.33146338735891	0.00226070455665348	0.067746616682859	-1.59574	Normal
A0A0H3H370	tolC	AEW63274.1	-0.72378	5.78969763458697	-3.33145	0.00226078963522624	0.067746616682859	-1.59577	Normal
A0A0H3GMY8	arcA	AEW59407.1	0.616831381787428	4.04864122964373	3.30810121842154	0.0024037692603417	0.0706771238600815	-1.65204	Normal
A0A0H3GN50	ansA	AEW60793.1	1.57375516643045	-1.5374	3.30676831085839	0.00241218852764783	0.0706771238600815	-1.65525	Normal
A0A0H3H374	ribB	ribB	0.825233846504117	2.08551689726129	3.29935806086163	0.00245951364614622	0.0712718404932702	-1.67307	Normal
A0A0H3H2D2	ascG	AEW63014.1	-1.28256	-2.42536	-3.28822	0.00253233146431508	0.0723846587978932	-1.69981	Normal
A0A0H3GRF3	yaaA	AEW59414.1	0.877402712353754	1.39266034552995	3.28514114442431	0.00255281504292911	0.0723846587978932	-1.7072	Normal
A0A0H3GUB2	bioA	bioA	2.11059258142283	-2.73936	3.27901394425786	0.0025940644499191	0.0727717867493261	-1.72189	Normal
A0A0H3GS61	hycI	AEW62825.1	-2.9418	-2.20018	-3.27379	0.00262976150150404	0.072779654534463	-1.73441	Normal
A0A0H3GLQ7	pyrI	pyrI	0.997181843520786	2.63830459694456	3.27091872407557	0.00264954373731833	0.072779654534463	-1.74128	Normal
A0A0H3GNE6	folK	AEW59567.1	0.967079043878819	-0.993883	3.26293041002952	0.00270540416574923	0.0730362633079481	-1.76039	Normal
A0A0H3GXB9	ygfZ	AEW63092.1	1.28785841564811	2.45714624200517	3.26167583346284	0.00271427903078457	0.0730362633079481	-1.76339	Normal
A0A0H3GRF6	-	AEW60772.1	-1.02203	-3.25251	-3.25306	0.0027760138833512	0.0730811282658091	-1.78398	Normal
A0A0H3GUA8	hutU	AEW60319.1	-1.29335	1.03180350669366	-3.25201	0.00278358576779621	0.0730811282658091	-1.78648	Normal
A0A0H3GRZ8	ydjN	AEW60836.1	-0.913352	1.4840170473136	-3.24988	0.00279908758242196	0.0730811282658091	-1.79156	Normal
A0A0H3GHW9	yjdC	AEW59068.1	-0.458462	1.91080503313728	-3.23237	0.00292966563573036	0.0749614457205134	-1.83329	Normal
A0A0H3GPV4	pagP	pagP	1.18884276253206	-1.99423	3.23182390841763	0.00293386638652779	0.0749614457205134	-1.8346	Normal
A0A0H3H4A2	-	AEW63724.1	-0.818907	-6.22185	-3.22888	0.00295638617934524	0.0749614457205134	-1.8416	Normal
A0A0H3GVU0	prmB	prmB	0.906576988190871	-2.63715	3.22159141206146	0.00301297467263004	0.0756687067783374	-1.85894	Normal
A0A0H3H5J8	merP	-	2.79711569076227	-2.18111	3.20830119892964	0.00311877244957762	0.0775868202786432	-1.8905	Normal
A0A0H3GR18	ompF	AEW60536.1	-4.6031	-0.872052	-3.19646	0.00321605335084572	0.0790348361783448	-1.91857	Normal
A0A0H3GWU1	cysJ	cysJ	0.466252872921789	0.783980421406271	3.19119061070971	0.00326022040569239	0.0790348361783448	-1.93104	Normal
A0A0H3GNU5	phnD	AEW59722.1	2.30830935123739	-4.95316	3.18983076015238	0.00327172106296141	0.0790348361783448	-1.93425	Normal
A0A0H3GKU1	metAS	metAS	1.55733262296489	-5.59084	3.1865277973054	0.00329981681337965	0.0790348361783448	-1.94207	Normal
A0A0H3GVD8	yggS	AEW63153.1	-0.453864	2.3101553502575	-3.1811	0.00334652040157851	0.0790348361783448	-1.9549	Normal
A0A0H3GKM8	ybbA	AEW59918.1	0.912708170011026	-5.4912	3.17990961893656	0.00335680760408594	0.0790348361783448	-1.95771	Normal
A0A0H3GPU3	rffH	AEW58834.1	1.30173538229625	-0.782831	3.17003068242861	0.00344362938016212	0.0803615104025443	-1.98102	Normal
A0A0H3GVR9	pyrG2	AEW60754.1	0.92791986182869	-0.340994	3.16522626605021	0.00348662416048966	0.0806511220281688	-1.99235	Normal
A0A0H3GQ04	ahpC	AEW60186.1	-0.421259	5.58834290461704	-3.14664	0.00365781413884428	0.0838752685576728	-2.03609	Normal
A0A0H3GUP2	selB	AEW63795.1	-0.847225	-1.51824	-3.13244	0.00379401440815187	0.0861607662811238	-2.06943	Normal
A0A0H3GLS6	ynjB	AEW60810.1	1.02145186898859	-1.6378	3.12949541414058	0.00382283263363348	0.0861607662811238	-2.07633	Normal
A0A0H3GPH5	sufS	sufS	-1.00068	0.109339359850675	-3.12357	0.00388150542780409	0.0866363345901221	-2.09021	Normal
A0A0H3GYA9	rsmE	AEW63146.1	-0.701901	0.688067342904443	-3.12076	0.00390964118931533	0.0866363345901221	-2.0968	Normal
A0A0H3GQM9	hisF	hisF	-0.519637	2.12036595436829	-3.11603	0.00395742100623544	0.0869643266120238	-2.10786	Normal
A0A0H3GPX7	ybeY	ybeY	-0.765998	-0.615459	-3.11011	0.00401790700313269	0.0875638079938917	-2.12168	Normal
A0A0H3GHZ3	yjjX	AEW59400.1	-0.918543	2.07970384076752	-3.10165	0.00410601421828692	0.0887504876526444	-2.14144	Normal
A0A0H3GQW5	-	AEW60597.1	-0.807856	-2.62655	-3.095	0.00417658831660267	0.0895419787876523	-2.15696	Normal
A0A0H3GKH6	clpP	clpP	0.691048186208158	0.160548535852791	3.08841290069286	0.00424756454078924	0.0896934381215454	-2.1723	Normal
A0A0H3GQN8	ycaR	AEW60522.1	-0.925555	0.374219661006162	-3.08803	0.00425167985028182	0.0896934381215454	-2.17318	Normal
A0A0H3GJ74	ydiB	aroE	-1.81547	3.80875911395776	-3.08189	0.00431897045517417	0.0898338873863481	-2.18747	Normal
A0A0H3H360	ygiW	AEW63264.1	-0.953669	-2.99846	-3.07874	0.00435386407827626	0.0898338873863481	-2.19479	Normal
A0A0H3GY24	yrbA	AEW63437.1	0.572929571767883	1.24435123055349	3.0781443149259	0.00436053757506733	0.0898338873863481	-2.19619	Normal
A0A0H3GV84	ugd	AEW62252.1	0.783778494539937	4.06868124459393	3.0743519954107	0.0044029778054982	0.0900050579309981	-2.205	Normal
A0A0H3GXH8	xytR	AEW61344.1	0.842120527250849	-1.47166	3.06524075166392	0.00450655318705229	0.0914136981096683	-2.22615	Normal
A0A0H3GLI0	pcp	pcp	-0.602147	1.48578	-3.06205	0.00454335311180392	0.0914566576780683	-2.23354	Normal
A0A0H3GP55	add	add	0.597828013226282	2.57128459352396	3.05496487018485	0.00462614503555764	0.0919428170850678	-2.24996	Normal
A0A0H3GWL6	mntA	AEW62802.1	-0.802395	1.12884816885754	-3.05402	0.0046372372667099	0.0919428170850678	-2.25214	Normal
A0A0H3GUR6	-	AEW61781.1	1.76657781885352	-4.02904	3.04599525294253	0.00473299239490459	0.0929173559800181	-2.27071	Normal
A0A0H3GU81	hslR	AEW63620.1	1.17482595784746	-3.06001	3.04401780175546	0.00475686122764598	0.0929173559800181	-2.27528	Normal
A0A0H3H486	arnC	arnC	-0.706083	-2.30759	-3.03726	0.00483927052634855	0.0929443451211927	-2.29089	Normal
A0A0H3GMB6	bsmA	AEW59127.1	-1.14742	-2.14519	-3.03357	0.00488481983588172	0.0929443451211927	-2.2994	Normal
A0A0H3GS73	rof	AEW59634.1	-0.817238	0.246607866369268	-3.02991	0.0049304482203846	0.0929443451211927	-2.30784	Normal
A0A0H3GP38	argD	argD-2	-2.54423	-2.35169	-3.02973	0.00493273790878476	0.0929443451211927	-2.30826	Normal
A0A0H3GZE3	gph	gph	0.827606272845869	1.96826031471546	3.02959218993067	0.0049344741437114	0.0929443451211927	-2.30858	Normal
A0A0H3GVZ2	-	-	2.00425439316519	-4.3047	3.02543058213949	0.00498687124014445	0.0932651025550419	-2.31817	Normal
A0A0H3GT05	menE	AEW62423.1	-1.51319	-3.57111	-3.01752	0.00508795200695683	0.0944854186080646	-2.33639	Normal
A0A0H3GMX6	lplA	lplA	-0.602313	0.598634266045452	-3.0027	0.00528243798904669	0.0974111117280848	-2.37043	Normal
A0A0H3H0N5	baeR	AEW62289.1	0.866267891567686	-0.761789	2.97413831132566	0.00567753182354682	0.103969801518701	-2.43581	Normal
A0A0H3GH73	frdD	frdD	-2.26649	-3.13941	-2.96439	0.00581857663970968	0.105817838613203	-2.45804	Normal
A0A0H3GVA8	pstB	pstB	1.76511721698715	-4.74979	2.96074472805756	0.0058722559837732	0.106062596090479	-2.46635	Normal
A0A0H3GQZ2	efeO	AEW60622.1	0.75846749519217	3.86346443881846	2.95436424828274	0.00596722410073055	0.106571377019087	-2.48088	Normal
A0A0H3GH05	argC	argC	1.11097919256972	-3.46567	2.95342986552219	0.00598125286265635	0.106571377019087	-2.483	Normal
A0A0H3GRY8	yebE	AEW62078.1	-2.30328	2.95035356101209	-2.9436	0.00613073559549072	0.108501676277242	-2.50534	Normal
A0A0H3GKV7	scrA	AEW60023.1	2.68134959186188	-3.84416	2.93453936023039	0.00627164582588476	0.109764116053826	-2.5259	Normal
A0A0H3GQS1	-	AEW59169.1	1.06568997032041	-3.03296	2.93245633330546	0.00630446971318463	0.109764116053826	-2.53062	Normal
A0A0H3GQP7	-	AEW60416.1	2.26978010738573	-4.75256	2.92887481910564	0.00636128587134503	0.109764116053826	-2.53873	Normal
A0A0H3GQN6	rfbA	AEW62255.1	3.77135835086945	-0.840298	2.9269136422076	0.00639260187077006	0.109764116053826	-2.54317	Normal
A0A0H3GXD7	pyrE	pyrE	0.584779904995465	4.04432467884269	2.92496131339555	0.0064239210536261	0.109764116053826	-2.54759	Normal
A0A0H3GYT0	yqjG	AEW63361.1	0.61028283893718	0.437703958138447	2.92101162282498	0.00648772512901746	0.109764116053826	-2.55652	Normal
A0A0H3GWC1	prmA	prmA	0.655157074936709	2.08283078328727	2.91735925704633	0.00654725781842604	0.109764116053826	-2.56478	Normal
A0A0H3GMF5	ytfN	AEW59157.1	-0.577477	2.71676308236434	-2.91583	0.00657241089834284	0.109764116053826	-2.56824	Normal
A0A0H3GY52	ygfF	AEW63101.1	-0.823887	-1.49498	-2.91383	0.00660521681804541	0.109764116053826	-2.57274	Normal
A0A0H3GQ02	namA	AEW61403.1	0.876950013475889	1.24255236630422	2.91304069587148	0.00661831416479267	0.109764116053826	-2.57453	Normal
A0A0H3GWX0	gntR	AEW63653.1	-1.18739	3.95566736518017	-2.90221	0.00679965496634911	0.112066813414141	-2.59895	Normal
A0A0H3GYJ5	gabT	AEW63677.1	-1.26679	-0.251319	-2.89778	0.00687531868489576	0.112404487506649	-2.60894	Normal
A0A0H3GWW9	fccA	AEW61154.1	1.90662792191412	-2.89736	2.89520166982846	0.00691961001658155	0.112404487506649	-2.61473	Normal
A0A0H3GI91	mpl	mpl	0.44822466021615	1.98898894480292	2.89123882485428	0.00698827355245735	0.112404487506649	-2.62365	Normal
A0A0H3GTP2	-	AEW61391.1	-2.14057	-0.127709	-2.8911	0.00699064692874117	0.112404487506649	-2.62395	Normal
A0A0H3GSI9	rfbC	AEW62253.1	3.36292362238704	2.2831358096762	2.88363986798541	0.007121738379521	0.113348941609388	-2.64072	Normal
A0A0H3GN29	yeaH	AEW60773.1	-0.602131	-0.653194	-2.88287	0.00713535241075405	0.113348941609388	-2.64244	Normal
A0A0H3GT02	cmtB	AEW61392.1	-1.55682	-3.5512	-2.87983	0.00718961686281125	0.113527063875648	-2.64928	Normal
A0A0H3GPM4	ivy	AEW60117.1	-1.5722	4.10974032430316	-2.87593	0.00725967156898424	0.113950916234592	-2.65802	Normal
A0A0H3GH75	yigP	AEW58873.1	0.746688102308821	-0.846573	2.87196299348605	0.00733151218268578	0.114397619087233	-2.6669	Normal
A0A0H3GY96	smg	smg	-0.901972	0.815719226373929	-2.8679	0.0074057718697811	0.114876590709487	-2.67599	Normal
A0A0H3GW42	lysP	AEW62356.1	1.52756094225209	-3.23831	2.85398382898192	0.00766590628093209	0.116552956602991	-2.70711	Normal
A0A0H3GQE8	erfK	AEW62155.1	-1.029	-0.565893	-2.8515	0.00771325890172661	0.116552956602991	-2.71265	Normal
A0A0H3GXN5	ilvB	AEW63943.1	-1.31845	1.85341384528312	-2.84824	0.00777574126241102	0.116552956602991	-2.71992	Normal
A0A0H3GI53	leuD	leuD	-2.14086	2.8631612011115	-2.84785	0.00778314257511656	0.116552956602991	-2.72078	Normal
A0A0H3GQS2	-	AEW60441.1	0.789481875694214	-1.98877	2.84647401801535	0.0078097832985073	0.116552956602991	-2.72386	Normal
AFB82783.1	bla	-	2.50806804377613	-2.52029	2.8460721864502	0.00781755288519325	0.116552956602991	-2.72475	Normal
A0A0H3GMH6	oppA3	AEW60578.1	-0.747143	2.09953013267956	-2.84436	0.00785079432193965	0.116552956602991	-2.72857	Normal
A0A0H3GJX7	ybeM	AEW60195.1	-0.902308	-1.0189	-2.8435	0.00786743506838546	0.116552956602991	-2.73048	Normal
A0A0H3GXT2	pstS	AEW63998.1	1.32675162918935	3.43786217184052	2.82782726582918	0.00817807489370718	0.120478120082155	-2.76534	Normal
A0A0H3GPI5	yedK	AEW61203.1	0.512024121046069	-2.92426	2.82010134012761	0.0083353959920489	0.121108393266356	-2.78248	Normal
A0A0H3GPK8	vapC	vapC	-1.01058	-4.63643	-2.81908	0.00835643769370109	0.121108393266356	-2.78475	Normal
A0A0H3GJR1	ctpF	AEW60090.1	-1.56358	-3.76129	-2.81897	0.00835863768467074	0.121108393266356	-2.78498	Normal
A0A0H3GTC3	lysN	AEW63240.1	-0.981646	1.58885323132389	-2.81535	0.00843355840303599	0.121526194037191	-2.79301	Normal
A0A0H3GTM9	yraR	AEW63395.1	0.897556343129254	-4.44038	2.8059485358198	0.00863097616334439	0.12320547010112	-2.81381	Normal
A0A0H3GU89	modA	AEW60299.1	0.432193307472189	3.45385034489411	2.8036138079043	0.00868067117329222	0.12320547010112	-2.81897	Normal
A0A0H3H2U8	yqgF	yqgF	0.852916361654746	-2.43138	2.80306910832243	0.00869230370690888	0.12320547010112	-2.82017	Normal
A0A0H3GGY2	-	AEW58995.1	2.18252888705405	-4.81124	2.80098333176015	0.00873698252139154	0.12320547010112	-2.82478	Normal
A0A0H3GY32	rapZ	rapZ	-1.94692	0.669216833446612	-2.79595	0.00884564086222728	0.124074228477092	-2.83588	Normal
A0A0H3GNW5	hemB	AEW59752.1	-0.345379	2.43634245182375	-2.79251	0.00892080224699877	0.124466431350983	-2.84348	Normal
A0A0H3H0B1	yecC	AEW62134.1	-0.825719	-3.44251	-2.78522	0.00908177486036875	0.125552191798697	-2.85954	Normal
A0A0H3H3A1	-	AEW63314.1	-1.76056	1.43582652750698	-2.78467	0.00909384476054268	0.125552191798697	-2.86074	Normal
A0A0H3GUH8	ydhL	AEW61666.1	-1.00671	-3.13737	-2.78057	0.00918578304780216	0.126160989047158	-2.86977	Normal
A0A0H3GMD0	asnS	AEW60538.1	0.710594576540595	-0.141287	2.77132954457264	0.00939591746091749	0.128203542995288	-2.89006	Normal
A0A0H3GY67	-	AEW61509.1	1.54590403961047	-5.08176	2.7687169714596	0.0094561479184906	0.128203542995288	-2.8958	Normal
A0A0H3GRG1	yceB	AEW60651.1	-0.505295	1.72483009538043	-2.76767	0.0094803530087528	0.128203542995288	-2.89809	Normal
A0A0H3GLE0	msyB	AEW60640.1	-1.56508	-2.27988	-2.76372	0.00957233895014476	0.128787029650672	-2.90675	Normal
A0A0H3GW29	yraP	AEW63393.1	-0.489811	2.81649677372567	-2.75485	0.00978183557436859	0.130937565531015	-2.92616	Normal
A0A0H3GTZ1	gltI	AEW60219.1	-1.27776	3.01167346676799	-2.75167	0.00985812756410399	0.131078495056924	-2.93313	Normal
A0A0H3GGQ3	thiE	thiE	-0.784686	-3.72245	-2.75027	0.00989177873201661	0.131078495056924	-2.93618	Normal
A0A0H3GI28	carA	carA	1.50788906325014	0.344754954407169	2.7421678395708	0.0100890327858033	0.133023897280816	-2.95387	Normal
A0A0H3GN44	djlA	djlA	-0.860946	-2.85015	-2.73279	0.0103218893537516	0.135328415843831	-2.9743	Normal
A0A0H3GV81	argP	argP	-0.810306	-1.08667	-2.72995	0.0103934032471079	0.135328415843831	-2.98049	Normal
A0A0H3GTB7	ptsH	AEW62528.1	-0.410693	5.24694920920321	-2.727	0.0104680272907993	0.135328415843831	-2.98689	Normal
A0A0H3GRP7	-	AEW60741.1	0.76840389404515	-0.756827	2.72696292683827	0.0104690924657344	0.135328415843831	-2.98698	Normal
A0A0H3GH62	yjeJ	AEW59080.1	0.525688678897319	-5.95117	2.72196742612841	0.0105968474697439	0.13631164281812	-2.99783	Normal
A0A0H3GRX7	gluQ	gluQ	1.21037833187861	-1.55218	2.71937732977432	0.0106636577471869	0.136471474744898	-3.00346	Normal
A0A0H3GRG4	eutG	AEW62555.1	-0.626496	-0.58829	-2.71748	0.0107127778809988	0.136471474744898	-3.00757	Normal
A0A0H3GTR0	ftsH	ftsH	-0.389932	3.78620440377336	-2.71234	0.0108471493354541	0.137518907680733	-3.01872	Normal
A0A0H3GYT2	-	-	-2.43209	-2.93723	-2.70745	0.010976390774561	0.138491590777595	-3.02931	Normal
A0A0H3GK71	cpxP	AEW58771.1	-0.855065	-3.49903	-2.70478	0.0110476006920853	0.138726300119185	-3.03509	Normal
A0A0H3GLT0	aceB	AEW58927.1	-1.87583	-2.63399	-2.69819	0.011225191225799	0.140288290343279	-3.04934	Normal
A0A0H3GNC8	yaiI	AEW59766.1	-0.49496	1.56928968308945	-2.69581	0.0112899225094886	0.14043172479963	-3.05448	Normal
A0A0H3GVV4	sppA	AEW60794.1	-0.924117	2.66761258836598	-2.69078	0.0114279138968601	0.140756493608082	-3.06533	Normal
A0A0H3GWM4	rpsJ	rpsJ	0.418306187066895	6.29451614691133	2.68991012263347	0.0114519108129142	0.140756493608082	-3.06721	Normal
A0A0H3GGT3	mobB	AEW58713.1	-0.548064	-2.22889	-2.68903	0.0114761646286453	0.140756493608082	-3.06909	Normal
A0A0H3GYR1	rimL	AEW61619.1	1.68581439702949	-3.08286	2.6841958740676	0.0116109161031568	0.141749934092706	-3.07952	Normal
A0A0H3GIE4	iolH	AEW59228.1	-0.710132	-0.546361	-2.67706	0.0118122606539463	0.143116587315285	-3.09487	Normal
A0A0H3GUC5	hycF	AEW62828.1	-2.03103	-2.1744	-2.67639	0.0118314053980782	0.143116587315285	-3.09631	Normal
A0A0H3GYU4	sbp	AEW63872.1	1.44017019721185	-1.19117	2.67288285881837	0.0119317909790192	0.143358601944589	-3.10385	Normal
A0A0H3GTW4	-	AEW61491.1	-1.02799	-4.16949	-2.6717	0.0119659281480944	0.143358601944589	-3.1064	Normal
A0A0H3GUX8	yecA	AEW62127.1	0.658269566111024	-0.913008	2.67001250536434	0.012014505509956	0.143358601944589	-3.11001	Normal
A0A0H3GW96	rplM	rplM	0.594943532211794	5.17097566495876	2.66616731076865	0.0121261475559187	0.14403896894125	-3.11826	Normal
A0A0H3H184	bla	-	3.62591871159055	4.9369688362119	2.66310952719194	0.0122156153348604	0.144451020798326	-3.12482	Normal
A0A0H3GMR4	sfsA	sfsA	0.782564497577801	-0.820721	2.65975402290615	0.012314499924988	0.144970251349077	-3.13201	Normal
A0A0H3H5X3	psiB	-	2.10042061245059	-4.52852	2.65419645039403	0.0124799156983356	0.146264611984493	-3.1439	Normal
A0A0H3GML0	murD	murD	0.705162602913353	1.48587854039352	2.64843591288668	0.0126535491201619	0.147643402787022	-3.15622	Normal
A0A0H3GYR8	uxaC	uxaC	-0.98119	2.12730508590467	-2.64439	0.0127767097604972	0.148423716468859	-3.16484	Normal
A0A0H3GRR6	msgA	AEW60761.1	0.965466293170447	-0.405682	2.64139249084815	0.0128688987115377	0.148838973255811	-3.17125	Normal
A0A0H3GJ37	ksgA	rsmA	0.945936675594555	-0.383165	2.63823930432537	0.0129664040895525	0.149100727212203	-3.17797	Normal
A0A0H3GUL6	kguK	AEW63770.1	-0.641066	1.66399051927773	-2.63701	0.0130046140533965	0.149100727212203	-3.18059	Normal
A0A0H3GRI6	ypfN	AEW62575.1	0.723504981303663	-3.72011	2.62836179479171	0.0132762989113138	0.150349677704499	-3.19899	Normal
A0A0H3GRJ6	astA	astA	-1.25628	-5.57579	-2.62771	0.0132969149684395	0.150349677704499	-3.20037	Normal
A0A0H3GUC4	mta_1	AEW61937.1	-0.64015	-2.12756	-2.62643	0.0133376440008953	0.150349677704499	-3.2031	Normal
A0A0H3GU69	tolA	AEW60279.1	-0.515688	-0.58722	-2.62631	0.0133416096256552	0.150349677704499	-3.20336	Normal
A0A0H3GY00	-	AEW63041.1	-2.26463	-3.02128	-2.62182	0.0134852278388782	0.151249997303679	-3.21289	Normal
A0A0H3GV89	mnmE	mnmE	-0.760719	2.57874754566316	-2.61973	0.0135528387434841	0.151249997303679	-3.21733	Normal
A0A0H3GH28	-	AEW58823.1	-0.934934	-2.96283	-2.61847	0.0135935719988517	0.151249997303679	-3.22	Normal
A0A0H3GWP6	hycB	AEW62832.1	-2.72164	-1.64384	-2.61318	0.0137661020720685	0.152526097327918	-3.23122	Normal
A0A0H3H2L8	fldB	AEW63089.1	0.677659259618419	-1.71724	2.60699151275406	0.0139704071545665	0.153634047890146	-3.24431	Normal
A0A0H3GNP6	gloB	gloB	-0.54489	1.82607767097355	-2.60644	0.0139887025966592	0.153634047890146	-3.24548	Normal
A0A0H3GSE0	sdaB	AEW62915.1	0.593713293742048	1.58499949639336	2.60487705257752	0.0140408818890881	0.153634047890146	-3.24878	Normal
A0A0H3GQY0	cirA	AEW62355.1	-1.1268	-0.998537	-2.60107	0.014168683424446	0.153659905713023	-3.25684	Normal
A0A0H3GW91	gltD	AEW63463.1	-0.654683	0.484197255007871	-2.59976	0.0142128382413623	0.153659905713023	-3.2596	Normal
A0A0H3GSQ8	yehT	AEW62323.1	-1.02012	-2.09603	-2.5996	0.0142180572597564	0.153659905713023	-3.25993	Normal
A0A0H3GYX5	slyA	AEW61659.1	-0.573889	2.85348978070695	-2.59788	0.0142765947451413	0.153662776909949	-3.26357	Normal
A0A0H3H0I5	hisG	hisG	-1.30736	-2.0366	-2.59326	0.0144340570163005	0.154662711565649	-3.27332	Normal
A0A0H3GG72	dtd	dtd	-0.541888	-0.702987	-2.59172	0.0144867993009918	0.154662711565649	-3.27655	Normal
A0A0H3GNJ7	-	AEW61405.1	-1.09181	3.29504301325047	-2.58625	0.0146760551135446	0.155497281921034	-3.28808	Normal
A0A0H3GIV3	phoE	AEW59715.1	1.56876792542651	1.25882046442306	2.58605419667705	0.0146829060289486	0.155497281921034	-3.28849	Normal
A0A0H3H1M7	yfiH	AEW62684.1	-1.02641	-0.356211	-2.58277	0.0147978369321213	0.155592405277235	-3.29541	Normal
A0A0H3GSC3	-	AEW62188.1	0.37497021586511	-3.61224	2.58242152727978	0.0148098952311665	0.155592405277235	-3.29613	Normal
A0A0H3H4X9	atpC	atpC	0.63658563813502	2.07457785290834	2.57816227722197	0.0149600808619339	0.156546560448094	-3.30508	Normal
A0A0H3GGY4	pfkA	pfkA	0.557664390671946	3.63423752630586	2.57628358676224	0.0150267717394436	0.156622913347482	-3.30903	Normal
A0A0H3GTH7	gcvR	AEW62583.1	0.877518636647628	-2.05232	2.57204308559842	0.0151783145850947	0.15757958882242	-3.31793	Normal
A0A0H3GWU7	rlmD	rlmD	1.0632011518171	-1.27961	2.56124481053391	0.0155706092885524	0.161018418407501	-3.34055	Normal
A0A0H3GLR6	bioD	bioD	-0.770458	4.08731067709693	-2.53903	0.0164073243144962	0.169008258661431	-3.38689	Normal
A0A0H3GTI4	celA	AEW62593.1	0.755030398031737	-0.507197	2.5366874535143	0.0164978463019621	0.169279457969938	-3.39176	Normal
A0A0H3GPC4	hiuH	AEW59992.1	-0.858013	-0.138663	-2.52929	0.0167869357714137	0.171367326902117	-3.40712	Normal
A0A0H3GUU1	pykF	AEW61816.1	-1.24958	3.84769552274977	-2.52621	0.0169087006226992	0.171367326902117	-3.41351	Normal
A0A0H3GJ72	-	AEW59860.1	1.52483119709844	-5.97526	2.52546519233691	0.0169382914176212	0.171367326902117	-3.41506	Normal
A0A0H3GPD1	afuA	AEW61765.1	-1.4493	-1.67618	-2.52375	0.0170067161078816	0.171367326902117	-3.41862	Normal
A0A0H3GRG8	rluC	AEW60661.1	-0.793982	-1.28276	-2.52326	0.0170262569770022	0.171367326902117	-3.41964	Normal
A0A0H3GZP4	ssb	-	2.75534134195494	-3.01382	2.52137305222758	0.0171015730070626	0.171470905017582	-3.42354	Normal
A0A0H3GR41	menB	menB	0.467016615030025	0.832975385730475	2.50665926018349	0.0177007121207224	0.176696431955481	-3.45395	Normal
A0A0H3GVU9	yhdN	AEW60789.1	1.58749561456953	-3.43912	2.50493302235581	0.0177722546942345	0.176696431955481	-3.45752	Normal
A0A0H3GQ07	amaB	AEW61408.1	-1.46248	1.05027988245048	-2.50369	0.0178237583997565	0.176696431955481	-3.46007	Normal
A0A0H3GPY5	glnS	glnS	-0.389227	3.52699745247578	-2.50026	0.01796720822431	0.176842665587223	-3.46714	Normal
A0A0H3GLI5	sdhD	AEW60263.1	-1.28822	-2.275	-2.4993	0.0180075108219323	0.176842665587223	-3.46912	Normal
A0A0H3GP41	bglY	AEW59872.1	0.81203289889597	-2.14609	2.49853605679695	0.0180396955035886	0.176842665587223	-3.4707	Normal
A0A0H3GKI4	-	AEW60415.1	2.86185171416732	0.703866716457014	2.49555488063216	0.018165589759575	0.177417259985182	-3.47683	Normal
A0A0H3GKD1	ybiB	AEW60360.1	0.652736294484448	0.00925055564788746	2.49370887174676	0.0182439502845393	0.177525080813026	-3.48063	Normal
A0A0H3GI37	ulaC	AEW59133.1	-0.751151	-3.19546	-2.48762	0.0185046207456954	0.178938982327723	-3.49314	Normal
A0A0H3H4G5	cysE	AEW63809.1	-0.545197	-1.97161	-2.48715	0.0185249685913798	0.178938982327723	-3.49411	Normal
A0A0H3GXT4	rpsU	rpsU	0.32983066246516	5.13252107424411	2.48386877044136	0.0186669114169138	0.179099813198275	-3.50084	Normal
A0A0H3GJA5	ftsA	ftsA	0.839089679667177	-1.10169	2.48362610248484	0.0186774549220802	0.179099813198275	-3.50134	Normal
A0A0H3GYS4	yqjC	AEW63356.1	-0.880949	2.21259959730413	-2.48105	0.0187895549438023	0.179521943430459	-3.50661	Normal
A0A0H3H607	parA	-	2.13215125707891	-3.3577	2.47700134884698	0.0189674085456238	0.180312549592259	-3.51491	Normal
A0A0H3GLZ8	-	AEW60413.1	2.14906224875929	-4.70788	2.47580582797653	0.0190201721020211	0.180312549592259	-3.51736	Normal
A0A0H3GJW0	-	AEW60165.1	-0.78362	-2.62452	-2.47306	0.019141804525177	0.180312549592259	-3.52297	Normal
A0A0H3GVU7	wzc	AEW62266.1	-0.623172	0.185958430735135	-2.47297	0.0191458148979266	0.180312549592259	-3.52316	Normal
A0A0H3GKC6	wecB	wecB	0.500643112116646	1.26927811100152	2.47101163489631	0.0192331158530058	0.180490129908813	-3.52716	Normal
A0A0H3GMW0	fccA	AEW61155.1	1.92327590044769	-4.37695	2.46697702272122	0.0194140126807731	0.181473659746174	-3.53541	Normal
A0A0H3H1K9	-	-	1.61091236001871	-3.35504	2.46467526436639	0.0195179121836087	0.181473659746174	-3.5401	Normal
A0A0H3H241	sdaC	AEW62914.1	1.28447362508126	-4.53176	2.46409078859959	0.0195443759453597	0.181473659746174	-3.5413	Normal
A0A0H3GK91	hutU	AEW60320.1	-0.851686	2.26533028655489	-2.45848	0.019800076899596	0.182625799496672	-3.55274	Normal
A0A0H3GJB0	secA	secA	1.12624137071533	1.39463162494598	2.45803017560637	0.0198207315021597	0.182625799496672	-3.55365	Normal
A0A0H3GID0	yjgM	AEW59213.1	-0.50731	-0.60315	-2.45682	0.0198762246702863	0.182625799496672	-3.55611	Normal
A0A0H3GRW1	tyrA	AEW62690.1	1.10268713987863	-1.69781	2.45288589970951	0.0200581067140265	0.183036918730731	-3.56412	Normal
A0A0H3H022	lldR	AEW63806.1	-0.903672	-3.12222	-2.45285	0.0200597912450441	0.183036918730731	-3.5642	Normal
A0A0H3GWF5	yghZ	AEW62511.1	-1.5728	-3.5686	-2.44963	0.0202099205436607	0.183770898184942	-3.57076	Normal
A0A0H3GX65	ptxS	AEW63768.1	-0.780892	-5.77336	-2.44419	0.0204651470705541	0.185452209020794	-3.58179	Normal
A0A0H3GT84	-	AEW62498.1	1.52630323690114	-1.74447	2.44258684839035	0.0205411800958176	0.185503739426956	-3.58505	Normal
A0A0H3GLS4	zraR	AEW58922.1	-1.37782	-7.58235	-2.44093	0.0206198600373716	0.185578740336345	-3.58841	Normal
A0A0H3GT83	ydeP	AEW61487.1	-1.32833	2.63587279888117	-2.43741	0.0207877649787933	0.186191950680316	-3.59553	Normal
A0A0H3GQZ3	alsS	AEW61738.1	-1.39475	-2.66005	-2.43655	0.020829209499694	0.186191950680316	-3.59728	Normal
A0A0H3GTP5	nemR	AEW61667.1	0.979495343538344	-4.60503	2.43354376501566	0.0209740933136852	0.186853662392526	-3.60337	Normal
A0A0H3GXL4	-	AEW63192.1	3.33343150037264	-2.93634	2.42944942543784	0.0211728285266011	0.18798905328164	-3.61165	Normal
A0A0H3GUY1	cspD	AEW60489.1	-1.01522	0.0964006457375618	-2.42149	0.0215639954990711	0.190241822631417	-3.62772	Normal
A0A0H3GXL9	-	AEW61389.1	-1.64631	-0.462825	-2.42135	0.0215708399570701	0.190241822631417	-3.62799	Normal
A0A0H3GSG6	csdA	AEW62940.1	1.22614516544532	-0.186725	2.41807963403497	0.0217337641047864	0.190917058766803	-3.6346	Normal
A0A0H3GYC9	slyD	AEW63582.1	-0.495856	5.10465665912745	-2.41616	0.0218297795595113	0.190917058766803	-3.63846	Normal
A0A0H3GLG1	plsX	plsX	0.676704379004644	-4.34808	2.41546624221109	0.0218646005868694	0.190917058766803	-3.63986	Normal
A0A0H3GQ27	cpoB	cpoB	0.384945842692276	2.17514258923062	2.41233662243037	0.0220222272378676	0.1916587895256	-3.64616	Normal
A0A0H3GQR8	pyrD	pyrD	0.494833911223397	2.52298159610529	2.40899222753075	0.0221918169028823	0.192499411752962	-3.65288	Normal
A0A0H3GY60	gltB	AEW63462.1	-0.441266	1.08104847199532	-2.40625	0.0223315903342936	0.193076733480434	-3.65839	Normal
A0A0H3GLF3	mviM	AEW60655.1	-1.34667	-0.911283	-2.40192	0.0225543497596144	0.194248385993173	-3.66708	Normal
A0A0H3GM29	phnP	AEW59032.1	0.784393299351266	-5.57498	2.40075842393305	0.0226144309821403	0.194248385993173	-3.66941	Normal
VFG044337	iroD	-	1.3952613542486	-5.10044	2.39890735783645	0.0227104447657903	0.19443974950451	-3.67313	Normal
A0A0H3GLZ5	-	AEW60875.1	1.18184814173245	-5.29812	2.39556927344183	0.0228845291261105	0.195296127202438	-3.67981	Normal
A0A0H3GQD7	cbpA	cbpA	-0.51353	-0.204842	-2.38779	0.0232951715580101	0.198159249672493	-3.69538	Normal
A0A0H3GX33	mutH	mutH	-0.930607	-3.25022	-2.38421	0.0234859087406561	0.199139361251158	-3.70252	Normal
VFG048951	wzc	-	-1.09326	0.564281055917763	-2.3773	0.02385886196543	0.200571647230695	-3.7163	Normal
A0A0H3H3I7	folP	AEW63424.1	-0.680506	3.89363752398685	-2.37695	0.0238780830980029	0.200571647230695	-3.717	Normal
A0A0H3GVA0	yieL	AEW63990.1	-0.740894	4.08319351151539	-2.37686	0.0238830099470755	0.200571647230695	-3.71718	Normal
A0A0H3GN56	pho	AEW60798.1	-0.676416	4.44890960223368	-2.37502	0.0239831325673969	0.200773081207066	-3.72084	Normal
A0A0H3GSS7	-	AEW63045.1	-1.4067	1.71364100348482	-2.37079	0.0242152631777822	0.201831668349964	-3.72926	Normal
A0A0H3GUI9	ompX	AEW60374.1	0.530585795151493	4.68627145951917	2.36954	0.0242840158413247	0.201831668349964	-3.73174	Normal
A0A0H3GNX4	-	AEW61555.1	2.13100187009796	-5.52925	2.36678348847339	0.0244369376595357	0.201831668349964	-3.73722	Normal
A0A0H3GZZ4	pabB	AEW62039.1	0.819460267409498	-0.994198	2.36628995253932	0.0244643697170629	0.201831668349964	-3.7382	Normal
A0A0H3GZ02	ibpA	ibpA	-0.543424	0.650774365822801	-2.36579	0.0244922767811864	0.201831668349964	-3.7392	Normal
A0A0H3GSV0	lamB	AEW59874.1	-1.30771	-4.3694	-2.36194	0.0247073500431884	0.202969726055725	-3.74683	Normal
A0A0H3H1Y0	hypA	hypA	-1.44317	-3.02378	-2.35887	0.0248799015664174	0.203493860132844	-3.75291	Normal
A0A0H3GMR0	mdoH	mdoH	-0.946673	-2.4791	-2.35807	0.0249254898835452	0.203493860132844	-3.75451	Normal
A0A0H3GNH4	ispA	AEW59811.1	-1.34492	2.6823969707903	-2.35604	0.0250403149240593	0.203613386432035	-3.75852	Normal
A0A0H3GW46	fruA	AEW62361.1	0.606321378000341	-0.49275	2.35508837953979	0.0250945584339823	0.203613386432035	-3.76041	Normal
A0A0H3GSP5	-	AEW59819.1	0.956983257881441	-2.02173	2.34408840135812	0.0257277174897258	0.207643377692227	-3.78215	Normal
A0A0H3GR17	fdsA	AEW61768.1	-1.63836	1.43105955709707	-2.34373	0.0257487237411294	0.207643377692227	-3.78286	Normal
A0A0H3GWS6	pckA	pckA-2	0.607211325479994	4.98315248750574	2.34111949656457	0.0259010742939928	0.207855144500162	-3.788	Normal
A0A0H3GQX4	clpA	AEW60491.1	-0.604177	3.86126087012226	-2.34028	0.0259502084848203	0.207855144500162	-3.78966	Normal
A0A0H3H0N0	mdtA	mdtA	-0.772922	-1.69975	-2.33924	0.0260114515301682	0.207855144500162	-3.79171	Normal
A0A0H3GMJ0	lptF	AEW59217.1	1.28666605381185	-4.69575	2.33528403631018	0.0262449029090881	0.209087036166965	-3.7995	Normal
A0A0H3H110	nuoF	AEW62439.1	-0.420818	4.96808409359308	-2.33274	0.0263958221386714	0.209655972830351	-3.80449	Normal
A0A0H3GZC6	yheS	AEW63586.1	-0.990392	-3.20909	-2.33094	0.0265036893485963	0.209833241893498	-3.80805	Normal
A0A0H3GII9	btuF	btuF	0.909878687577213	-0.850991	2.32970835137033	0.0265772858522671	0.209833241893498	-3.81046	Normal
A0A0H3GPP3	pdxA2	AEW61258.1	-1.00461	-1.75791	-2.32283	0.0269925169038256	0.21212861793145	-3.82396	Normal
A0A0H3GW50	nusA	nusA	0.366928427672074	5.48457705362912	2.32223293482781	0.0270289023985465	0.21212861793145	-3.82513	Normal
A0A0H3GVI6	holB	AEW60674.1	1.26494519469059	-4.56799	2.32085716270898	0.027112770991851	0.212155421678075	-3.82783	Normal
A0A0H3GQV7	bglX	AEW62330.1	0.621276244420103	4.01254229627293	2.31756869252753	0.0273141953132085	0.212743123386529	-3.83427	Normal
A0A0H3GSK8	nfdA	AEW59784.1	-0.818634	-2.72054	-2.31633	0.0273902642188512	0.212743123386529	-3.83669	Normal
A0A0H3GPI2	-	AEW61198.1	0.896259970242056	-2.23236	2.31568950557469	0.0274299059353127	0.212743123386529	-3.83795	Normal
A0A0H3GVM0	-	AEW63238.1	0.911869127578452	-5.13795	2.31315707402533	0.0275865417336068	0.212909065772451	-3.8429	Normal
fino	finO	-	-0.588947	-3.55529	-2.31139	0.0276963249126959	0.212909065772451	-3.84636	Normal
A0A0H3GLS3	pepA	pepA	1.10788865724458	0.818779823478623	2.30765002994734	0.0279299599906822	0.212909065772451	-3.85366	Normal
A0A0H3GMM9	yhhW_1	AEW60628.1	-2.02741	3.66177416827303	-2.30706	0.0279671445580702	0.212909065772451	-3.85482	Normal
A0A0H3GX11	nikR	nikR	0.586841229420495	-0.968754	2.30585238700737	0.0280428949267898	0.212909065772451	-3.85717	Normal
A0A0H3GTW1	yhdE	AEW63485.1	0.562316712621045	0.454312147042378	2.30570436421875	0.0280522126712627	0.212909065772451	-3.85746	Normal
A0A0H3GPX2	tdcB	AEW62000.1	1.8786322896178	-0.718495	2.30508158908615	0.0280914458191126	0.212909065772451	-3.85867	Normal
A0A0H3GQ60	hutG	hutG	-0.825947	3.91060184494752	-2.30499	0.0280972145956819	0.212909065772451	-3.85885	Normal
A0A0H3GXH1	cysI	cysI	0.576415829096367	1.16512958704834	2.30258503458143	0.0282492205492086	0.213198024403294	-3.86354	Normal
A0A0H3GNW9	ydgJ	AEW61043.1	-0.34112	0.683889716243138	-2.29942	0.0284503318621436	0.213198024403294	-3.8697	Normal
A0A0H3GI34	surA	surA	0.372297038778641	4.41849011677806	2.29715421184483	0.0285952019202629	0.213198024403294	-3.87412	Normal
A0A0H3H4X1	phoU	AEW63994.1	1.35860025952686	-1.53908	2.29563353976486	0.028692763124261	0.213198024403294	-3.87707	Normal
A0A0H3GN61	gdhA	AEW60803.1	-1.01329	-2.00379	-2.29416	0.0287876789253131	0.213198024403294	-3.87994	Normal
A0A0H3GPV3	capB	AEW61980.1	-1.0825	4.84616066346096	-2.29409	0.0287919652877538	0.213198024403294	-3.88007	Normal
A0A0H3GMM6	zapD	zapD	0.332614774323263	1.42525184894649	2.29335124832974	0.0288397516520705	0.213198024403294	-3.88151	Normal
A0A0H3GSL6	ydbH	AEW61056.1	0.653197638758044	-3.93796	2.29050601234755	0.0290239482907488	0.213198024403294	-3.88704	Normal
A0A0H3GI11	nnrD	nnrD	-1.26895	-4.71586	-2.28988	0.0290644306150403	0.213198024403294	-3.88825	Normal
A0A0H3GMF2	pqiB	AEW60558.1	-0.58198	0.584608251608796	-2.28781	0.0291992721277591	0.213198024403294	-3.89227	Normal
A0A0H3GMI5	ydbL	AEW61060.1	-0.571359	-2.4623	-2.28759	0.0292135825348952	0.213198024403294	-3.89269	Normal
A0A0H3GQ64	dnaB	AEW58974.1	-0.928716	0.0205533805899065	-2.28718	0.0292404672164179	0.213198024403294	-3.89349	Normal
A0A0H3GSG5	yeeZ	AEW62233.1	0.481288052485031	3.18465315746267	2.28555690629423	0.0293468790012524	0.213198024403294	-3.89664	Normal
A0A0H3GRM7	-	AEW60852.1	0.686903881919882	-3.36244	2.28382563715688	0.0294606082542818	0.213198024403294	-3.9	Normal
A0A0H3GTJ5	ybdF	AEW60084.1	-1.36149	-3.12476	-2.28309	0.0295089230659759	0.213198024403294	-3.90142	Normal
A0A0H3GMU2	-	AEW59357.1	-1.45252	-4.38662	-2.28216	0.0295702642861022	0.213198024403294	-3.90322	Normal
A0A0H3GGI2	wecD	wecD	-1.06854	-2.78076	-2.28167	0.02960254505331	0.213198024403294	-3.90417	Normal
A0A0H3GRS7	ampD	AEW59529.1	0.470654383863286	-0.540352	2.28160801485563	0.0296068676227837	0.213198024403294	-3.90429	Normal
VFG048547	pfeA	-	-1.75185	-3.54915	-2.28063	0.0296714732483918	0.213198024403294	-3.90618	Normal
A0A0H3GYJ6	cpdA	cpdA-2	0.42839067689397	1.31220292087746	2.27772979804614	0.0298642239420839	0.213508752300688	-3.9118	Normal
A0A0H3GWL8	ynbE	AEW61059.1	-0.7891	-0.255901	-2.27652	0.0299447804220412	0.213508752300688	-3.91414	Normal
A0A0H3GN13	ispH	ispH	0.382903682633938	3.27435203142262	2.27528040127576	0.030027802371097	0.213508752300688	-3.91654	Normal
A0A0H3GM85	yjjV	AEW59386.1	1.06722557843605	-0.730223	2.27446654821371	0.030082332596974	0.213508752300688	-3.91811	Normal
A0A0H3GUY6	yecF	AEW62132.1	-0.436518	2.02964715359145	-2.27324	0.0301647899692625	0.213508752300688	-3.92048	Normal
A0A0H3GLQ2	rplJ	rplJ	-0.393636	5.85940030193998	-2.27271	0.0302005174850802	0.213508752300688	-3.92151	Normal
A0A0H3GWM6	guaB	AEW62606.1	0.823940530928383	1.06401722127476	2.27075596691317	0.0303320841609509	0.213865523883496	-3.92527	Normal
A0A0H3GQK9	ydcK	AEW61618.1	-0.999017	-4.29932	-2.26836	0.0304942166720801	0.214435331638068	-3.92989	Normal
A0A0H3GPL2	fdoG	AEW58739.1	-0.486456	-0.185236	-2.2623	0.0309085475746975	0.216770850942759	-3.94158	Normal
A0A0H3GNP2	yafC	AEW59647.1	-1.8762	-5.38088	-2.25844	0.0311743845422603	0.217926749312282	-3.949	Normal
A0A0H3H150	sixA	AEW62489.1	-0.54001	-0.0157672	-2.25651	0.0313083611562615	0.217926749312282	-3.95271	Normal
A0A0H3GMF6	ytfQ	AEW59162.1	-0.988388	-1.26503	-2.25632	0.0313213382298848	0.217926749312282	-3.95307	Normal
A0A0H3GGE9	trmA	trmA	0.639729285034764	-0.171471	2.25513765385771	0.0314039305038556	0.217926749312282	-3.95535	Normal
A0A0H3GQC3	moeA	AEW60392.1	0.690114632910055	-1.84375	2.2525037360681	0.0315880126945908	0.218628843768073	-3.9604	Normal
A0A0H3H688	-	-	2.11643314947682	2.01388861009996	2.25108621302911	0.0316874834758441	0.218743177816233	-3.96312	Normal
A0A0H3GVG5	znuA	AEW62091.1	-0.738744	0.630546562996825	-2.24868	0.0318568121796543	0.219337894824408	-3.96773	Normal
A0A0H3GQX0	cdd	cdd	-0.608304	0.860832284488381	-2.24657	0.0320064787796203	0.219794490994424	-3.97179	Normal
A0A0H3GPI6	polA	polA	0.594215340150288	1.82401584187827	2.24349614834713	0.0322249044601809	0.220565572834396	-3.97767	Normal
A0A0H3GZD3	fic	AEW63596.1	0.821393402598033	-1.92057	2.24263982179055	0.0322860489624865	0.220565572834396	-3.97931	Normal
VFG048621	iutA	-	0.964566417292175	0.302315914814691	2.24112778980689	0.0323942676556447	0.220733033095439	-3.9822	Normal
A0A0H3GZH9	tdk	AEW61894.1	0.454363481430157	1.29970856711431	2.23324541865661	0.0329637190307321	0.223913541212507	-3.99725	Normal
A0A0H3H0Z7	menC	menC	-0.769658	3.14866624690784	-2.23232	0.0330308560984699	0.223913541212507	-3.99901	Normal
A0A0H3GVT5	yeaG	AEW60774.1	-0.488598	3.03880373247774	-2.22577	0.0335121620391333	0.226052478511367	-4.0115	Normal
A0A0H3GM90	lrp	AEW60498.1	-0.858541	1.1958496878514	-2.22569	0.0335178305263346	0.226052478511367	-4.01165	Normal
A0A0H3GVY9	-	AEW63343.1	0.426292601057953	0.706534273373282	2.22035202838077	0.0339145835854215	0.227759046884782	-4.0218	Normal
A0A0H3GN08	ydeJ	AEW61210.1	-0.977629	-0.946414	-2.21996	0.0339436122205989	0.227759046884782	-4.02254	Normal
A0A0H3GRS9	-	AEW60927.1	-2.35256	5.24000083300834	-2.20777	0.0348661725285141	0.233355576034751	-4.04565	Normal
A0A0H3H1D6	-	AEW62589.1	-1.03893	-4.51497	-2.20585	0.0350134649450496	0.233748119139483	-4.04929	Normal
A0A0H3H1I6	ykfF	-	1.04432172581734	-2.62195	2.20432037656076	0.0351311600913623	0.233941588790208	-4.05218	Normal
A0A0H3GN12	ygbM	AEW61215.1	-1.47042	-4.32786	-2.20118	0.0353741715395024	0.234966474432412	-4.05811	Normal
A0A0H3H1W9	hydN	AEW62819.1	-2.45231	-1.02841	-2.19923	0.0355254389137749	0.235378347777951	-4.06179	Normal
A0A0H3GX19	bamE	bamE	-0.339304	1.33169294774318	-2.19772	0.0356430586967432	0.235561750220686	-4.06463	Normal
A0A0H3GNH3	fhuA	AEW59597.1	-1.59429	1.2403558462545	-2.19659	0.0357317785696908	0.235561750220686	-4.06677	Normal
A0A0H3GH99	rplL	rplL	-0.306034	7.81030013400024	-2.19341	0.0359812072961256	0.236614572668038	-4.07276	Normal
A0A0H3GLI1	murI	murI	0.812526058883191	0.703915104566486	2.19175198332613	0.036112099971319	0.236884596080518	-4.07588	Normal
A0A0H3GG67	glnA	AEW58725.1	0.484179318692971	1.6737007793364	2.1896895861601	0.0362753858551631	0.237365241935646	-4.07976	Normal
A0A0H3GLH5	ybgJ	AEW60253.1	0.57135135488995	-1.15549	2.18814492294979	0.036398113336586	0.237551041964023	-4.08267	Normal
A0A0H3GSD9	-	AEW59709.1	1.68937815054682	-0.212407	2.1870673568506	0.0364839484245087	0.237551041964023	-4.08469	Normal
A0A0H3GIA9	nrdG	AEW59188.1	0.805638738907599	-1.0886	2.18494867170504	0.0366532431851703	0.238065522855404	-4.08867	Normal
A0A0H3GMA4	-	AEW60980.1	-0.947115	-5.25925	-2.18377	0.0367477794022273	0.238093106348092	-4.09089	Normal
A0A0H3GQL2	ahcY	AEW62220.1	-0.628834	-1.16315	-2.17998	0.0370527957998792	0.239220943328479	-4.09799	Normal
A0A0H3GUV5	glpX	AEW63865.1	0.768488804263969	1.53375285905144	2.17891084287095	0.0371395571380656	0.239220943328479	-4.1	Normal
A0A0H3GUD9	yhhM	AEW63685.1	1.13652233901492	-4.52697	2.17823926954114	0.0371940033237302	0.239220943328479	-4.10126	Normal
A0A0H3GLT9	osmE	AEW60825.1	-0.642551	4.36254843129438	-2.17365	0.0375678196422691	0.239862046144266	-4.10985	Normal
A0A0H3GYV4	-	AEW63892.1	0.630005058270702	-1.3465	2.17098465223066	0.037786713757601	0.239862046144266	-4.11484	Normal
A0A0H3H1T7	-	AEW62774.1	0.521157865081996	-1.01971	2.17073515090794	0.0378072474220611	0.239862046144266	-4.1153	Normal
A0A0H3GGE5	argH	argH	-0.439415	-1.05272	-2.17061	0.0378176813428004	0.239862046144266	-4.11554	Normal
A0A0H3GQX1	wrbA	AEW60602.1	-0.608493	5.88942450052342	-2.16936	0.0379203152192794	0.239862046144266	-4.11787	Normal
A0A0H3GUC9	-	AEW61942.1	-0.88873	0.0870211271747525	-2.16772	0.0380557855577277	0.239862046144266	-4.12093	Normal
A0A0H3GHC3	purD	purD	0.664073425374466	1.9503280945332	2.16545112251854	0.038244461574649	0.239862046144266	-4.12517	Normal
A0A0H3GMI7	miaE	AEW59212.1	0.963480103146686	-2.00429	2.16217523585831	0.0385177762793858	0.239862046144266	-4.13128	Normal
A0A0H3GUN0	nhaB	nhaB	1.06264355640107	-3.70042	2.16201112006651	0.0385315145350728	0.239862046144266	-4.13159	Normal
A0A0H3GRG6	chiA1	AEW60782.1	1.52961864559656	1.30088828353195	2.16170426198808	0.0385572135766137	0.239862046144266	-4.13216	Normal
A0A0H3GJZ2	-	AEW59688.1	0.855860256858502	-5.48363	2.16091884391628	0.0386230611453622	0.239862046144266	-4.13362	Normal
A0A0H3GVK7	uvrY	AEW62131.1	0.621428474233857	-2.69412	2.15972363769039	0.0387234567426301	0.239862046144266	-4.13585	Normal
A0A0H3GGI8	rffM	wecG	0.997054080700238	-6.62023	2.15854238747344	0.0388229085618102	0.239862046144266	-4.13805	Normal
A0A0H3GQ56	gltL	AEW60216.1	-0.867786	-2.28974	-2.15677	0.03897232420795	0.239862046144266	-4.14134	Normal
A0A0H3GGU1	glnG	ntrC	0.961163349764083	-3.72047	2.15666027448042	0.0389818378059549	0.239862046144266	-4.14155	Normal
A0A0H3GPF2	scrB	AEW60022.1	1.12499293645431	-0.965377	2.15549173589222	0.0390808029422696	0.239862046144266	-4.14372	Normal
A0A0H3GXT1	ureE	ureE	0.679260269882188	-1.09806	2.15345863977743	0.039253522329044	0.239862046144266	-4.1475	Normal
A0A0H3GUI8	bcsD	AEW63745.1	-1.40547	-5.95409	-2.15344	0.039254732563816	0.239862046144266	-4.14753	Normal
A0A0H3GVV9	selD	selD	0.549696219423711	2.04070200977575	2.15291109897344	0.0393001541220168	0.239862046144266	-4.14852	Normal
A0A0H3GGS5	ravA	AEW58703.1	-0.970328	-6.71437	-2.14815	0.039707881504809	0.239862046144266	-4.15736	Normal
A0A0H3GVC5	manY	AEW62046.1	0.674925240241349	1.38828512431246	2.14786282967884	0.0397324245384265	0.239862046144266	-4.15789	Normal
A0A0H3GN42	crl	crl	0.523254028521641	0.435041815754471	2.1463064981902	0.0398665403042426	0.239862046144266	-4.16078	Normal
A0A0H3GLS8	mmsA	AEW59221.1	-1.08679	0.513293783199434	-2.14605	0.0398889470809896	0.239862046144266	-4.16126	Normal
A0A0H3H3L1	rpoN	AEW63449.1	0.589213809139986	-1.83494	2.14596048775402	0.0398964122091696	0.239862046144266	-4.16142	Normal
A0A0H3GY08	infB	infB	0.336479419561767	3.14153217215529	2.14389018458411	0.0400755630015813	0.239862046144266	-4.16525	Normal
A0A0H3H097	-	AEW63886.1	0.759294873359549	-2.41442	2.14388850178013	0.0400757089114064	0.239862046144266	-4.16526	Normal
A0A0H3H3M7	nanE	nanE	0.586015945770694	-1.6087	2.14339831280368	0.040118231549797	0.239862046144266	-4.16617	Normal
A0A0H3GLQ1	yeaC	AEW60780.1	-0.476657	0.663653562815818	-2.14303	0.0401501512333582	0.239862046144266	-4.16685	Normal
A0A0H3GLL7	yigA	AEW58852.1	1.55142097393075	-5.00495	2.14134457015676	0.0402968252772697	0.239862046144266	-4.16997	Normal
A0A0H3GMP0	Z012_05445	AEW59287.1	-0.866106	-4.74355	-2.1411	0.0403181352896388	0.239862046144266	-4.17042	Normal
A0A0H3GZ24	-	AEW61704.1	0.924096653395012	-2.80667	2.14063764972421	0.0403584626144927	0.239862046144266	-4.17128	Normal
A0A0H3GNP0	ylaC	AEW59881.1	-0.486563	-0.350262	-2.13951	0.0404572695954379	0.239862046144266	-4.17337	Normal
A0A0H3GUQ9	cspC	AEW62052.1	-0.401653	5.97431259357732	-2.13823	0.0405692348257522	0.239862046144266	-4.17573	Normal
A0A0H3GQT6	ykgB	AEW59184.1	-0.709546	-1.85352	-2.13788	0.040599292924195	0.239862046144266	-4.17637	Normal
A0A0H3GMB2	nsrR	nsrR	-1.09045	4.79695512453877	-2.13612	0.0407543451002609	0.239862046144266	-4.17963	Normal
A0A0H3GNJ3	frr	frr	-0.246609	5.45818615209698	-2.13591	0.040772986351561	0.239862046144266	-4.18002	Normal
A0A0H3GWJ3	rpmD	rpmD	0.473593008463858	3.62432056992404	2.13573969205302	0.0407878305203638	0.239862046144266	-4.18033	Normal
A0A0H3GJM3	-	AEW60040.1	-2.03855	1.25542067450666	-2.13499	0.0408541660874828	0.239862046144266	-4.18172	Normal
A0A0H3GVG2	pyrC	AEW60649.1	0.453939629557145	0.883359601092009	2.1341525421335	0.0409278330563289	0.239862046144266	-4.18326	Normal
A0A0H3GHF8	IV02_08475	AEW59170.1	-0.430792	2.81124704191822	-2.1341	0.040932089785711	0.239862046144266	-4.18335	Normal
A0A0H3GLA5	ghrA	ghrA	1.10919876131567	-1.03331	2.1297527750494	0.0413181726993454	0.24147202698262	-4.19138	Normal
A0A0H3GWZ6	tusA	tusA	-0.566406	0.997759122661486	-2.12895	0.0413899720121898	0.24147202698262	-4.19286	Normal
A0A0H3GLY4	mltF2	AEW58982.1	0.728010099643497	-5.1282	2.12743775838407	0.0415248822644684	0.241724314638859	-4.19564	Normal
A0A0H3GML2	-	AEW61085.1	-1.17587	-4.05632	-2.12575	0.0416758367834432	0.242068681933788	-4.19875	Normal
A0A0H3H0B5	yedD	AEW62139.1	-0.358701	2.09539468895633	-2.12473	0.0417676828338174	0.242068966225882	-4.20063	Normal
A0A0H3GMV8	pyrH	pyrH	0.524294335752737	0.814624456367036	2.12084559768149	0.0421185422997285	0.243087966862172	-4.20777	Normal
A0A0H3H1Y3	hypE	AEW62839.1	-1.08958	0.554429635390455	-2.12074	0.0421278729070961	0.243087966862172	-4.20796	Normal
A0A0H3GK94	phoA	AEW59763.1	1.4062903091649	0.162728620926515	2.11819297183441	0.0423595438141112	0.24383544618493	-4.21265	Normal
A0A0H3GWH3	-	-	3.13509618058617	-2.74226	2.11728467180475	0.0424423472881619	0.24383544618493	-4.21431	Normal
A0A0H3GT10	ydhS	AEW61402.1	0.528748512798921	-2.21866	2.1161811013101	0.042543145475498	0.243883205693235	-4.21634	Normal
A0A0H3GPZ4	ycgN	AEW62025.1	-0.784052	-2.34327	-2.11264	0.0428676602606958	0.245210455764544	-4.22282	Normal
A0A0H3GQ21	rsfS	rsfS	0.416823036494198	1.29377777406593	2.10976250039077	0.0431336299709507	0.24575900669392	-4.2281	Normal
A0A0H3GQM2	ybiS	AEW60381.1	0.604271124447648	2.66409321434451	2.10943067955719	0.0431643527138103	0.24575900669392	-4.22871	Normal
A0A0H3GX83	ascG	AEW62821.1	-0.732076	-3.47162	-2.10848	0.0432527629484198	0.24575900669392	-4.23045	Normal
A0A0H3GZR3	stbA	-	0.628870842508078	-0.947584	2.10757695059109	0.0433363436149688	0.24575900669392	-4.2321	Normal
A0A0H3GI71	murC	murC	-0.754776	-0.1176	-2.10612	0.0434715903417207	0.245996960796389	-4.23476	Normal
A0A0H3GIB3	speD	speD	-0.310944	1.40535431856526	-2.09783	0.0442503301500859	0.249867495943847	-4.24989	Normal
A0A0H3GUH6	yqcA	AEW62908.1	0.527194200614067	2.52203821239501	2.09448779754809	0.0445681496212883	0.251124381519951	-4.25599	Normal
A0A0H3H2T8	speB	speB	-0.348296	1.13572793073017	-2.09269	0.0447398177763068	0.251521579055066	-4.25926	Normal
A0A0H3GZ80	ccmE	ccmE	-0.45617	-0.695331	-2.09175	0.0448294054440201	0.251521579055066	-4.26097	Normal
A0A0H3GLR5	rsd	rsd	-0.457943	-0.070852	-2.0903	0.0449691091119303	0.251769725537495	-4.26362	Normal
A0A0H3GW85	acpS	acpS	-0.471616	0.124153454055548	-2.08679	0.045307318492645	0.252524794045852	-4.26999	Normal
A0A0H3GPR7	entA	AEW60147.1	-0.573416	0.755905998060639	-2.08522	0.0454591327697462	0.252524794045852	-4.27284	Normal
A0A0H3GT24	-	AEW59949.1	-1.04069	-3.93959	-2.08381	0.0455957885465546	0.252524794045852	-4.27539	Normal
A0A0H3H0F3	aglB	AEW63956.1	-1.28389	-4.29324	-2.08325	0.0456501467512778	0.252524794045852	-4.27641	Normal
A0A0H3GZ03	ptsN	AEW63451.1	-0.272185	1.4791084111977	-2.08203	0.0457691227158183	0.252524794045852	-4.27862	Normal
A0A0H3GMH3	ompN	AEW61050.1	0.875282201200833	4.82797581649239	2.08174979174087	0.0457965627959737	0.252524794045852	-4.27913	Normal
A0A0H3GMU1	ycfL	AEW60678.1	0.504260326064026	-0.180966	2.08010444336757	0.0459573981887145	0.252524794045852	-4.28211	Normal
A0A0H3GZY9	-	-	2.33044338038845	-4.36228	2.0799176049894	0.0459756934566356	0.252524794045852	-4.28245	Normal
A0A0H3GXK3	csdE	AEW62941.1	0.331453984119989	0.204142267309878	2.07899928690869	0.0460657090131601	0.252524794045852	-4.28412	Normal
A0A0H3GLD7	nadD	nadD	0.407841741308567	-2.43583	2.07831999459897	0.0461323949017919	0.252524794045852	-4.28534	Normal
A0A0H3GJT9	glpK_1	AEW60130.1	-0.631317	1.84606785496315	-2.07772	0.0461909598935065	0.252524794045852	-4.28642	Normal
A0A0H3GNB8	yaiW	AEW59756.1	0.339252148061583	0.147617947187012	2.07709244594926	0.0462531192734723	0.252524794045852	-4.28757	Normal
A0A0H3GTU5	sspB	AEW63465.1	0.443953644651828	2.0601558082347	2.07289849766738	0.0466676849505823	0.253130775645442	-4.29515	Normal
A0A0H3GV75	ygfB	AEW63108.1	-0.289597	2.35038446322459	-2.07282	0.046675045346091	0.253130775645442	-4.29528	Normal
A0A0H3GUI3	yhjR	AEW63740.1	-0.885108	-1.91331	-2.07103	0.0468531254446157	0.253130775645442	-4.29852	Normal
A0A0H3GVP9	-	AEW62206.1	-0.54202	-5.22533	-2.07091	0.046865846570689	0.253130775645442	-4.29875	Normal
A0A0H3GTK2	uxaA	AEW63350.1	-0.401209	2.24682811677607	-2.07032	0.0469243344694644	0.253130775645442	-4.29981	Normal
A0A0H3GTK3	-	AEW61356.1	1.04182887670049	-3.92481	2.06931016289194	0.0470249874973559	0.253130775645442	-4.30163	Normal
A0A0H3GKI2	coaA	coaA	-0.822667	1.1434663023683	-2.06885	0.0470713111733422	0.253130775645442	-4.30247	Normal
A0A0H3GVM4	ycfD	AEW60709.1	0.361245019676201	1.06699151838774	2.06810720876983	0.047145308928566	0.253130775645442	-4.3038	Normal
A0A0H3GH37	rffG	AEW58833.1	0.836300789794802	-1.62214	2.06728164733809	0.0472280400521644	0.253130775645442	-4.30529	Normal
A0A0H3GLS9	xthA	AEW60815.1	0.503021423666982	1.54092915566025	2.06580877809993	0.047375957337316	0.25340851825254	-4.30794	Normal
A0A0H3GTY9	adhP	AEW61521.1	-0.585725	5.27448212138185	-2.06289	0.0476702729646419	0.254150474133904	-4.3132	Normal
A0A0H3GS69	hypB	AEW62835.1	-2.15549	-2.66802	-2.06212	0.0477481889768591	0.254150474133904	-4.31459	Normal
A0A0H3GKG5	gsiB	AEW60395.1	-0.650215	3.34337461840114	-2.0615	0.0478108008354825	0.254150474133904	-4.3157	Normal
A0A0H3GLY9	sohB	AEW60870.1	-0.72199	-2.62003	-2.06062	0.0479001841655481	0.254150474133904	-4.31729	Normal
A0A0H3GTG8	yncE	AEW61577.1	-0.787013	2.21155983468206	-2.05927	0.0480372048855418	0.254365681291514	-4.31971	Normal
A0A0H3GUU6	sufD	AEW61821.1	-0.350764	0.501524582068079	-2.05325	0.0486540640967674	0.255066367712017	-4.33053	Normal
A0A0H3H191	yybH	AEW62534.1	-0.349769	-6.02095	-2.05172	0.0488118439332643	0.255066367712017	-4.33328	Normal
A0A0H3GP65	anmK	anmK	1.18024061261017	-3.50644	2.05133958360393	0.0488509331786846	0.255066367712017	-4.33395	Normal
A0A0H3GMG0	fbp	fbp	0.690566340180876	1.97753505167408	2.05110072557218	0.0488756178337335	0.255066367712017	-4.33438	Normal
A0A0H3GYZ6	murA	murA	0.343700112275776	4.39205535941122	2.05074274269525	0.0489126339517089	0.255066367712017	-4.33502	Normal
A0A0H3GI02	frdA	AEW59098.1	0.289319372972781	4.32642582448695	2.04998570239987	0.0489909946954509	0.255066367712017	-4.33638	Normal
A0A0H3GXZ7	diaA	diaA	-0.397235	0.197740385503926	-2.04557	0.049449875898828	0.255066367712017	-4.34428	Normal
A0A0H3GYK1	ygiC	AEW63276.1	0.597132512542091	2.53604130674787	2.0450615571271	0.0495033929174032	0.255066367712017	-4.3452	Normal
A0A0H3GNF0	ligT	AEW59572.1	1.04061214104144	-5.09147	2.04455305496475	0.049556574550417	0.255066367712017	-4.34611	Normal
A0A0H3GYA3	rpoA	rpoA	0.346150655319617	5.73665487411089	2.04446044880812	0.0495662651636534	0.255066367712017	-4.34627	Normal
A0A0H3GVY5	yohN	AEW62316.1	1.09207227304992	-0.933293	2.04415930012716	0.0495977898834927	0.255066367712017	-4.34681	Normal
A0A0H3GSR4	clpX	clpX	0.485886028858044	2.06003867598684	2.04410233342626	0.0496037552318704	0.255066367712017	-4.34691	Normal
A0A0H3GVP8	nuoM	AEW62432.1	-1.24329	2.6230470539294	-2.04316	0.0497027019645977	0.255066367712017	-4.3486	Normal
A0A0H3GM14	sapF	AEW60895.1	1.08246793600131	-5.45024	2.04236968859157	0.049785493460156	0.255066367712017	-4.35001	Normal
A0A0H3GWQ1	iscS	iscS	0.689779557781864	3.06272258144782	2.04233225755835	0.0497894260815752	0.255066367712017	-4.35008	Normal
A0A0H3GKM0	ybaK	AEW59908.1	0.38676423870941	1.94683780948779	2.04211049805063	0.0498127304355286	0.255066367712017	-4.35047	Normal
A0A0H3GU18	rplX	rplX	0.33643225365026	4.11264166177137	2.04163	0.0498636405718711	0.255066367712017	-4.35134	Normal
A0A0H3GKQ9	yjaG	AEW58916.1	0.391476179301725	1.59277519288418	2.0399472216206	0.0500405695835381	0.255066367712017	-4.35434	Normal
A0A0H3GUM3	yiaG	AEW63775.1	-1.19939	-5.1763	-2.03949	0.0500884648130304	0.255066367712017	-4.35515	Normal
A0A0H3GN11	rcsF	rcsF	-0.56877	2.3503852824791	-2.03814	0.0502317080999377	0.255066367712017	-4.35756	Normal
A0A0H3GWF7	ypeB	AEW62521.1	-0.974058	-3.0288	-2.03779	0.0502691853239308	0.255066367712017	-4.35819	Normal
A0A0H3GGJ6	yifL	AEW58850.1	-0.426208	0.958697794667465	-2.03752	0.0502975014069962	0.255066367712017	-4.35867	Normal
A0A0H3GRR5	mutT	AEW59519.1	0.578454565501863	0.919266954580592	2.03079972182117	0.0510141584344071	0.25820409940793	-4.37064	Normal
A0A0H3GYB8	rdgB	AEW63156.1	0.371433475223035	1.63745555534854	2.02589152259514	0.0515433791628233	0.260382932667366	-4.37937	Normal
A0A0H3GQX2	yjgR	AEW59219.1	-0.34254	1.99627104770969	-2.02394	0.0517556670329064	0.260955437793067	-4.38284	Normal
A0A0H3H0Q0	thiM	thiM	-0.813796	-4.61032	-2.02288	0.0518708441601725	0.26103705353125	-4.38472	Normal
A0A0H3GQN9	ulaD	AEW59134.1	0.757654264616031	-1.7047	2.02132	0.0520402922680248	0.261390953734822	-4.38747	Normal
A0A0H3GRL8	araC	AEW59474.1	0.692705719304305	-5.6635	2.01898958485092	0.052295725807764	0.26141520901696	-4.39161	Normal
A0A0H3GTQ8	guaA_2	AEW61431.1	-1.03248	-2.49225	-2.01825	0.0523774277331212	0.26141520901696	-4.39293	Normal
A0A0H3H498	gor	AEW63719.1	0.48318343077836	2.3508939920736	2.01787336303975	0.0524183006247606	0.26141520901696	-4.39359	Normal
A0A0H3GNG7	pspB	AEW60908.1	-0.406162	-0.0636129	-2.01766	0.0524416555062465	0.26141520901696	-4.39396	Normal
A0A0H3GQD3	-	AEW59049.1	0.495416009242782	-0.580903	2.0151291956277	0.0527207157423783	0.262310429080475	-4.39844	Normal
A0A0H3GR76	hinT	AEW60677.1	-0.498291	2.84701569185881	-2.01389	0.0528581254338304	0.262498826306988	-4.40064	Normal
A0A0H3GXS5	yieH	AEW63988.1	0.733200748533437	-1.06296	2.01184501557842	0.0530846521245012	0.263128247466747	-4.40425	Normal
A0A0H3GM24	-	AEW59027.1	-0.97914	-3.41269	-2.00881	0.0534223898709589	0.26430551986814	-4.4096	Normal
A0A0H3GWN4	tusD	tusD	-0.649419	-4.38726	-2.00778	0.0535380357880807	0.264381648638893	-4.41142	Normal
A0A0H3GW82	ptsO	AEW63453.1	-1.50715	-2.76602	-2.00501	0.0538489770890181	0.26452571023566	-4.41631	Normal
A0A0H3GV33	pncB	pncB	1.30074680803741	-2.39514	2.00398593590927	0.0539645085947415	0.26452571023566	-4.41811	Normal
A0A0H3GUH9	ygdH	AEW62913.1	-0.38417	3.29883197383492	-2.00329	0.0540425144970471	0.26452571023566	-4.41933	Normal
A0A0H3H3D3	yhaK	AEW63364.1	0.44878870900553	-1.6254	2.00326417531258	0.0540459494458935	0.26452571023566	-4.41938	Normal
A0A0H3GRT3	yeaE	AEW60776.1	-1.37592	3.76666057200324	-2.00126	0.0542732058726799	0.26452571023566	-4.42292	Normal
A0A0H3GV01	aroA	aroA	0.38145225184601	1.81665746587794	2.00125105183501	0.0542736719714767	0.26452571023566	-4.42293	Normal
A0A0H3GPH2	kup	kup	1.36318550822491	-4.22651	2.00029484532625	0.054382131040408	0.26452571023566	-4.42461	Normal
A0A0H3GPB4	ybdG	AEW60071.1	-1.20922	-5.45667	-1.99965	0.0544548221465415	0.26452571023566	-4.42573	Normal
A0A0H3GLB3	hemN	AEW58722.1	-0.347403	2.03487971460552	-1.99942	0.0544814520189249	0.26452571023566	-4.42615	Normal
A0A0H3GQK0	artP	AEW60472.1	-0.490085	-2.95908	-1.99803	0.0546403430310262	0.26452571023566	-4.4286	Normal
A0A0H3GTL9	-	AEW63375.1	0.498494362902963	0.959686298804876	1.99708924795197	0.0547471156852041	0.26452571023566	-4.43024	Normal
A0A0H3GSW2	yejG	AEW62378.1	-0.491038	-2.95191	-1.99624	0.0548443874821199	0.26452571023566	-4.43174	Normal
A0A0H3GZ70	-	AEW61744.1	0.350950904346943	-5.88087	1.9960030025745	0.0548712792942382	0.26452571023566	-4.43215	Normal
A0A0H3GRH3	fabH	fabH	0.462307561818383	2.41487568206741	1.9941408836121	0.0550847025662164	0.264714705880891	-4.43542	Normal
A0A0H3GHC8	aceA	AEW58928.1	1.24950195031799	-4.3835	1.99390967461027	0.0551112527601856	0.264714705880891	-4.43583	Normal
VFG048907	-	-	-1.24502	-3.90806	-1.99166	0.0553700163545943	0.265245989989263	-4.43977	Normal
A0A0H3GXB4	-	AEW61269.1	-0.495476	1.18693056764231	-1.9912	0.0554230339340477	0.265245989989263	-4.44058	Normal
A0A0H3GU46	kefG	kefG	-0.520136	-0.194394	-1.98863	0.0557205368820942	0.266186695213918	-4.44508	Normal
A0A0H3GZP6	ftsE	ftsE	0.466847184941198	0.531077440140015	1.98569474299908	0.056061880758667	0.2673330552633	-4.45022	Normal
A0A0H3GXH5	rbsK	rbsK-2	1.3037108998688	-1.1588	1.98362571849866	0.0563035544075486	0.267692358754319	-4.45384	Normal
A0A0H3GJQ8	-	AEW60085.1	-0.809869	-0.0467355	-1.98274	0.0564075131815794	0.267692358754319	-4.45539	Normal
A0A0H3GM92	psd	psd	-0.323246	1.48080876813437	-1.98245	0.0564417715083053	0.267692358754319	-4.4559	Normal
A0A0H3GSR2	-	AEW61282.1	1.23843688104412	-4.77737	1.9769368706456	0.0570910860053656	0.270285805738149	-4.46551	Normal
A0A0H3GMY3	rob	AEW59402.1	0.521728687738191	-1.00253	1.97155316101472	0.0577319194695929	0.272513468276888	-4.47489	Normal
A0A0H3H0K1	wbnF	AEW62249.1	0.561051811300801	1.27222235203083	1.97124902210493	0.0577683082164507	0.272513468276888	-4.47542	Normal
A0A0H3GJY6	rlmH	rlmH	1.22642713387806	-1.40209	1.96994238089008	0.0579248691632557	0.272757534385177	-4.47769	Normal
A0A0H3GS18	-	AEW61032.1	0.980340296194131	-1.89467	1.96909236773324	0.0580269157338203	0.272757534385177	-4.47917	Normal
A0A0H3GK01	ubiF	AEW60225.1	-0.563216	-0.699682	-1.96747	0.0582226996953369	0.273190852485059	-4.482	Normal
A0A0H3GMZ1	ynfE	AEW61190.1	-0.821492	1.56345481349078	-1.96428	0.0586075551645472	0.274508211312453	-4.48752	Normal
A0A0H3GLK6	wecC	wecC	0.419248608395081	1.47697644446862	1.95675402281669	0.0595259120562546	0.278315301582169	-4.50056	Normal
A0A0H3GUC8	ugpQ	AEW63660.1	0.559058738610004	-1.01349	1.95548220498372	0.0596823264363356	0.278552734181623	-4.50276	Normal
A0A0H3GND5	alsE	AEW61340.1	1.51500853993665	-2.90243	1.95095373392555	0.0602421677789423	0.280417629613405	-4.51058	Normal
A0A0H3GZH0	yceI	AEW61879.1	-0.711968	1.39168713234074	-1.94957	0.0604137035851609	0.280417629613405	-4.51296	Normal
A0A0H3GTA7	scrY	AEW60024.1	1.50859093848137	0.869580515912451	1.94908051565602	0.0604750804430482	0.280417629613405	-4.51381	Normal
A0A0H3GPL1	ygbJ	AEW61218.1	-0.344497	-0.428344	-1.94882	0.060507254929855	0.280417629613405	-4.51426	Normal
A0A0H3GYP2	dhaL	AEW63326.1	0.58262768125523	4.94441646275974	1.9476608135171	0.0606521249878821	0.280595883496571	-4.51626	Normal
A0A0H3GNX8	rdgC	rdgC	0.500889074988327	1.02772660456649	1.94644437476523	0.0608041797966616	0.280806693736947	-4.51836	Normal
A0A0H3GNF8	gspG	AEW59582.1	-1.1451	-2.65388	-1.94045	0.0615577409936449	0.283789795454968	-4.52866	Normal
A0A0H3GIK1	fabZ	fabZ	-0.712562	-1.67315	-1.93548	0.0621900324748158	0.285859156150435	-4.53721	Normal
A0A0H3GP63	gst	AEW61650.1	-0.358363	2.82951	-1.93496	0.0622567187153345	0.285859156150435	-4.5381	Normal
A0A0H3GM95	nadR	AEW59396.1	-0.60384	-2.80298	-1.93437	0.0623318220654153	0.285859156150435	-4.53911	Normal
A0A0H3GQB1	yjcO	AEW59019.1	-0.533381	-1.76106	-1.93131	0.0627235032016399	0.287156038095008	-4.54435	Normal
A0A0H3GKK4	dcuB	AEW58901.1	0.965905791736634	-4.90174	1.92628166801006	0.0633731936486047	0.289146034330231	-4.55295	Normal
A0A0H3GX73	srlR	AEW62811.1	0.38386787119745	0.661571699442342	1.92624864441638	0.0633774773768955	0.289146034330231	-4.55301	Normal
A0A0H3GNA7	mmuM	AEW59746.1	0.49484369240297	0.837875750324661	1.92448205409868	0.0636070007343396	0.28937439505534	-4.55603	Normal
A0A0H3GW06	yqjE	AEW63358.1	-1.37893	-4.16918	-1.92417	0.0636470038422818	0.28937439505534	-4.55655	Normal
A0A0H3GQI6	orn	orn	0.275677982647772	1.8170612581868	1.92184803652557	0.0639505619959694	0.289793031589387	-4.56052	Normal
A0A0H3GPZ2	murB	murB	0.39363517974402	-0.541035	1.92178448049417	0.0639588715908317	0.289793031589387	-4.56063	Normal
A0A0H3GHE2	cpdB	AEW59150.1	0.308473687793986	3.75564087058855	1.91943196963559	0.0642671080640132	0.290690161174619	-4.56464	Normal
A0A0H3GP19	ydcN	AEW61610.1	0.633552587120635	-2.0146	1.91537893087364	0.0648011736280737	0.291629113348896	-4.57154	Normal
A0A0H3GH88	hemG	AEW58888.1	-0.518431	-1.90721	-1.915	0.0648514460792145	0.291629113348896	-4.57219	Normal
A0A0H3GUP0	rnd	rnd	0.290002520629181	1.3449787247781	1.91402490792949	0.0649804462790825	0.291629113348896	-4.57384	Normal
A0A0H3GSW3	prfB	prfB	0.246382483291312	2.40421723470849	1.91391834407655	0.0649945735386088	0.291629113348896	-4.57402	Normal
A0A0H3GNB7	trpB	trpB	0.415714666805152	3.00705460265812	1.91268539360629	0.0651582202196953	0.291629113348896	-4.57612	Normal
VFG049164	-	-	-2.08145	-1.42984	-1.91215	0.0652291582396288	0.291629113348896	-4.57703	Normal
A0A0H3GW67	alkB	AEW62396.1	0.593030516717383	-3.55171	1.91176	0.0652814537646824	0.291629113348896	-4.5777	Normal
A0A0H3GUR4	kdgR	AEW62057.1	0.517099414503685	2.66166302232967	1.91109148921891	0.0653703038162547	0.291629113348896	-4.57883	Normal
A0A0H3GL52	yccU	AEW60570.1	0.434197263581229	2.93791453266229	1.91034364443441	0.065470017103734	0.291629113348896	-4.5801	Normal
A0A0H3GW17	upp	upp	0.240652708962038	4.91353152779251	1.90853405331069	0.0657118420424836	0.291891096477837	-4.58317	Normal
A0A0H3GLN9	fre	AEW58882.1	0.607974735962543	2.15647398238574	1.90742170242369	0.0658608742686571	0.291891096477837	-4.58506	Normal
A0A0H3GG83	fdhD	fdhD	0.824354367353016	-4.06902	1.90742148481357	0.0658609034525266	0.291891096477837	-4.58506	Normal
A0A0H3GR25	glnH	AEW61778.1	1.05477676359982	-1.71609	1.90577358557165	0.0660822254756548	0.292209074948573	-4.58785	Normal
A0A0H3GPR0	ychF	ychF	0.577901863156538	3.49811978378845	1.90523817063739	0.0661542729405758	0.292209074948573	-4.58876	Normal
A0A0H3GQ72	basR	AEW60332.1	0.79281889461132	-5.09891	1.90430636463658	0.0662798222233036	0.292274065556608	-4.59034	Normal
A0A0H3GUJ6	fucO	AEW62928.1	1.69890137319271	-5.00904	1.89098370730713	0.0680975275721022	0.298665841683497	-4.61284	Normal
A0A0H3GU63	azoR	azoR-2	-1.85404	-1.68699	-1.89095	0.0681019265835412	0.298665841683497	-4.61289	Normal
A0A0H3GMV7	-	AEW59372.1	0.53493366576503	-3.99673	1.89089963634472	0.0681091332230273	0.298665841683497	-4.61298	Normal
A0A0H3H1X8	hycE	AEW62829.1	-1.09882	0.869202690930295	-1.89037	0.0681823423183411	0.298665841683497	-4.61387	Normal
A0A0H3H0Z6	yfaZ	AEW62419.1	-0.340667	1.08454651331844	-1.88868	0.068416575956353	0.299194876943454	-4.61672	Normal
A0A0H3GX53	yesO	AEW63022.1	0.688918936448786	-1.79376	1.88468373807314	0.0689719525449376	0.300842498151092	-4.62343	Normal
A0A0H3GW80	traK	-	-0.733339	-0.632499	-1.88433	0.0690215060225297	0.300842498151092	-4.62403	Normal
A0A0H3GVL1	vsr	AEW62146.1	0.394085860672539	-6.51248	1.88014329896937	0.0696081439885493	0.302898804781855	-4.63105	Normal
A0A0H3GZT1	pitA	AEW63711.1	0.578109520355679	-1.77468	1.87278174836981	0.0706503622343595	0.305531193644098	-4.64338	Normal
A0A0H3GPD4	-	AEW60002.1	0.822631513276862	-0.390462	1.87206624674124	0.0707523724876967	0.305531193644098	-4.64458	Normal
A0A0H3GIX5	lasT	trmJ	0.699482026456912	-1.15482	1.87198189899385	0.0707644064327985	0.305531193644098	-4.64472	Normal
A0A0H3GXY9	gatZ	gatZ	1.31198619027121	-2.73397	1.87195201173571	0.0707686708888944	0.305531193644098	-4.64477	Normal
A0A0H3H3M2	rspB	AEW63459.1	-0.84936	0.573220939525704	-1.871	0.0709045750704682	0.305531193644098	-4.64636	Normal
A0A0H3GL15	cmk	cmk	-0.384627	2.99840635325006	-1.87097	0.0709082633713266	0.305531193644098	-4.6464	Normal
A0A0H3GIR6	ugpQ_1	AEW59670.1	1.02987126541273	-2.33592	1.86739973595698	0.0714207981797037	0.307154662832053	-4.65237	Normal
A0A0H3GX68	ydbC	AEW63037.1	0.910822759582423	0.15426048859953	1.86658458423526	0.0715381150250524	0.307154662832053	-4.65372	Normal
A0A0H3GYW0	yhbU	AEW63401.1	0.73566155344463	-0.92292	1.86416610534834	0.0718871585946529	0.307154662832053	-4.65775	Normal
A0A0H3GHS4	yfaD	AEW59315.1	0.683257400410904	0.203842288634306	1.86408387439114	0.0718990521485261	0.307154662832053	-4.65789	Normal
A0A0H3GS98	-	AEW60941.1	2.41020212341168	0.745850687098312	1.86352616664842	0.0719797613865227	0.307154662832053	-4.65882	Normal
A0A0H3GWB0	yhdP	AEW63483.1	0.446706897436992	-1.57948	1.8631137160677	0.0720394996598859	0.307154662832053	-4.65951	Normal
A0A0H3GYC6	tusC	tusC	2.54738752876481	0.634687000792987	1.86269359307742	0.072100392981813	0.307154662832053	-4.66021	Normal
A0A0H3GV10	ycbJ	AEW60524.1	0.592943189895721	0.421295149232175	1.85373354927758	0.0734096448512364	0.311512473422881	-4.67509	Normal
A0A0H3GWT3	nlpD	AEW62877.1	-0.318818	3.44013105175651	-1.85275	0.0735544749067168	0.311512473422881	-4.67672	Normal
A0A0H3GM61	ybjP	AEW60473.1	-0.600807	3.27597136464696	-1.85243	0.0736020011632326	0.311512473422881	-4.67725	Normal
A0A0H3GT45	ygbL	AEW61216.1	0.800602245739817	-2.74461	1.85187437973626	0.0736838504275047	0.311512473422881	-4.67817	Normal
A0A0H3GWG2	amiA	AEW62546.1	0.384330353952494	-2.22211	1.85167041066023	0.0737139868850504	0.311512473422881	-4.67851	Normal
A0A0H3GWX1	aroF	AEW62691.1	0.639118636797856	-0.719586	1.85079934555475	0.0738428059018401	0.311557566661044	-4.67995	Normal
A0A0H3GV76	yibD	AEW62242.1	0.493165654381092	-1.29755	1.84635842014648	0.0745025658550509	0.313839083322315	-4.6873	Normal
A0A0H3GHT7	phnA	AEW59043.1	0.847506653334001	2.03524533210044	1.83679811045939	0.0759400444646473	0.319384206145574	-4.70307	Normal
A0A0H3GSQ9	astB	astB-2	-1.63419	-1.61138	-1.83401	0.0763640187466362	0.320655919482292	-4.70766	Normal
A0A0H3GUF5	ftsB	ftsB	-0.350767	-2.37014	-1.83019	0.0769471465036493	0.322193583436117	-4.71393	Normal
A0A0H3GW21	gatA	AEW63383.1	1.03314216870074	-3.69705	1.83001312045836	0.0769745762475364	0.322193583436117	-4.71422	Normal
A0A0H3GWL4	csrA	AEW62797.1	0.599621674178014	3.22502958957018	1.82608106459453	0.0775796095423854	0.324211458578875	-4.72067	Normal
A0A0H3GWS2	yrfF	AEW63618.1	0.617706004924484	-4.60197	1.82425798808349	0.0778615062677541	0.324383099946856	-4.72366	Normal
A0A0H3GIU8	-	AEW59710.1	2.92627089314534	-5.73487	1.8242244170606	0.0778667054479938	0.324383099946856	-4.72371	Normal
A0A0H3GU65	trpS	trpS	0.208813041100762	3.63617995301668	1.82217812206379	0.0781841779052413	0.325191919773062	-4.72706	Normal
A0A0H3GRW5	-	AEW62695.1	-0.681025	0.244213074967962	-1.81917	0.0786533041469831	0.326627973284401	-4.73198	Normal
A0A0H3GVB9	sdaA	AEW62041.1	0.468808324379556	1.39173348995806	1.81758929927524	0.0789001323109761	0.327137812742207	-4.73456	Normal
A0A0H3GUF3	pcm	pcm	0.589841302202809	-2.63364	1.81307149417414	0.0796104657952687	0.329564832499409	-4.74193	Normal
A0A0H3H036	yebG	AEW62079.1	0.665570331999829	-1.59231	1.8082724425399	0.0803709871404397	0.331246465964331	-4.74974	Normal
A0A0H3H016	htpX	htpX	-0.556839	-0.192413	-1.80737	0.0805141864285922	0.331246465964331	-4.7512	Normal
A0A0H3GS27	-	AEW61042.1	1.14818962647409	-1.33447	1.80658465685636	0.080639923953994	0.331246465964331	-4.75248	Normal
A0A0H3GR73	-	AEW61828.1	-0.726376	-2.70614	-1.80606	0.0807240785310113	0.331246465964331	-4.75334	Normal
A0A0H3GXJ4	yggW	AEW63157.1	-0.604528	2.72627279684793	-1.80602	0.0807293230878098	0.331246465964331	-4.75339	Normal
A0A0H3GGX9	yiiM	AEW58768.1	-0.559839	0.464881461797123	-1.80577	0.0807703745222089	0.331246465964331	-4.75381	Normal
A0A0H3GJ91	murE	murE	0.537890630719619	1.4051493152537	1.80375569618444	0.0810924187953286	0.332050789383977	-4.75707	Normal
VFG048962	wzb	-	-2.16605	-3.65375	-1.79969	0.0817468771980336	0.333325560884995	-4.76367	Normal
A0A0H3GWN6	rodZ	rodZ	-0.286099	-0.14801	-1.79917	0.0818304430314063	0.333325560884995	-4.7645	Normal
A0A0H3GV21	aspC	AEW60534.1	0.433816121296133	4.55194290264201	1.79887256618482	0.0818785682557154	0.333325560884995	-4.76499	Normal
A0A0H3GJB4	copA	AEW59910.1	-0.450366	1.03513471272339	-1.79807	0.0820078136881692	0.333325560884995	-4.76628	Normal
A0A0H3GMJ5	iolB	AEW59222.1	-0.800692	1.09844238607816	-1.7979	0.0820357561677518	0.333325560884995	-4.76656	Normal
A0A0H3GVY4	lsrA	AEW63338.1	-1.26432	-4.13177	-1.79621	0.08230935396716	0.333592943796858	-4.76929	Normal
A0A0H3GKE6	ybiP	AEW60375.1	0.431828132209278	0.661856762193248	1.7959352549033	0.0823545720181093	0.333592943796858	-4.76974	Normal
A0A0H3GV14	mtfA	mtfA	0.490054888642007	-1.23426	1.79499555987859	0.0825073497794973	0.333699204552967	-4.77126	Normal
A0A0H3GSH0	cobU	AEW62945.1	1.00116624421062	-1.27904	1.79370910924258	0.0827168947286385	0.33378042755306	-4.77334	Normal
A0A0H3GVS2	uppP	uppP	0.467975167968243	-3.24474	1.79331865445548	0.0827805838527497	0.33378042755306	-4.77397	Normal
A0A0H3GR39	ycbZ	AEW60561.1	0.457736921121211	0.445526258405056	1.79210790743761	0.0829783403282868	0.334066997627011	-4.77592	Normal
A0A0H3GTI2	prr	AEW61597.1	-1.078	-3.36283	-1.79026	0.0832806622530951	0.334698590723527	-4.7789	Normal
A0A0H3GT03	purK	purK	0.561636502015996	0.0786546666723163	1.7896010764376	0.0833890686785579	0.334698590723527	-4.77997	Normal
A0A0H3H120	yfcD	AEW62454.1	0.245831318591397	1.34387588798187	1.78779698369488	0.0836857258807666	0.334963699238388	-4.78287	Normal
A0A0H3GTM6	lpoA	lpoA	0.399447079289148	3.17732362338557	1.78765465034458	0.0837091686758049	0.334963699238388	-4.7831	Normal
A0A0H3GY87	-	AEW63512.1	1.68559009347745	-4.12481	1.78601683439841	0.0839793243286761	0.33553557311321	-4.78574	Normal
A0A0H3H3H3	rpsO	rpsO	0.344309340959594	5.03498038486272	1.78267357847719	0.0845330893360278	0.337237150649176	-4.79112	Normal
A0A0H3GW78	lptB	AEW63448.1	0.461664655473973	1.38695563767057	1.78064665159134	0.0848703293955725	0.337419413478453	-4.79437	Normal
A0A0H3GNL7	ybaY	AEW59856.1	-1.4916	1.12458993366771	-1.77976	0.0850180840551701	0.337419413478453	-4.7958	Normal
A0A0H3GNT8	rpsV	AEW61510.1	0.970480888737667	1.04207637420929	1.77975384725228	0.0850192360041152	0.337419413478453	-4.79581	Normal
A0A0H3H053	ruvB	ruvB	0.53384515566393	-1.07915	1.7793264430845	0.0850905991517524	0.337419413478453	-4.79649	Normal
A0A0H3GTU9	yhcB	AEW63470.1	-0.276271	4.43524015827358	-1.77259	0.0862223524994432	0.341393909220768	-4.80729	Normal
A0A0H3GKI8	N	AEW60420.1	0.606045897089162	-5.36666	1.76920332358585	0.0867957578115272	0.343149045500745	-4.8127	Normal
A0A0H3GTH0	-	AEW61336.1	1.77154658158853	-0.65107	1.76401288959342	0.087681214142835	0.345622950645769	-4.82098	Normal
A0A0H3GHI2	yjgF	AEW59200.1	-0.308341	5.01223987012551	-1.764	0.0876836382184375	0.345622950645769	-4.821	Normal
A0A0H3GV94	yieF	AEW63985.1	-0.328308	4.12550507466035	-1.76104	0.0881925966229955	0.347110264619163	-4.82572	Normal
A0A0H3GWG3	grpE	grpE	-0.27694	4.78286588880943	-1.75868	0.0885986909105958	0.348188894085307	-4.82947	Normal
A0A0H3GSA5	pntB	AEW61132.1	0.533061978745654	-0.223561	1.75488805744752	0.08925638968928	0.350251636325344	-4.83549	Normal
A0A0H3GW02	tktA	AEW62567.1	-0.717737	3.49843451647823	-1.75133	0.0898768487861318	0.352162333208068	-4.84113	Normal
A0A0H3GLJ4	cysQ	cysQ	0.315551577543248	3.06393551805935	1.74325228961807	0.0912996459567555	0.356941405017255	-4.85391	Normal
A0A0H3GKN4	ppiB	AEW59928.1	0.301621748683741	4.39688505428389	1.74231493826247	0.0914659500473987	0.356941405017255	-4.85539	Normal
A0A0H3GHF4	-	AEW58948.1	-1.2725	-2.51785	-1.74199	0.0915242313567734	0.356941405017255	-4.8559	Normal
A0A0H3GPX0	ybeL	AEW60212.1	-0.387764	3.27690357065456	-1.74059	0.0917731623019117	0.356941405017255	-4.85811	Normal
A0A0H3GQY1	iolE	iolE	-0.870554	3.36100173254909	-1.74059	0.0917733305277585	0.356941405017255	-4.85811	Normal
A0A0H3GVW6	yfeD	AEW62517.1	-0.559124	1.01643844887062	-1.73778	0.0922744734799455	0.357144224949634	-4.86254	Normal
A0A0H3GSU9	fruB	AEW62363.1	0.276033	2.20034535738739	1.73744821442222	0.0923335118896541	0.357144224949634	-4.86306	Normal
A0A0H3GWK2	metQ_2	AEW61034.1	0.726989356634358	-5.52639	1.73741744151864	0.0923390195797278	0.357144224949634	-4.8631	Normal
A0A0H3GNN9	metQ	AEW59642.1	-0.338953	2.19777439527821	-1.73726	0.0923672208629695	0.357144224949634	-4.86335	Normal
A0A0H3GR46	rnz	rbn	-0.316108	-0.0637035	-1.73413	0.0929284560177156	0.358394947038034	-4.86827	Normal
A0A0H3GLE9	pyrC	AEW60650.1	-0.305944	1.81956798951434	-1.73394	0.0929625118596948	0.358394947038034	-4.86857	Normal
A0A0H3GX35	ygaC	AEW62771.1	0.744225149831058	0.103983501270972	1.73181050341057	0.0933471719085121	0.359134271102871	-4.87192	Normal
A0A0H3GZY8	slp	AEW62034.1	-0.304046	-0.0996223	-1.73137	0.0934266628655934	0.359134271102871	-4.87261	Normal
A0A0H3GXL1	cbiL	AEW62951.1	0.411276426419751	0.610052036884142	1.73017027617899	0.0936438382620942	0.359445125905593	-4.87449	Normal
A0A0H3GZG4	yahO	AEW63631.1	-0.902091	2.27866349752045	-1.72916	0.0938269708347722	0.359624596062928	-4.87608	Normal
A0A0H3GKF8	yigL	AEW58866.1	0.527398567113988	0.907856716912225	1.72798777827432	0.0940398146732914	0.359764806648986	-4.87791	Normal
A0A0H3GUT9	hexR	AEW62087.1	-0.726761	-5.56584	-1.72746	0.0941364112960942	0.359764806648986	-4.87875	Normal
A0A0H3GI67	fklB	AEW59143.1	0.253050814244819	4.35980013689001	1.72467852717472	0.0946429077009904	0.361177058766298	-4.8831	Normal
A0A0H3GGK3	pldA	AEW58860.1	-0.294699	0.609228995048672	-1.72384	0.0947961733346531	0.361239174976128	-4.88441	Normal
A0A0H3GLQ8	ydjF	AEW60790.1	0.878495111231088	-6.091	1.71934530904932	0.0956217002598247	0.36385919709258	-4.89143	Normal
A0A0H3GWP3	oprM	AEW61084.1	-0.374372	0.453605947504486	-1.71256	0.0968788899434515	0.368111862796659	-4.902	Normal
A0A0H3GZL4	-	AEW63656.1	1.09140280220539	-5.86957	1.71074133449973	0.0972186858893648	0.368422297801556	-4.90483	Normal
A0A0H3H101	elaA	AEW62429.1	0.537416724078567	-1.63797	1.70865874434329	0.0976085818426904	0.368422297801556	-4.90807	Normal
A0A0H3GQS8	-	AEW60446.1	0.568608819336054	0.665276551482146	1.70856442663817	0.0976262706992611	0.368422297801556	-4.90821	Normal
A0A0H3GIA3	-	AEW59183.1	-0.384968	0.976633283185417	-1.70776	0.0977770109861363	0.368422297801556	-4.90946	Normal
A0A0H3GL08	-	AEW59052.1	0.853111012484111	-2.30557	1.70727490460411	0.097868384415045	0.368422297801556	-4.91021	Normal
A0A0H3GZJ5	glpE	glpE	0.296729455910842	0.755836100485045	1.70699079463046	0.0979217949930443	0.368422297801556	-4.91065	Normal
A0A0H3GT28	-	AEW61432.1	0.397717506936513	2.31228893831286	1.70690154548109	0.097938578217251	0.368422297801556	-4.91079	Normal
VFG048990	galF	-	0.409825585211554	3.37035727211766	1.70551567427771	0.0981994996692762	0.368877607732025	-4.91294	Normal
A0A0H3H0U1	cirA	AEW62354.1	-0.752834	-1.52519	-1.7045	0.0983902928059106	0.369030683649782	-4.91451	Normal
A0A0H3GQW4	hcr	AEW60481.1	0.927935680637952	-1.55826	1.7036089254157	0.0985594400294333	0.369030683649782	-4.9159	Normal
A0A0H3GSA1	-	AEW62875.1	0.909296306693948	-2.7469	1.70240082175194	0.0987880674532576	0.369030683649782	-4.91777	Normal
A0A0H3GQ01	ybgI	AEW60252.1	-1.04212	-0.157841	-1.70166	0.0989287924065855	0.369030683649782	-4.91892	Normal
A0A0H3GPD5	-	AEW60091.1	1.00239952598243	-2.02371	1.70159945398784	0.0989399671370482	0.369030683649782	-4.91901	Normal
A0A0H3GVS7	folC	AEW62472.1	0.378740589810118	1.83988212691481	1.70019305489526	0.0992070237274429	0.369504126510264	-4.92118	Normal
VFG048863	gmm	-	-0.54917	0.228693922680106	-1.69894	0.0994461445360355	0.369834043895707	-4.92313	Normal
A0A0H3GNZ0	-	AEW59787.1	-0.836636	-4.01419	-1.69825	0.0995760982806038	0.369834043895707	-4.92418	Normal
A0A0H3GVN0	glpB	glpB	0.449519294720164	0.656672913468967	1.69709474916735	0.0997974808951548	0.370134960788359	-4.92597	Normal
A0A0H3GYV8	-	AEW63897.1	-0.977588	-3.70519	-1.69467	0.100260841854297	0.371331235912615	-4.92971	Normal
A0A0H3GU05	nagA	AEW60229.1	-0.33746	0.128950449208507	-1.69382	0.100425092863503	0.371417910071611	-4.93103	Normal
A0A0H3GPC6	-	AEW61760.1	0.584356768468845	0.67384112229564	1.69183247522633	0.100807072904496	0.371884254865739	-4.93409	Normal
A0A0H3GYB0	rpsH	rpsH	0.430258649981165	5.62080141111507	1.69169669504747	0.100833235581723	0.371884254865739	-4.9343	Normal
A0A0H3GTR6	VM57_08315	AEW61682.1	0.488763288590546	1.17041644111169	1.68974197887242	0.101210507782519	0.372373767721156	-4.9373	Normal
A0A0H3GMI4	-	AEW59207.1	-0.619274	-0.428251	-1.68849	0.101452442949389	0.372373767721156	-4.93923	Normal
A0A0H3GWH4	-	AEW62767.1	-1.11084	-0.00445847	-1.68793	0.101560957715908	0.372373767721156	-4.94009	Normal
A0A0H3GY37	recJ	AEW63086.1	1.22408974692648	-4.37221	1.68754602186617	0.101635747366219	0.372373767721156	-4.94068	Normal
A0A0H3GGJ2	hemD	AEW58845.1	-0.696388	-0.506587	-1.68714	0.101714003536034	0.372373767721156	-4.9413	Normal
A0A0H3GSI3	ynfC	AEW61192.1	-0.724087	-1.03858	-1.68653	0.101832459571206	0.372373767721156	-4.94224	Normal
A0A0H3GYV5	-	-	-1.73492	-4.2587	-1.68591	0.101954440764003	0.372373767721156	-4.9432	Normal
A0A0H3GN76	astD	astD	-1.06108	-3.62729	-1.6845	0.102227255284799	0.372847663567064	-4.94535	Normal
A0A0H3GSZ3	epd	epd	0.558467259226854	0.422808229935725	1.68378781993104	0.102366973235705	0.372847663567064	-4.94645	Normal
A0A0H3GSW4	kefA	AEW59889.1	-0.803968	-4.29103	-1.68293	0.102535414126828	0.372946051106822	-4.94778	Normal
A0A0H3GPI1	mobA	mobA	0.642593910616361	-2.55916	1.68080941743958	0.102949590270237	0.373432267711897	-4.95102	Normal
A0A0H3GUY9	ftsK	AEW60499.1	0.781311290513972	-4.82906	1.68043153675038	0.103023706424769	0.373432267711897	-4.9516	Normal
A0A0H3GLR9	hupA	AEW58917.1	-0.284691	7.16495280404292	-1.68007	0.103093929045985	0.373432267711897	-4.95215	Normal
A0A0H3GWA7	nuoI	nuoI	0.537206116921685	0.574129709203182	1.67870167754844	0.103363563387455	0.373895358920052	-4.95425	Normal
A0A0H3GN31	yafJ	AEW59661.1	0.354865074419056	-0.570095	1.67722946185109	0.103653538541459	0.374430659087433	-4.9565	Normal
A0A0H3GSU3	fruB_2	AEW61317.1	-1.08931	-0.0844592	-1.67573	0.103948740223743	0.374983348796183	-4.95878	Normal
A0A0H3H3N7	argR	argR	0.504755831825112	-0.60384	1.67341805617168	0.104407405281425	0.376123398534313	-4.96232	Normal
A0A0H3GYX9	sodC	AEW61664.1	-0.928091	2.25503067861663	-1.67269	0.104552067544785	0.376130698657024	-4.96343	Normal
A0A0H3GL27	soxR	AEW59001.1	-0.291555	-2.88537	-1.67132	0.104825029825783	0.376598915055298	-4.96553	Normal
A0A0H3GRD4	ansB	AEW60742.1	-1.16323	-0.841905	-1.67006	0.105076020676661	0.376987029284836	-4.96745	Normal
A0A0H3GZU3	livJ	AEW61994.1	-0.40992	-2.11031	-1.66798	0.105491871525228	0.377964762516341	-4.97062	Normal
A0A0H3GVF9	dusC	dusC	1.04520140692423	-5.41574	1.66725437091002	0.105636200439278	0.377968331829547	-4.97171	Normal
A0A0H3GK12	yihI	yihI	-0.547633	1.4607909720216	-1.66463	0.10616317447334	0.378955137496049	-4.97571	Normal
A0A0H3GHZ9	thrA	AEW59410.1	0.723245422584367	-0.281253	1.66444921572657	0.106199410925135	0.378955137496049	-4.97598	Normal
A0A0H3GSZ7	tesA	AEW59919.1	-0.210313	-0.528033	-1.66218	0.106656473321353	0.380055972712472	-4.97942	Normal
A0A0H3GTZ6	miaB	miaB	0.514018310225438	1.5730782152507	1.66056344247682	0.106983709779776	0.380055972712472	-4.98188	Normal
A0A0H3GL02	nfnB	AEW60083.1	-1.50262	1.36557013078985	-1.65973	0.107151797688946	0.380055972712472	-4.98314	Normal
A0A0H3GQS4	nemA	AEW61668.1	0.368018092952834	2.89602789685782	1.65937453402508	0.107224637317651	0.380055972712472	-4.98368	Normal
A0A0H3GNX1	narH	AEW61550.1	-0.696053	-2.86205	-1.65816	0.107472217453713	0.380055972712472	-4.98553	Normal
A0A0H3GMU4	mtnN	mtnN	0.280995377550248	4.60657731350434	1.65786100444962	0.107532000360558	0.380055972712472	-4.98597	Normal
A0A0H3GL12	-	AEW58986.1	1.64612446149022	-4.09092	1.65778184953113	0.10754809502997	0.380055972712472	-4.98609	Normal
A0A0H3H2G9	-	AEW63044.1	-1.63901	-0.218546	-1.65723	0.107660906945854	0.380055972712472	-4.98693	Normal
A0A0H3GK15	ybgL	pxpA	0.267632904995821	-1.0993	1.65530054889802	0.108053636749787	0.380578874262393	-4.98985	Normal
A0A0H3GRV8	rluD	AEW62685.1	0.691979983270216	-0.623969	1.65508484264523	0.108097677975932	0.380578874262393	-4.99018	Normal
A0A0H3GNK5	yaeR	AEW59632.1	0.56422305535809	-1.49092	1.65402577875106	0.108314125753806	0.380832466150382	-4.99178	Normal
A0A0H3GMF1	apaH	apaH	0.269786602468477	0.60178913920941	1.65289426749895	0.108545777605945	0.381138769037121	-4.99349	Normal
A0A0H3GWP8	-	AEW61089.1	-0.468467	-6.0148	-1.65168	0.108794845042947	0.381442463751208	-4.99532	Normal
A0A0H3H386	ureA	ureA	-0.666531	-2.63793	-1.65106	0.108921568147387	0.381442463751208	-4.99625	Normal
A0A0H3GLI4	rplI	rplI	0.306403808754681	7.01648	1.65004325286665	0.109131283952044	0.381670020930426	-4.99779	Normal
A0A0H3GY03	yhbV	AEW63402.1	0.630377629187946	-1.13796	1.64842846514989	0.109464070142416	0.382326825119936	-5.00023	Normal
A0A0H3GKU6	metH	AEW58931.1	1.20617802804384	2.84210263876177	1.6451164959391	0.110149256867316	0.383938323871078	-5.00521	Normal
A0A0H3H064	cmoB	cmoB	-0.543657	2.74405979701003	-1.64459	0.110258115727525	0.383938323871078	-5.006	Normal
A0A0H3GUT5	edd	AEW62082.1	0.982600423949663	-3.0467	1.64409044387074	0.110362248575759	0.383938323871078	-5.00676	Normal
A0A0H3GRP4	iscU	AEW62630.1	0.252973711791068	3.76370232106635	1.64228900337062	0.110737024048059	0.384517888995191	-5.00947	Normal
A0A0H3GTW9	fis	fis	0.488415514862768	2.54713167083359	1.64131318696714	0.110940474879665	0.384517888995191	-5.01093	Normal
A0A0H3GGA4	-	AEW58760.1	0.526406154572142	-2.17307	1.6400288097857	0.111208730363276	0.384517888995191	-5.01286	Normal
A0A0H3GW65	rnb	rnb	0.436915788500801	1.89652645477125	1.63989970783172	0.111235724333702	0.384517888995191	-5.01306	Normal
A0A0H3GXB6	dsbC	AEW63087.1	0.335951289902562	3.07929548600024	1.63979354792746	0.111257925408923	0.384517888995191	-5.01321	Normal
A0A0H3GNA6	-	AEW61310.1	0.395616056938411	2.63967217908855	1.63850370518107	0.111527961722074	0.384946642750145	-5.01515	Normal
A0A0H3GQ48	ycgF	AEW60307.1	0.398908239476413	-0.950559	1.63394351707962	0.112487018385963	0.387749369259848	-5.02198	Normal
A0A0H3H3A3	dhaT	AEW63319.1	0.804727660793288	3.14976	1.62933637221299	0.113462868731601	0.389346363319913	-5.02887	Normal
A0A0H3GU55	pabA	AEW63595.1	0.320989628171017	-1.49333	1.62866092960935	0.113606522286534	0.389346363319913	-5.02988	Normal
A0A0H3GYT9	spoT	AEW63862.1	0.385859143107803	-1.99453	1.6280233973567	0.113742250903736	0.389346363319913	-5.03083	Normal
A0A0H3GTF1	ygiB	AEW63275.1	-0.288596	1.05684983111261	-1.62774	0.113801898177352	0.389346363319913	-5.03124	Normal
A0A0H3GLK1	trxA	AEW58827.1	-0.231113	5.19588947172865	-1.62765	0.113820936701901	0.389346363319913	-5.03138	Normal
A0A0H3GVP5	yciE	AEW60729.1	0.736791218080669	-0.395948	1.62758249981154	0.113836194963842	0.389346363319913	-5.03148	Normal
A0A0H3GLR0	ybhB	AEW60323.1	-0.278934	1.44357643897456	-1.62556	0.114268501678737	0.390318703273094	-5.0345	Normal
A0A0H3GP17	tig	tig	0.272744092971531	7.2089240397313	1.62192616145425	0.115047113442378	0.392469907047285	-5.03991	Normal
A0A0H3GVB6	-	AEW60619.1	0.505132766342138	-0.439871	1.61986392810607	0.115491236361205	0.393149502073818	-5.04297	Normal
A0A0H3GYW4	dtpA	dtpA	-0.436586	-1.14944	-1.61895	0.115689002894618	0.393149502073818	-5.04433	Normal
A0A0H3GSR6	-	AEW61287.1	1.06202	-2.73331	1.61892646209999	0.11569359636302	0.393149502073818	-5.04437	Normal
A0A0H3GPY0	nagD	AEW60227.1	0.583184224019691	-1.82241	1.61624263130969	0.116274541734364	0.394615143569523	-5.04835	Normal
A0A0H3H5L7	tnpR	-	0.87572802376155	-5.30235	1.61420717392468	0.116716741337783	0.395606744097345	-5.05136	Normal
A0A0H3GX72	-	AEW61229.1	-0.60905	-3.36106	-1.61281	0.117020614419111	0.395649556799407	-5.05343	Normal
A0A0H3GHJ9	iolI	AEW59220.1	-0.871422	1.03999774090976	-1.61277	0.117029447972521	0.395649556799407	-5.05349	Normal
A0A0H3GMC2	mukF	AEW60528.1	-0.797892	-2.95504	-1.61096	0.117424581691645	0.395840190552045	-5.05617	Normal
A0A0H3GS76	yedF	AEW61107.1	-0.416803	-0.463076	-1.61044	0.117539709168673	0.395840190552045	-5.05695	Normal
A0A0H3GU62	ydiJ	AEW61847.1	-1.12124	-5.01969	-1.6103	0.117570006475978	0.395840190552045	-5.05715	Normal
A0A0H3GQB7	tolQ	tolQ	-0.649686	-1.70004	-1.60977	0.117686275841033	0.395840190552045	-5.05793	Normal
A0A0H3GWV3	abgB	AEW61139.1	0.810692035713366	-0.48866	1.60767869644867	0.118144401186033	0.396874886531934	-5.06102	Normal
A0A0H3GWU2	purL	purL	-0.297401	2.22542218418875	-1.60534	0.118658409773188	0.398094435842107	-5.06446	Normal
A0A0H3GZC2	slyX	slyX	0.710120130506717	0.696709522076314	1.60433839689408	0.118880404753324	0.398332436257325	-5.06595	Normal
A0A0H3GTV2	rnk	rnk	-0.274811	0.0621626544699996	-1.60298	0.119181503846669	0.398834550309223	-5.06795	Normal
A0A0H3GU87	ompR	AEW63625.1	0.50225858515979	1.37277628352678	1.59897675714276	0.120069673470293	0.401297501826569	-5.07383	Normal
A0A0H3GZS9	-	-	-1.0294	-4.80771	-1.59778	0.120336423361766	0.401679934689846	-5.07559	Normal
A0A0H3GKA3	btuB	btuB	0.571175860094823	2.48068	1.59133360793435	0.121781888282258	0.405990947408741	-5.08504	Normal
A0A0H3GPS3	map	map-2	0.625696758511447	-2.5565	1.58876129834043	0.122362622227054	0.407411912642352	-5.08881	Normal
A0A0H3GXE4	yggG	AEW63122.1	-0.282986	2.63433203508674	-1.5855	0.123101774728736	0.409356090743604	-5.09357	Normal
A0A0H3GSC2	-	AEW59689.1	0.939080920693929	-3.99546	1.58223661845172	0.123845847069162	0.411197600124674	-5.09833	Normal
A0A0H3GXS0	ygiD	AEW63277.1	0.461518216487943	-0.886913	1.58123197567666	0.124075530636046	0.411197600124674	-5.09979	Normal
A0A0H3GVT9	msrB	msrB	0.308791979676709	-0.402967	1.58102297779942	0.124123355972408	0.411197600124674	-5.10009	Normal
A0A0H3GPN8	cpxA	AEW58769.1	0.971935440759276	-5.00838	1.57388634719456	0.125765519546521	0.416115025149532	-5.11046	Normal
A0A0H3GND7	ribA	ribA	0.383341018524053	2.53243092080622	1.5722450574828	0.126145687673595	0.416130960970912	-5.11284	Normal
A0A0H3GZT5	prlC	AEW63716.1	0.526488960489492	3.26320103035718	1.57207919417929	0.12618415840225	0.416130960970912	-5.11308	Normal
A0A0H3GR01	-	AEW61748.1	-0.424042	-2.40106	-1.57182	0.126243750010136	0.416130960970912	-5.11345	Normal
A0A0H3GQU8	cynT	AEW61693.1	0.58867809247953	2.16303122087872	1.57073261115734	0.126496843084036	0.41644466318677	-5.11503	Normal
A0A0H3GQ75	asnB	AEW60226.1	-0.363945	-0.126973	-1.56859	0.126996734751263	0.417010645305617	-5.11814	Normal
A0A0H3GSL3	-	AEW59789.1	-0.540742	-0.852689	-1.56848	0.127022260098897	0.417010645305617	-5.11829	Normal
A0A0H3GJC7	purE	purE	0.356437728975334	0.669048117223539	1.56744130956534	0.127263768079848	0.417010645305617	-5.11979	Normal
A0A0H3GI06	rsgA	rsgA	0.754431199871995	-1.49418	1.56728058822078	0.12730131568867	0.417010645305617	-5.12002	Normal
A0A0H3H263	ygdI	AEW62939.1	-0.588229	1.11534545406546	-1.56628	0.127536287982416	0.417262024081427	-5.12147	Normal
A0A0H3GVQ7	nudF	AEW63273.1	0.304432371357694	0.84925616107923	1.56556171653452	0.127703443133272	0.417291176632512	-5.12251	Normal
A0A0H3GMX3	ldcC	AEW59631.1	-0.238957	-0.979501	-1.56439	0.127977174104624	0.417636417092266	-5.12419	Normal
A0A0H3GKX2	malE	AEW58956.1	-0.271194	6.6148796778272	-1.5626	0.12839760378224	0.417636417092266	-5.12677	Normal
A0A0H3GML6	ddl	ddl	0.701868058281534	1.91144335518347	1.56248966902854	0.128424725768497	0.417636417092266	-5.12694	Normal
A0A0H3GVZ9	exuR	AEW63353.1	0.55318807102122	-1.61676	1.56241372210788	0.128442599265009	0.417636417092266	-5.12705	Normal
A0A0H3GT67	yfcM	AEW62483.1	0.600944219179621	-2.59508	1.56111770125048	0.128747920168823	0.417871049968001	-5.12891	Normal
A0A0H3GPC8	pcaD	AEW61148.1	0.488150406604573	-1.3796	1.56076255936585	0.128831688897984	0.417871049968001	-5.12942	Normal
A0A0H3GXP2	-	AEW63232.1	0.373622065744328	-3.81039	1.55967515847199	0.129088454834501	0.418189502946658	-5.13099	Normal
A0A0H3GY33	nlpD	AEW63081.1	0.378176665678837	-0.246144	1.55841656741764	0.12938616422657	0.418236018557493	-5.1328	Normal
A0A0H3GRT5	fadD	AEW62033.1	-0.573954	-6.13289	-1.55762	0.129574048262618	0.418236018557493	-5.13394	Normal
A0A0H3GWW8	xni	xni	0.674843234277948	-2.78036	1.55760419016582	0.129578622359299	0.418236018557493	-5.13397	Normal
A0A0H3GWC9	-	AEW62461.1	-0.811005	-5.46603	-1.55429	0.130367063802916	0.420266439178838	-5.13873	Normal
A0A0H3GSB9	-	AEW59684.1	0.420563267347918	-0.568482	1.55252627425481	0.130786909158338	0.421105103114209	-5.14126	Normal
A0A0H3GPU9	ahpF	AEW60187.1	0.260641545083276	3.72753393381187	1.55158647933404	0.131011535354346	0.421313925279767	-5.1426	Normal
A0A0H3GV19	prfA	prfA	0.265824036151598	1.95544420246987	1.54967844850135	0.131468551294118	0.42226865988135	-5.14533	Normal
A0A0H3GNT9	proA	proA	0.398712952131831	0.545217630213591	1.54897040830336	0.131638472267672	0.422300062493736	-5.14635	Normal
A0A0H3GSX3	htpG	htpG	0.383822847223591	2.93875929617173	1.5454526598369	0.132485338644271	0.424500410698595	-5.15137	Normal
A0A0H3GVW8	ligA	ligA	0.248061513924765	1.65714087686919	1.54469957946084	0.132667210196331	0.424567273407434	-5.15245	Normal
A0A0H3GLL6	-	AEW60730.1	1.01558543853624	-1.80521	1.54323153691961	0.133022330792773	0.425187740970354	-5.15454	Normal
A0A0H3GUL3	mltA	AEW62943.1	0.460709399938714	0.163776716075071	1.54099237163586	0.133565473239766	0.426406964810246	-5.15774	Normal
A0A0H3GPP7	uxaB	uxaB	0.392765965819226	1.37931742780055	1.53857055663365	0.134154945505816	0.427495964785145	-5.16118	Normal
A0A0H3GIP9	yafE	AEW59650.1	-0.377508	-2.29174	-1.53826	0.134230814881342	0.427495964785145	-5.16162	Normal
A0A0H3GVX9	nadE	nadE	0.362817189784713	3.29616948728121	1.53664114288086	0.134626076244857	0.428237591143171	-5.16393	Normal
A0A0H3GU78	pheS	pheS	-0.261955	3.07060909289692	-1.53518	0.134983275068779	0.428856501634181	-5.166	Normal
A0A0H3GSA7	truD	truD	0.501420784412938	0.560792716126308	1.53338112939113	0.135425166100088	0.429742675097391	-5.16855	Normal
A0A0H3GLX0	yjbJ	AEW58967.1	-0.639323	3.93014844468522	-1.53219	0.135717288056044	0.430152029571861	-5.17024	Normal
A0A0H3GTA5	maeA	maeA	0.404880373837947	1.04471795576057	1.52740177398134	0.136900807078417	0.433071526756367	-5.17702	Normal
A0A0H3GXM1	pduC	AEW62966.1	0.762985149901521	-4.4562	1.52707095805674	0.13698282748519	0.433071526756367	-5.17749	Normal
A0A0H3GYH4	malP	AEW63637.1	0.671755557489781	2.63050142881397	1.52647331016407	0.137131105362748	0.433071526756367	-5.17833	Normal
A0A0H3GPN0	narJ	AEW61905.1	0.620999388748165	-2.17549	1.52437580903607	0.137652528702532	0.434198227498297	-5.18129	Normal
A0A0H3GQZ9	rpsA	AEW60516.1	0.376840315748268	6.63761223658179	1.52346762020126	0.13787879482656	0.43439233208798	-5.18257	Normal
A0A0H3H3W7	rplW	rplW	0.410547386498327	3.37260047050619	1.52171462537113	0.138316386560309	0.434949459366298	-5.18505	Normal
A0A0H3GY13	secG	AEW63422.1	0.406170456113947	1.24775974266253	1.52143811687087	0.138385512479456	0.434949459366298	-5.18544	Normal
A0A0H3GRR7	dadA	dadA	-0.365604	-0.00685158	-1.51703	0.139490594423155	0.437640200389641	-5.19163	Normal
A0A0H3GYM4	dctA	dctA	-0.791613	-4.11453	-1.5167	0.139573533760974	0.437640200389641	-5.1921	Normal
A0A0H3GQM7	moeB	AEW60391.1	-0.363907	0.7140656612696	-1.51425	0.140192617668714	0.439059302603801	-5.19554	Normal
A0A0H3GWW0	pcaI	AEW61144.1	-0.891729	-4.45515	-1.51319	0.140461017170869	0.439378057271154	-5.19703	Normal
A0A0H3H0Y2	ompC	AEW62399.1	0.577808143173099	7.43749	1.50874946193125	0.14158777804122	0.442133101010866	-5.20325	Normal
A0A0H3GXI3	syd	syd	0.396253671280239	-1.38891	1.50839892936217	0.141677083941669	0.442133101010866	-5.20374	Normal
A0A0H3GLF6	hslV	hslV	-0.337966	-0.181885	-1.50227	0.143246612844294	0.446502740035939	-5.2123	Normal
A0A0H3GGV8	ptxB	AEW58743.1	0.633199370534004	-2.78946	1.50144329888208	0.143458591821543	0.446635545021734	-5.21345	Normal
A0A0H3GSY5	serA	AEW63110.1	0.835392927431572	-1.78946	1.4986745545888	0.144172734163547	0.448198131124946	-5.2173	Normal
A0A0H3GZV6	bcsZ	AEW63736.1	-1.03838	-0.363308	-1.49818	0.144300422193811	0.448198131124946	-5.21799	Normal
A0A0H3GPV2	-	AEW61343.1	-0.449114	1.87187616426075	-1.49641	0.14475857893853	0.449092203130476	-5.22045	Normal
A0A0H3GK57	fucO	AEW58756.1	0.694912826326159	-2.96976	1.49501230534992	0.145121728012865	0.44954758012679	-5.22239	Normal
A0A0H3GXU7	ptrA	AEW62991.1	-0.478071	1.78829990242985	-1.49453	0.145246317128565	0.44954758012679	-5.22305	Normal
A0A0H3GTF2	-	AEW60059.1	-1.33154	0.151237527733104	-1.49348	0.145521056398787	0.449869901200001	-5.22452	Normal
A0A0H3GKL4	recR	recR	-0.258083	-0.518628	-1.49244	0.145790901055426	0.450176353727353	-5.22595	Normal
A0A0H3GWR1	gapC	AEW61104.1	0.847599138204453	-1.37608	1.49109437549427	0.14614252794273	0.450734323023368	-5.22782	Normal
A0A0H3GWN9	yheV	AEW63583.1	-0.546835	-1.35479	-1.48777	0.147013446255804	0.452412666375503	-5.23242	Normal
A0A0H3GK98	oxyR	AEW58801.1	0.430441979456696	1.44128013292952	1.48749179220321	0.147086246750703	0.452412666375503	-5.2328	Normal
A0A0H3H0C9	-	AEW62159.1	0.603452847436014	-6.049	1.48705350801845	0.147201390879856	0.452412666375503	-5.23341	Normal
A0A0H3H3K2	mlaC	AEW63439.1	-0.276004	4.25056282602081	-1.48568	0.147563354739989	0.452997166995751	-5.23531	Normal
A0A0H3GTF8	ygiF	AEW63285.1	-0.322789	-0.589126	-1.48177	0.148596415075462	0.455638077388366	-5.2407	Normal
A0A0H3GV44	ycbX	AEW60554.1	-0.268204	1.3839377651139	-1.4808	0.148853024027697	0.45589480181305	-5.24204	Normal
A0A0H3GGL0	udp	AEW58870.1	-0.272398	2.64916043337172	-1.48	0.149064636709453	0.456006392461133	-5.24313	Normal
A0A0H3GR94	ydiJ	AEW61848.1	0.513513667519818	-2.68724	1.47935654934632	0.149235311601804	0.456006392461133	-5.24402	Normal
A0A0H3GYM2	vapC	-	0.350351166490117	1.01479514529404	1.47696017274534	0.149873129017481	0.457425279188769	-5.24731	Normal
A0A0H3GLK2	ppa	ppa	-0.216041	6.03739005712616	-1.4763	0.150049386247589	0.457433793681956	-5.24822	Normal
A0A0H3GV07	dtpT	AEW63068.1	-0.499926	-1.15594	-1.47131	0.15138622344163	0.46084401194741	-5.25506	Normal
A0A0H3GJP1	skp	AEW59623.1	-0.221045	6.22110973316036	-1.46969	0.151820349998274	0.46084401194741	-5.25727	Normal
A0A0H3GNZ7	yajI	AEW59802.1	-0.333477	0.998883145165145	-1.46949	0.151875031846454	0.46084401194741	-5.25755	Normal
A0A0H3GXP5	-	AEW63237.1	-0.283961	-6.19026	-1.46879	0.152064049523409	0.46084401194741	-5.25851	Normal
A0A0H3GJ12	fba	AEW59785.1	0.62202156732806	-0.136634	1.46780629643573	0.152329623105504	0.46084401194741	-5.25985	Normal
A0A0H3GLQ6	chbA_4	AEW58902.1	0.325199552793249	2.97164744138678	1.4672137832765	0.15248972924911	0.46084401194741	-5.26066	Normal
A0A0H3GJG9	yadE	AEW59563.1	-0.522114	-4.06443	-1.4661	0.152792275652448	0.46084401194741	-5.26219	Normal
A0A0H3H014	selA	selA	0.706296259522283	-0.416615	1.46558543616158	0.152930425818022	0.46084401194741	-5.26288	Normal
A0A0H3GRA5	potA	potA-2	0.603615630367273	-4.30897	1.46528251414864	0.153012520819965	0.46084401194741	-5.26329	Normal
A0A0H3GYP6	yqjI	AEW63331.1	0.296727241061702	0.630054022269175	1.46519511572961	0.153036213234225	0.46084401194741	-5.26341	Normal
A0A0H3GRS6	gpo	AEW60771.1	0.603245986754473	-4.60604	1.4634637464904	0.153506165582338	0.46084401194741	-5.26577	Normal
A0A0H3GJT5	metI	AEW59643.1	-0.776895	-3.88673	-1.46321	0.15357503029933	0.46084401194741	-5.26612	Normal
A0A0H3H1T1	ygaV	AEW62764.1	-0.371125	-4.03166	-1.46309	0.153607203662806	0.46084401194741	-5.26628	Normal
A0A0H3GUM6	dadX	AEW62017.1	-0.33842	0.341222145231638	-1.46248	0.153772720720782	0.46084401194741	-5.26711	Normal
A0A0H3GVM5	-	AEW63243.1	-1.10012	0.080774756173647	-1.46208	0.15388143049238	0.46084401194741	-5.26765	Normal
A0A0H3GXG4	zapB	zapB	0.246487667991357	4.4544419601632	1.4617803785696	0.153964192084061	0.46084401194741	-5.26807	Normal
A0A0H3GV66	-	AEW61986.1	-0.574822	-0.475791	-1.46009	0.154425629482134	0.461701116716993	-5.27037	Normal
A0A0H3GQ80	araF	AEW62115.1	-0.506222	-0.708797	-1.45911	0.154691913259879	0.461973471422765	-5.27169	Normal
A0A0H3GYU6	gatD	AEW63386.1	0.85088593445042	-4.30283	1.45649991302718	0.155408025490552	0.462647953703337	-5.27524	Normal
A0A0H3GUA9	srlB	AEW62808.1	-0.866871	0.522261515744048	-1.45643	0.155427921025872	0.462647953703337	-5.27534	Normal
A0A0H3GPH7	rbsK	rbsK	-0.342402	0.938427390662126	-1.45586	0.155583255716334	0.462647953703337	-5.27611	Normal
A0A0H3GUM4	cobK	AEW62953.1	0.693214960291274	-1.27999	1.45491873554561	0.155842457819263	0.462647953703337	-5.27739	Normal
A0A0H3GS70	ycjX	AEW60911.1	0.910500695368941	-4.06415	1.45447457276302	0.155964666436357	0.462647953703337	-5.27799	Normal
A0A0H3H451	yhhW	AEW63654.1	0.236360212274394	-0.0123406	1.45270586395047	0.156452072662188	0.462647953703337	-5.28039	Normal
A0A0H3GSN3	yajO	AEW59809.1	0.36761942255776	2.31215832776091	1.45270117400789	0.156453366687656	0.462647953703337	-5.28039	Normal
A0A0H3H3Y0	yheO	AEW63579.1	-0.414726	1.13909081072313	-1.4524	0.156537287990581	0.462647953703337	-5.2808	Normal
A0A0H3GUA2	lrpC	AEW61902.1	0.539575211006498	-3.98381	1.45090082897566	0.15695073840736	0.462647953703337	-5.28283	Normal
A0A0H3GKY9	dusA	dusA	0.469139949320695	1.69552203008356	1.45072419481767	0.156999603868021	0.462647953703337	-5.28307	Normal
A0A0H3GVD2	yobH	AEW62056.1	0.875312910338522	-4.40751	1.45068032391923	0.157011742533926	0.462647953703337	-5.28313	Normal
A0A0H3GVJ8	ycfQ	AEW60689.1	0.612984106550056	-1.69063	1.45021732242647	0.157139896222245	0.462647953703337	-5.28375	Normal
A0A0H3GUG4	kdgK	AEW63730.1	0.556436360631452	0.746271683966895	1.45000552810812	0.157198546271593	0.462647953703337	-5.28404	Normal
A0A0H3GSY7	pcaF	AEW61146.1	0.950043591164078	-4.93911	1.44921222222987	0.15741838315901	0.462686772091447	-5.28511	Normal
A0A0H3GXK1	rlmM	rlmM	-0.289373	2.86525956363149	-1.44869	0.157562655039105	0.462686772091447	-5.28581	Normal
A0A0H3H3G3	yhbS	AEW63399.1	0.543303699548003	2.63289122479934	1.44786238326761	0.157793005462272	0.462740715271561	-5.28693	Normal
A0A0H3GUP1	pduE	AEW62968.1	-0.506741	0.849593187078259	-1.44621	0.158253722641331	0.462740715271561	-5.28917	Normal
A0A0H3GQP2	rpsF	rpsF	0.203183114523031	7.06889429684846	1.44571123815022	0.158391479363085	0.462740715271561	-5.28984	Normal
A0A0H3GN91	chbG	chbG	-0.489314	-0.872354	-1.44548	0.158455007259329	0.462740715271561	-5.29014	Normal
A0A0H3GUB3	ychN	AEW61922.1	-0.331237	1.74416331426137	-1.44547	0.158458424683436	0.462740715271561	-5.29016	Normal
A0A0H3GG89	-	AEW58745.1	0.764974964305516	-2.73827	1.44384277935924	0.158912768875091	0.463073449895642	-5.29235	Normal
A0A0H3GRA9	dnaT	dnaT	0.678521192560008	-2.58236	1.44361124557199	0.158977460274384	0.463073449895642	-5.29267	Normal
A0A0H3GTC2	ptsJ	AEW62533.1	-0.772479	1.29453425007804	-1.44265	0.159245917816182	0.463073449895642	-5.29396	Normal
A0A0H3H4M6	yahK	AEW63889.1	1.08776013459701	-2.45358	1.44254805151787	0.159274789175331	0.463073449895642	-5.2941	Normal
A0A0H3GM35	tyrR	AEW60915.1	0.720575392530657	-0.950074	1.44045185202088	0.159862297658043	0.46426969044522	-5.29692	Normal
A0A0H3GQB6	iphP	AEW60382.1	0.534177432572975	-1.97329	1.43815643508422	0.160507612547346	0.465630994815568	-5.3	Normal
A0A0H3GRA2	putA	AEW60616.1	-0.380566	-0.149785	-1.43651	0.16097171200635	0.466356632947298	-5.30221	Normal
A0A0H3H1V0	yqaB	AEW62794.1	-0.446355	-1.31363	-1.43602	0.161111449607504	0.466356632947298	-5.30287	Normal
A0A0H3GWX4	fucI	fucI	-0.309348	-6.15108	-1.4338	0.16173837674328	0.466873489794312	-5.30584	Normal
A0A0H3H4K9	tpiA	tpiA	0.201413658925039	6.61258802013054	1.4330812700247	0.161941735734594	0.466873489794312	-5.3068	Normal
A0A0H3GWK7	rpsN	rpsN	0.241014351459789	4.32019960939588	1.43288020041824	0.161998761677218	0.466873489794312	-5.30707	Normal
A0A0H3GN26	-	AEW61230.1	-0.709891	-5.31116	-1.43271	0.162047416653619	0.466873489794312	-5.3073	Normal
A0A0H3GUS3	grxA	AEW60454.1	0.288270904172932	2.45403357334445	1.43225829307303	0.162175243326352	0.466873489794312	-5.3079	Normal
A0A0H3GUI7	-	AEW61977.1	0.771078697873637	-4.39504	1.43146929797149	0.162399359338422	0.467008844684208	-5.30896	Normal
A0A0H3GVR0	yfbR	AEW62447.1	0.272567934491626	-0.00755171	1.43045469836849	0.162687919201612	0.467010930876499	-5.31031	Normal
A0A0H3GPY7	fadB	fadB	-0.552424	-1.24107	-1.43022	0.16275428345677	0.467010930876499	-5.31062	Normal
A0A0H3GXR2	dgoK	AEW63968.1	-0.534744	-5.26158	-1.42958	0.162935658438408	0.467023186197916	-5.31147	Normal
A0A0H3GP61	malY	AEW61113.1	0.608009510204018	-3.68099	1.42666833572934	0.163768374261627	0.468691194342916	-5.31536	Normal
A0A0H3GY22	mdtP	AEW63066.1	0.485613724848623	-1.19564	1.42630249543156	0.163873068329226	0.468691194342916	-5.31585	Normal
A0A0H3GRC3	holD	AEW59379.1	0.486448510585574	-2.2538	1.42539967542219	0.164131658610465	0.468922192584827	-5.31705	Normal
A0A0H3GMF7	ompA	AEW60563.1	-0.249965	9.23767387275998	-1.42308	0.164797914678349	0.469669415665709	-5.32014	Normal
A0A0H3GN96	kduD	AEW60838.1	-0.635267	-5.54081	-1.42305	0.164805454207112	0.469669415665709	-5.32018	Normal
A0A0H3GVQ2	nuoH	nuoH	0.561361360542451	-0.892713	1.42262809847283	0.164927523286479	0.469669415665709	-5.32074	Normal
A0A0H3GLY2	rimO	rimO	0.312167809978062	1.33061806589518	1.42068246371584	0.165488035847439	0.469771071306545	-5.32333	Normal
A0A0H3GR50	hspQ	hspQ	-0.819671	-2.46898	-1.42062	0.165506182436725	0.469771071306545	-5.32341	Normal
A0A0H3GIW8	creA	AEW59403.1	0.569015490512013	-0.708908	1.41963168547925	0.165791376618571	0.469771071306545	-5.32472	Normal
A0A0H3GL98	appA	AEW60163.1	-0.725782	-4.13942	-1.4194	0.165859267127741	0.469771071306545	-5.32503	Normal
A0A0H3GS49	-	AEW62128.1	0.581324840414869	-2.39964	1.41831744004252	0.166171393256899	0.469771071306545	-5.32646	Normal
A0A0H3GUY3	Z012_00755	AEW63043.1	-0.858601	1.51378866595934	-1.41826	0.166188371619361	0.469771071306545	-5.32654	Normal
NON98701.1	-	-	0.918788044164488	1.46283641505019	1.41734903071648	0.166451850328766	0.469771071306545	-5.32775	Normal
A0A0H3GRL9	guaA	guaA	0.434363671802625	3.27833750651647	1.41668698847844	0.16664379650903	0.469771071306545	-5.32863	Normal
A0A0H3GVA9	minE	minE	-0.262045	2.70987673766758	-1.41648	0.166703270146701	0.469771071306545	-5.3289	Normal
A0A0H3H2Y0	-	AEW63179.1	1.71104246903424	-4.89373	1.41534590624377	0.167033152080652	0.469771071306545	-5.3304	Normal
A0A0H3GIZ8	aroM	AEW59770.1	0.603456897182054	-4.43778	1.41525799383184	0.167058700670829	0.469771071306545	-5.33052	Normal
A0A0H3GQV5	yeaU	AEW60587.1	-0.401731	-3.76986	-1.41511	0.16710097265284	0.469771071306545	-5.33071	Normal
A0A0H3GMX2	pepT	pepT	0.233695838055397	3.12202077899588	1.41213650143784	0.167967849150627	0.471332523792253	-5.33464	Normal
A0A0H3GZW7	bcsC	AEW63746.1	-0.237009	-0.228437	-1.41198	0.1680138689286	0.471332523792253	-5.33485	Normal
A0A0H3GS59	hrpA	AEW61082.1	-0.787529	-3.67478	-1.41089	0.16833276550615	0.471725295047523	-5.33629	Normal
A0A0H3GPZ3	fruA_2	AEW61388.1	-0.864863	0.162254350989128	-1.41	0.168592394831765	0.471900832385684	-5.33746	Normal
A0A0H3GWW6	glgB	glgB	0.448158868813705	0.870547601932559	1.40875436345104	0.168957307335961	0.471900832385684	-5.33911	Normal
A0A0H3GPG1	-	AEW61805.1	0.644484108401422	-4.95302	1.40824	0.16910926902609	0.471900832385684	-5.33979	Normal
A0A0H3GJC5	nadC	AEW59528.1	0.450188352668608	1.98166544623976	1.40802815292597	0.169170360444608	0.471900832385684	-5.34006	Normal
A0A0H3GR49	-	AEW59304.1	-0.671413	-1.64166	-1.40762	0.16929017346866	0.471900832385684	-5.3406	Normal
A0A0H3H675	aadA4	-	0.938656430590139	-4.78534	1.40513898550287	0.170020068999322	0.47287698542922	-5.34387	Normal
A0A0H3GQH7	hbpA	AEW61588.1	0.407458086099895	1.20910519455659	1.40492179365078	0.170084080880801	0.47287698542922	-5.34415	Normal
A0A0H3GQZ4	ycaO	AEW60511.1	0.641261110224082	0.011594272719797	1.40460212024182	0.170178331123371	0.47287698542922	-5.34457	Normal
A0A0H3GVK0	rplY	rplY	0.348172421664851	5.57258130447322	1.40287000625702	0.170689729706249	0.473798754984609	-5.34685	Normal
A0A0H3H124	yfcH	AEW62459.1	-0.526761	-4.32165	-1.4015	0.171096044777112	0.474427203025495	-5.34865	Normal
A0A0H3GPX5	ysgA	AEW58869.1	0.399247655797457	0.911604924475646	1.40062618878916	0.171354001496201	0.474643384396513	-5.34979	Normal
A0A0H3GXU0	hdeB	hdeB	-0.897096	3.40732577677981	-1.39884	0.171885680507633	0.475616515738329	-5.35214	Normal
A0A0H3GW09	yhaJ	AEW63363.1	0.65486900807966	-1.62813	1.39741488447044	0.172308224471976	0.47628594122914	-5.354	Normal
A0A0H3GMT2	fabG	AEW60668.1	0.403134394106662	4.2886342742285	1.39637526008974	0.172618035878879	0.476642681269743	-5.35536	Normal
A0A0H3GIP4	gmhB	AEW59645.1	0.301032896618949	0.751048356181905	1.39506522775321	0.173009052012198	0.477222667527369	-5.35707	Normal
A0A0H3GL88	putA	AEW60615.1	-0.702111	3.28839189250944	-1.39421	0.17326521617945	0.477271429083278	-5.35819	Normal
A0A0H3GP06	yajQ	AEW59817.1	-0.214289	4.67767163853152	-1.3938	0.173388710300258	0.477271429083278	-5.35873	Normal
A0A0H3GLD4	purA	purA	0.413309838832605	4.83443306017892	1.39276251475711	0.173698045426913	0.47762434389027	-5.36008	Normal
A0A0H3GY16	yhbY	AEW63427.1	0.318783221079523	1.09193022749717	1.3900902340823	0.174500311744796	0.479330543823986	-5.36357	Normal
A0A0H3GLW5	plsB	plsB	-0.513196	-0.486835	-1.38918	0.174774174686799	0.47958324521237	-5.36475	Normal
A0A0H3GW19	gatY	gatY	-1.17274	-0.299511	-1.38636	0.175625276522295	0.481194730318032	-5.36842	Normal
A0A0H3GTL7	hscB	hscB	0.228890551654298	0.664433789522152	1.38602476225421	0.175726403221943	0.481194730318032	-5.36886	Normal
A0A0H3GLJ5	cydB	AEW60273.1	-0.487091	0.834770460194494	-1.38427	0.176258103762909	0.482150020355591	-5.37114	Normal
A0A0H3GZ61	-	AEW63511.1	1.15403731357147	-1.04198	1.38327842052186	0.17655847160927	0.482471180967506	-5.37242	Normal
A0A0H3GJ34	dxs	dxs	0.374909498151976	-0.811557	1.38263841206332	0.176752819150701	0.482502260973497	-5.37325	Normal
A0A0H3GQC1	pal	pal	-0.236404	5.10745296520765	-1.38093	0.177271540829498	0.483417841951797	-5.37546	Normal
A0A0H3GRJ7	kefC	kefC	0.838671945245208	-4.18362	1.37867227030878	0.177960926104994	0.484796448490567	-5.37839	Normal
A0A0H3GIT1	bglF	AEW59373.1	0.917083847179969	-2.76801	1.37756025384908	0.178300807239883	0.485020529437273	-5.37983	Normal
A0A0H3GVS1	hisP	AEW62462.1	0.671856058797905	-4.73447	1.37685388844793	0.17851696669792	0.485020529437273	-5.38074	Normal
A0A0H3H4N0	nlpA	AEW63894.1	0.281267063406671	-1.00257	1.37659915563878	0.178594969314976	0.485020529437273	-5.38107	Normal
A0A0H3GRE1	yeaO	AEW60752.1	0.664555354544285	-0.627455	1.37405020700708	0.179376957613245	0.486214497334795	-5.38436	Normal
A0A0H3GQ65	katG	katG	0.460930852729035	4.41349091350949	1.37387369054867	0.179431209595069	0.486214497334795	-5.38459	Normal
A0A0H3GXE6	yicC	AEW63853.1	0.272292379118065	2.04112233087684	1.3733645684295	0.179587758970076	0.486214497334795	-5.38524	Normal
A0A0H3GK86	ybhC	AEW60315.1	-0.204048	3.40880306351709	-1.37194	0.180027442733138	0.48690499126901	-5.38708	Normal
A0A0H3GWC4	yfcF	AEW62456.1	0.378827654390652	0.275492164765998	1.37108282825213	0.180290677634698	0.487059306439895	-5.38818	Normal
A0A0H3GS04	rpsP	rpsP	0.183390652515326	5.0894764069045	1.37055397569281	0.180453903068554	0.487059306439895	-5.38886	Normal
A0A0H3GP33	ybaZ	AEW59857.1	0.537046607250449	-3.56841	1.3696754180432	0.180725316313834	0.487160983320801	-5.38999	Normal
A0A0H3GYT6	garL	garL	-0.255778	-0.940243	-1.36906	0.180914183014542	0.487160983320801	-5.39078	Normal
A0A0H3GMA1	gpmB	gpmB	0.361041481068432	1.81443121418747	1.36786150853096	0.181286694554963	0.487160983320801	-5.39232	Normal
A0A0H3GTL6	garR	garR	0.312567377260055	2.51835357363606	1.36706496556587	0.181533641627095	0.487160983320801	-5.39335	Normal
A0A0H3GVX5	dalD	AEW62301.1	-0.912093	1.13144765642145	-1.36685	0.181601626330808	0.487160983320801	-5.39363	Normal
A0A0H3GPY8	fldA	AEW60237.1	0.296906630826868	3.67346228407954	1.36662005158193	0.18167168941237	0.487160983320801	-5.39392	Normal
A0A0H3H0R0	mrp	AEW62319.1	0.585649514096806	-0.661933	1.36621063305042	0.181798795882826	0.487160983320801	-5.39444	Normal
A0A0H3GQE0	nhoA	AEW61553.1	-0.452688	0.637276551474743	-1.36566	0.181969498889264	0.487160983320801	-5.39515	Normal
A0A0H3GS86	yedJ	AEW62148.1	0.342620807257451	-0.86112	1.36483448328641	0.182226537430512	0.487354339963754	-5.39621	Normal
A0A0H3GSP6	lysA	lysA	-0.334194	1.54657057097966	-1.36144	0.18328463742217	0.489418903867805	-5.40055	Normal
A0A0H3GWZ0	cbiK	AEW62952.1	0.46512503070334	-1.33045	1.36116896950577	0.18336969170322	0.489418903867805	-5.4009	Normal
A0A0H3GH93	secE	secE	-0.328723	-2.17413	-1.3599	0.18376621823691	0.489981311921872	-5.40252	Normal
A0A0H3GTV9	pheA	AEW62688.1	0.562373275063575	-1.96961	1.35792770174488	0.184385175420505	0.491135058165526	-5.40504	Normal
A0A0H3GWW7	bamD	bamD	-0.184383	3.77096360415654	-1.3562	0.184928585612535	0.491741814699167	-5.40725	Normal
A0A0H3GM18	ssdA	AEW59316.1	0.312917540058974	3.65727735973548	1.35558587730584	0.185121579408475	0.491741814699167	-5.40803	Normal
VFG049149	-	-	0.998525182756652	-4.82202	1.35494217311806	0.185324396471002	0.491741814699167	-5.40885	Normal
A0A0H3GK13	phrB	AEW60250.1	0.727757293454727	-3.7522	1.35465907552577	0.185413648894834	0.491741814699167	-5.40921	Normal
A0A0H3GWE8	aroC	aroC	-0.335681	-1.46916	-1.35328	0.185848960792846	0.491741814699167	-5.41097	Normal
A0A0H3GYA2	fdnG	AEW61534.1	0.41003417402278	2.01810014073544	1.35257149138511	0.186072833655119	0.491741814699167	-5.41187	Normal
A0A0H3GQ57	lexA	lexA	0.236515061389625	1.67106819056773	1.35134063078537	0.186462346625548	0.491741814699167	-5.41343	Normal
A0A0H3GV12	dcm	AEW62147.1	0.792321675642173	-5.55079	1.35124119839646	0.186493840161188	0.491741814699167	-5.41356	Normal
A0A0H3GJI7	-	AEW59995.1	0.793651397888111	-2.70943	1.35057736320611	0.186704204477454	0.491741814699167	-5.4144	Normal
A0A0H3GWI1	mscL	mscL	-0.417481	0.709011148209933	-1.3499	0.186917495951695	0.491741814699167	-5.41526	Normal
A0A0H3GV30	-	AEW63073.1	-0.513779	0.281325358821799	-1.34951	0.18704148345224	0.491741814699167	-5.41575	Normal
A0A0H3GNZ6	yiiS	AEW61580.1	-0.344445	3.61802679968742	-1.3494	0.187078601345654	0.491741814699167	-5.4159	Normal
A0A0H3GR98	-	AEW59354.1	-0.950606	-0.936062	-1.34898	0.187212701005396	0.491741814699167	-5.41644	Normal
A0A0H3GSD2	yqcC	AEW62910.1	-0.27212	-1.08	-1.34888	0.187242821272196	0.491741814699167	-5.41656	Normal
A0A0H3GR55	nuoE	AEW62440.1	-0.188837	3.37268543495826	-1.34762	0.187642749881259	0.491741814699167	-5.41815	Normal
A0A0H3H020	yebT	AEW62064.1	0.252821285507718	1.09624384061015	1.34746855060162	0.187691812116638	0.491741814699167	-5.41835	Normal
A0A0H3GYW9	mliC	AEW61654.1	-0.408336	-0.942497	-1.34718	0.187783089648108	0.491741814699167	-5.41871	Normal
A0A0H3GMB4	tal	tal	0.202181424762569	7.35794604716402	1.34600583796787	0.188157884328385	0.492188602107898	-5.4202	Normal
A0A0H3GQC5	phnH	AEW59039.1	0.637682473790986	-3.22306	1.34547578141725	0.188327000199799	0.492188602107898	-5.42087	Normal
A0A0H3GU57	ratA	AEW62758.1	0.699910031500651	-3.01439	1.34478868080084	0.188546396470766	0.492274106429119	-5.42174	Normal
A0A0H3H1W1	srlD	AEW62809.1	-0.79722	0.166342944031672	-1.34225	0.189359811053235	0.493626345059946	-5.42495	Normal
A0A0H3GV83	dnaN	AEW63975.1	-0.375542	5.13058120889874	-1.342	0.189438703526987	0.493626345059946	-5.42526	Normal
A0A0H3GTJ0	ppx	AEW62598.1	0.744953315285118	-3.74458	1.34074913554235	0.189840255053629	0.494138433570305	-5.42684	Normal
A0A0H3GP15	cyoA	AEW59832.1	0.475687181431518	1.54380517209095	1.33937199895991	0.190282914878646	0.494138433570305	-5.42858	Normal
A0A0H3GK51	sinR	AEW58751.1	0.261306517692844	-0.423555	1.33917551978759	0.190346135121598	0.494138433570305	-5.42883	Normal
A0A0H3GMM3	astD	astD-2	-0.391868	0.650337845160132	-1.33906	0.190384773798798	0.494138433570305	-5.42898	Normal
A0A0H3GKZ3	tyrB	AEW58976.1	0.389581003892232	2.4977569564853	1.33822999684541	0.190650598923938	0.494341818448795	-5.43002	Normal
A0A0H3GWD2	argT	AEW62466.1	-0.679463	-0.762828	-1.33444	0.191873579670394	0.496580215094728	-5.43479	Normal
A0A0H3GP43	cadB	AEW60006.1	0.735012047974759	-0.269444	1.3343914550376	0.19189049646626	0.496580215094728	-5.43485	Normal
A0A0H3GVQ5	nuoB	nuoB	0.256956545098431	1.93528442883756	1.33296167961193	0.192353919496586	0.497291456580881	-5.43665	Normal
A0A0H3GS09	ompW	AEW60846.1	-0.61218	4.14149683331992	-1.33194	0.192684826554367	0.497483872557564	-5.43793	Normal
A0A0H3GPJ4	ppsA	AEW61850.1	0.389602580262984	3.60692505567638	1.33157051198863	0.192805657092844	0.497483872557564	-5.43839	Normal
A0A0H3GVV7	udk	udk	-0.504811	-0.0706167	-1.329	0.19364280571058	0.499155502110263	-5.44162	Normal
A0A0H3GP72	rnt	rnt	0.530875054544125	-1.17441	1.32777412224131	0.194042576529176	0.499453584303512	-5.44315	Normal
A0A0H3GKF4	yajR	AEW59818.1	-0.526749	-5.63968	-1.32748	0.194137248354608	0.499453584303512	-5.44351	Normal
A0A0H3GSK7	yegH	AEW62273.1	0.622169982886268	-5.56895	1.3254687434265	0.194796680344999	0.500661643342849	-5.44603	Normal
A0A0H3GGT9	pgi	pgi	0.326739777971482	4.7740722045481	1.32328242333871	0.195513921598594	0.502015785058902	-5.44876	Normal
A0A0H3GUK7	tdcE	AEW61997.1	0.343738454186302	-0.437563	1.32227592403464	0.195844794598483	0.502224585138838	-5.45002	Normal
A0A0H3GV79	rfbB	AEW62247.1	-1.29685	4.21467685560202	-1.32188	0.195976146419365	0.502224585138838	-5.45051	Normal
A0A0H3GTK6	yfgM	AEW62613.1	0.250338418210122	3.02029372602269	1.3188676292381	0.196968423819179	0.504245301658359	-5.45426	Normal
A0A0H3GSH1	hisH	hisH	0.619441389281268	2.23657619290194	1.31832702639344	0.197147101255126	0.504245301658359	-5.45493	Normal
A0A0H3H2C2	ygdR	AEW63004.1	-0.31225	1.50347995442562	-1.31278	0.198986629963495	0.507795691644774	-5.46181	Normal
A0A0H3GV04	narL	AEW61911.1	0.429931667448042	1.19222154623267	1.31255670226461	0.199062045020992	0.507795691644774	-5.46209	Normal
A0A0H3GIL6	yjiA	AEW59318.1	0.355637050468126	-0.410549	1.31158004265581	0.199387566955488	0.507795691644774	-5.4633	Normal
A0A0H3GZ64	budC	AEW61739.1	-0.999862	2.51208196924211	-1.31101	0.199579176834916	0.507795691644774	-5.46401	Normal
A0A0H3GWB1	raiA	AEW62687.1	-0.174625	5.70013017527398	-1.3105	0.199747718086788	0.507795691644774	-5.46464	Normal
A0A0H3GY63	rpsI	rpsI	0.338515367252649	3.06846946015094	1.31017606275068	0.199856230145325	0.507795691644774	-5.46504	Normal
A0A0H3GUG2	rnfB	rnfB	-0.385061	-0.684539	-1.3101	0.199883173275417	0.507795691644774	-5.46514	Normal
A0A0H3GL73	agp	AEW60600.1	0.395698992437266	3.00303965019502	1.30836673473174	0.200461447253822	0.50798532747195	-5.46727	Normal
A0A0H3GYT4	-	AEW63366.1	0.455009789276727	-2.74889	1.30823754736877	0.200504713845185	0.50798532747195	-5.46743	Normal
A0A0H3GGZ2	metJ	metJ	-0.282197	2.03005951546788	-1.30778	0.200658067179448	0.50798532747195	-5.468	Normal
A0A0H3GVH1	-	AEW60659.1	-0.308414	-0.460344	-1.30698	0.200924643990893	0.50798532747195	-5.46898	Normal
A0A0H3GWG6	rnfH	AEW62757.1	-0.286381	-1.15319	-1.30643	0.201111950867598	0.50798532747195	-5.46967	Normal
A0A0H3GRX4	argD	argD	-0.98014	-1.52219	-1.30642	0.20111364500596	0.50798532747195	-5.46967	Normal
A0A0H3GNS4	ydeI	AEW61495.1	-0.481248	0.736069305599164	-1.30577	0.201332918583558	0.508052541918509	-5.47048	Normal
A0A0H3GX62	ygbI	AEW61219.1	0.674378781641189	-5.04455	1.30506130820948	0.201570730267648	0.508166363017005	-5.47135	Normal
A0A0H3H2J7	arsC	AEW63069.1	-0.394252	-1.28534	-1.30413	0.201882518430399	0.508328986827759	-5.47249	Normal
A0A0H3GG98	rhaM	rhaM	-0.434879	-6.18495	-1.303	0.202266471879937	0.508328986827759	-5.47389	Normal
A0A0H3GR96	mepA	mepA	-0.337954	-0.153894	-1.30269	0.202368228267414	0.508328986827759	-5.47427	Normal
A0A0H3H208	surE	surE	-0.155487	0.506483227161296	-1.30173	0.202695133679603	0.508328986827759	-5.47546	Normal
A0A0H3H0I1	yieL	AEW63991.1	0.343698323036099	1.26671584241653	1.30111287083414	0.202901953871316	0.508328986827759	-5.47621	Normal
A0A0H3GHX5	rimI	AEW59380.1	0.408785513838021	-2.75628	1.30101957981202	0.20293348820285	0.508328986827759	-5.47632	Normal
AAG45720.1	bla	-	0.600536722709134	-2.88686	1.30086835750258	0.202984612487535	0.508328986827759	-5.47651	Normal
A0A0H3GMB7	kdsB	kdsB	-0.167342	2.89926447181184	-1.2976	0.204091182989846	0.510600278703545	-5.48052	Normal
A0A0H3GMC3	hcp3	AEW61000.1	0.816462176513549	-5.16601	1.29704978157805	0.204278837327357	0.510600278703545	-5.48119	Normal
A0A0H3GJV8	pepD	AEW59673.1	0.29348039055547	4.33731061737727	1.29287425360023	0.205701243718075	0.513668730761898	-5.4863	Normal
A0A0H3GJD1	ybcJ	AEW59930.1	-0.405079	1.9906097093285	-1.28964	0.206807866172995	0.515930967617097	-5.49025	Normal
A0A0H3GPZ0	ycgB	AEW62020.1	0.35367502496749	-0.984301	1.28908535004173	0.206998469373867	0.515930967617097	-5.49093	Normal
A0A0H3GLN5	dho	AEW59181.1	-0.44464	-0.385441	-1.28786	0.207417820292915	0.516180408241796	-5.49241	Normal
A0A0H3GLA4	yieP	AEW58712.1	0.333517962611593	-1.80585	1.28676953201971	0.207794409892191	0.516180408241796	-5.49375	Normal
A0A0H3GQI4	nfsA	AEW60457.1	-0.299554	-2.85601	-1.28671	0.207815807789843	0.516180408241796	-5.49382	Normal
A0A0H3GSI5	ddl	ddl-2	0.417486647883203	1.70363939515974	1.28651646427637	0.207881529599085	0.516180408241796	-5.49405	Normal
A0A0H3GQF7	hutI	hutI	-0.384333	2.15836739622913	-1.28353	0.208912253733767	0.517459796376868	-5.49769	Normal
A0A0H3GGW6	rafA	AEW58753.1	0.475932461159064	-1.01485	1.2832473362441	0.20900944160209	0.517459796376868	-5.49803	Normal
A0A0H3H0J1	hisA	hisA	0.287543752798433	0.984959273990788	1.28313396092886	0.209048641584299	0.517459796376868	-5.49816	Normal
A0A0H3GH92	hflX	hflX	-0.974095	-2.47629	-1.28275	0.209181700014312	0.517459796376868	-5.49863	Normal
A0A0H3H365	parE	parE	0.348034345996253	-1.02297	1.28195745702315	0.209455752645066	0.517652127202473	-5.49959	Normal
A0A0H3GQP6	cycA	AEW59144.1	-0.353339	-5.92106	-1.28083	0.209846973219081	0.518133397358348	-5.50096	Normal
A0A0H3GIV1	deoC	deoC	-0.223522	5.50380578683709	-1.27905	0.21046288224466	0.519168026640944	-5.50311	Normal
A0A0H3GMY0	ydgD	AEW61175.1	0.366019348235176	-1.85838	1.27812126985597	0.210787391580203	0.519378461491736	-5.50424	Normal
A0A0H3GMJ9	-	AEW60598.1	0.790897483069523	-5.61276	1.27749526933145	0.211005301031078	0.519378461491736	-5.50499	Normal
A0A0H3GRR0	ftsZ	ftsZ	0.257994161615689	3.59917100245455	1.27711124519406	0.211139063602253	0.519378461491736	-5.50546	Normal
A0A0H3GPQ1	prmC	prmC	0.895635169729444	-4.17978	1.27508630758288	0.211845450456682	0.520016221306453	-5.5079	Normal
A0A0H3GTG1	-	AEW60069.1	0.573111822952063	-4.90291	1.27499010553142	0.211879054487359	0.520016221306453	-5.50802	Normal
A0A0H3GRA4	-	AEW59359.1	-1.35831	1.79779474015858	-1.27467	0.211989927153749	0.520016221306453	-5.5084	Normal
A0A0H3GLT3	iolD	AEW59226.1	-0.542772	-0.447482	-1.27301	0.212571517728802	0.520958264173652	-5.51041	Normal
A0A0H3GMG7	-	AEW59177.1	-0.310272	1.44728185252079	-1.27038	0.213493272398415	0.521370939474056	-5.51357	Normal
A0A0H3GV47	amn	amn	-0.372955	-0.612686	-1.27034	0.213507711202638	0.521370939474056	-5.51362	Normal
A0A0H3GVY8	katE	AEW60834.1	-0.443027	1.78809847980736	-1.26984	0.213682338699844	0.521370939474056	-5.51422	Normal
A0A0H3GXG2	rpoS	rpoS	-0.986984	0.47643531116894	-1.26981	0.213695209651982	0.521370939474056	-5.51426	Normal
A0A0H3GU39	trmD	trmD	0.517467606123117	-1.01514	1.26971330622541	0.213728473860999	0.521370939474056	-5.51438	Normal
A0A0H3H1L4	lepA	lepA	-0.356105	0.971032425802283	-1.26871	0.214081697692492	0.521749941603606	-5.51558	Normal
VFG049155	-	-	0.717814405083343	0.073485194269491	1.26647483537349	0.214869534531391	0.523186484357597	-5.51826	Normal
A0A0H3GVC1	lsrR_2	AEW62302.1	-0.43482	-5.76748	-1.26526	0.215299121479048	0.523748877620156	-5.51972	Normal
A0A0H3GIQ4	dnaQ	dnaQ	-0.260764	-0.619884	-1.26401	0.215740455277593	0.523919439854221	-5.52122	Normal
A0A0H3H442	glgP	AEW63644.1	0.194486102627772	1.08447	1.26393798781205	0.215766595252819	0.523919439854221	-5.5213	Normal
A0A0H3GR99	aroH	AEW61853.1	0.46346371479736	-0.0620554	1.26123087905119	0.216726981140367	0.52576729463399	-5.52454	Normal
A0A0H3GKE3	dapF	dapF	0.380310519695715	-1.86171	1.26015034046306	0.217111	0.526215332384141	-5.52583	Normal
A0A0H3GTP4	rimP	AEW63415.1	0.345059203850388	2.5720502674071	1.25921869373118	0.217442921754182	0.526442211566697	-5.52695	Normal
A0A0H3GWU8	rnc	rnc	-0.378653	2.11983739330256	-1.25877	0.217604099585779	0.526442211566697	-5.52749	Normal
A0A0H3GH83	fadA	fadA	-0.427342	-1.9616	-1.2565	0.218411888709963	0.527499150422256	-5.53018	Normal
A0A0H3GIA1	pdhR	AEW59535.1	0.501276	-3.53151	1.25642170846071	0.218441058877931	0.527499150422256	-5.53028	Normal
A0A0H3GVW0	dhaK	AEW63328.1	0.414670270892934	2.39120259731782	1.25437651380711	0.219173094494798	0.528225790015806	-5.53271	Normal
A0A0H3GWG7	eutC	eutC	-0.623087	0.258353609321274	-1.25428	0.219208224518347	0.528225790015806	-5.53283	Normal
A0A0H3GU40	ygdR	AEW61576.1	-0.472463	0.238247782394257	-1.2539	0.219342904841603	0.528225790015806	-5.53328	Normal
A0A0H3GTM8	bglC	AEW61637.1	0.413799867225695	-1.06768	1.25193569651389	0.220049152725575	0.529114731420558	-5.53561	Normal
A0A0H3GMM8	ydcF	AEW61100.1	-0.319715	-0.487191	-1.25176	0.220113333473019	0.529114731420558	-5.53583	Normal
A0A0H3GRU0	yoaH	AEW62038.1	-0.432703	-1.62226	-1.25022	0.220665063664173	0.529865772773137	-5.53764	Normal
A0A0H3GIB7	treR	AEW59198.1	0.667264926128922	-2.49423	1.24977285974367	0.220827639088994	0.529865772773137	-5.53818	Normal
A0A0H3GYR0	mtlR	AEW63802.1	0.544941865093164	-5.7274	1.24732589279897	0.221710890940315	0.531501472190555	-5.54108	Normal
A0A0H3GNQ8	-	AEW60993.1	1.12625878641756	-1.769	1.2427642042608	0.223364554414444	0.534979409619336	-5.54647	Normal
A0A0H3GX27	yhjG	AEW63728.1	-0.682497	-5.47389	-1.24054	0.22417347417306	0.536429629214483	-5.54908	Normal
A0A0H3GT42	-	AEW61447.1	-0.912812	-3.83506	-1.23963	0.224505964518317	0.53673819441052	-5.55016	Normal
A0A0H3GP51	ybaB	AEW59897.1	-0.189946	3.4797748898952	-1.23823	0.225016214907206	0.537470795933244	-5.5518	Normal
A0A0H3GRB5	nudJ	nudJ	-0.243114	1.02013369162474	-1.23644	0.225673470926434	0.538552889441636	-5.55391	Normal
A0A0H3GMU7	yjjA	AEW59362.1	0.284151260200067	0.426604804315182	1.2357043182211	0.225942070409149	0.538706364980945	-5.55477	Normal
A0A0H3GPQ6	prs	prs	0.330232279224819	3.61316355302489	1.23438429020943	0.226426466287825	0.539100994707032	-5.55632	Normal
A0A0H3GRM3	yaiL	AEW61978.1	-0.175372	1.9612334940481	-1.23414	0.226516458906102	0.539100994707032	-5.5566	Normal
A0A0H3GTI0	-	AEW63320.1	1.24588337815323	-3.28003	1.22944044556212	0.228247562724382	0.541842192265226	-5.5621	Normal
A0A0H3GGN5	rplK	rplK	0.308408031935015	5.66045635345361	1.22916715494826	0.228348549490653	0.541842192265226	-5.56242	Normal
A0A0H3GRV0	trxC	AEW62675.1	0.232914963125922	-0.958968	1.22851252751041	0.228590584217662	0.541842192265226	-5.56318	Normal
A0A0H3GUY8	-	AEW63048.1	-0.689711	-3.67022	-1.22765	0.228911045866848	0.541842192265226	-5.5642	Normal
A0A0H3GI15	-	AEW59435.1	0.330607937613376	-0.710774	1.22733457017529	0.22902659190627	0.541842192265226	-5.56456	Normal
A0A0H3H0G9	-	AEW62214.1	0.497220035876407	0.145696716573786	1.22706850594445	0.229125158540768	0.541842192265226	-5.56487	Normal
A0A0H3GLB7	typA	AEW58727.1	-0.186105	4.46707095650789	-1.22702	0.229143284573506	0.541842192265226	-5.56493	Normal
A0A0H3GQU9	mgtA	AEW59199.1	1.01905270759509	-4.78814	1.22656424719926	0.229312054064464	0.541842192265226	-5.56546	Normal
A0A0H3GV77	tdcE	AEW61996.1	0.834539671494921	-3.42633	1.22510552661717	0.22985334672591	0.542634982377998	-5.56716	Normal
A0A0H3GVE2	yggN	AEW63158.1	-0.402837	3.90874662603888	-1.22392	0.230295774830329	0.543193164783165	-5.56854	Normal
A0A0H3GTT3	yhbH	AEW63450.1	-0.264972	2.71088888808951	-1.22141	0.231228856692503	0.544387288166964	-5.57145	Normal
A0A0H3GXZ3	gatR	AEW63387.1	0.515283894553782	-4.43385	1.22135047349274	0.231251134018898	0.544387288166964	-5.57152	Normal
A0A0H3GTR8	yncC	AEW61441.1	-0.460408	-4.82807	-1.2203	0.231643683854017	0.544387288166964	-5.57274	Normal
A0A0H3GYR4	grxC	AEW63812.1	0.231987699581663	3.53318943140026	1.2202400376733	0.231665696158995	0.544387288166964	-5.57281	Normal
A0A0H3GU98	galU	AEW61897.1	0.412992315161197	4.94690167499753	1.21978896952256	0.231834252791619	0.544387288166964	-5.57333	Normal
A0A0H3GTS6	-	AEW61446.1	-0.363258	0.995571222929713	-1.21836	0.232369276308528	0.544939630587366	-5.57499	Normal
A0A0H3GXR4	mdaB	AEW63267.1	1.5285099600108	0.0945700664814736	1.21805575149031	0.232482777554337	0.544939630587366	-5.57534	Normal
A0A0H3GQN1	glf	AEW62245.1	-1.46583	-2.20609	-1.21726	0.232782815058482	0.545158333311915	-5.57627	Normal
A0A0H3GVB1	glmU	glmU	-0.416212	2.33603487858165	-1.21639	0.233106739570195	0.545432539704174	-5.57727	Normal
A0A0H3GIP5	-	AEW59348.1	0.39389967532744	-5.7559	1.21492351467615	0.233658203434707	0.545985995648521	-5.57896	Normal
A0A0H3GQR9	yegQ	AEW62290.1	0.58254614616282	-1.97781	1.2146597911459	0.233757371667493	0.545985995648521	-5.57927	Normal
A0A0H3GV95	-	AEW60599.1	-0.271735	-1.24924	-1.21267	0.234506162661692	0.547250222069808	-5.58156	Normal
A0A0H3GYC0	rplC	AEW63567.1	-0.486797	3.87508178196106	-1.21129	0.235027925825383	0.547982882759979	-5.58316	Normal
A0A0H3GLT5	ybhG	AEW60348.1	-0.25768	1.65225059384472	-1.20977	0.235602160095367	0.548836480716857	-5.58491	Normal
A0A0H3H0X3	yejM	AEW62389.1	0.655656673163253	-3.87691	1.20889683847687	0.235932242959792	0.549120321875528	-5.58591	Normal
A0A0H3GZY3	minC	minC	0.362371806641654	0.760594224151439	1.20775100403751	0.23636645235545	0.549645797937674	-5.58723	Normal
A0A0H3GMJ3	puuD	AEW60593.1	-0.380723	-1.55923	-1.20511	0.237368969178784	0.551490723986303	-5.59026	Normal
A0A0H3GMF0	ytfJ	AEW59152.1	-0.300629	0.939455804209219	-1.2038	0.237868947122312	0.552165857008395	-5.59177	Normal
A0A0H3GUH2	slyB	AEW61656.1	-0.309354	4.86719424296078	-1.20146	0.238759783145385	0.553746304445366	-5.59444	Normal
A0A0H3GNN4	lacI	AEW59876.1	-0.30668	-2.35841	-1.20055	0.239108215975049	0.553975281454882	-5.59548	Normal
A0A0H3GNE4	pyrF	pyrF	0.193061319376321	3.19859336587836	1.20010603486686	0.239278667264737	0.553975281454882	-5.59599	Normal
A0A0H3GW36	trpC	trpF	-0.301955	3.44242734058269	-1.19918	0.239633936359154	0.554311131736042	-5.59705	Normal
A0A0H3GWL2	rpmC	rpmC	0.297362937357345	5.8288127425309	1.19591112119437	0.240887887623123	0.556628101673267	-5.60078	Normal
A0A0H3GQI0	epmA	epmA	-0.320683	1.83811210952405	-1.19534	0.241105776454608	0.556628101673267	-5.60142	Normal
A0A0H3GZG2	-	AEW61864.1	-0.446062	-2.90793	-1.19375	0.241721189981102	0.556628101673267	-5.60324	Normal
A0A0H3H4F3	hydN	AEW63794.1	0.377018593405001	-1.97636	1.19356308942218	0.241792105972595	0.556628101673267	-5.60345	Normal
A0A0H3GVV8	ypdB	AEW62507.1	-0.442891	-4.6386	-1.19337	0.241867327551101	0.556628101673267	-5.60367	Normal
A0A0H3GKI9	rplA	rplA	-0.177734	5.90805355487123	-1.19328	0.241902087416596	0.556628101673267	-5.60377	Normal
A0A0H3GSI6	cobH	AEW62960.1	0.323830910287582	0.807595095320296	1.19018331326844	0.243098042142385	0.557916846173539	-5.60729	Normal
A0A0H3GY47	bglA	AEW63096.1	0.953064032128043	1.46029763902592	1.19004761425997	0.243150584301675	0.557916846173539	-5.60744	Normal
A0A0H3GI83	ytfP	AEW59158.1	0.58046148506029	-1.80012	1.18934065205902	0.243424452970878	0.557916846173539	-5.60824	Normal
A0A0H3H0Z2	rhmA	rhmA	0.530448840884031	-4.54963	1.18838118687739	0.243796502002597	0.557916846173539	-5.60933	Normal
A0A0H3GLP0	relB	AEW59186.1	-0.772771	-3.70421	-1.18789	0.24398607825922	0.557916846173539	-5.60988	Normal
A0A0H3GVH8	fruK	AEW62362.1	0.396687006309673	-0.236633	1.18771200571093	0.244056236460945	0.557916846173539	-5.61009	Normal
A0A0H3GY18	yjdJ	AEW63061.1	-0.441186	0.283007340638491	-1.18598	0.24472844694143	0.557916846173539	-5.61204	Normal
A0A0H3GQB2	mntR	AEW60377.1	0.232816108625457	-0.316493	1.18555903791877	0.244893267900849	0.557916846173539	-5.61252	Normal
A0A0H3GPS2	ilvE	ilvE	-0.270439	1.0301873263953	-1.18533	0.244981822891439	0.557916846173539	-5.61278	Normal
A0A0H3GRD1	deoA	deoA	0.50514075720476	2.89139521777883	1.18526493544315	0.245007773076962	0.557916846173539	-5.61285	Normal
A0A0H3H3Z1	argD	argD-3	0.635074816886724	-4.18379	1.18458819841993	0.245271402015457	0.557916846173539	-5.61362	Normal
A0A0H3GU17	chiP	AEW60234.1	-0.49477	-0.0248352	-1.18459	0.245272024397459	0.557916846173539	-5.61362	Normal
A0A0H3GND9	phoB	AEW59776.1	0.380439185579393	-1.88708	1.18433769854932	0.245369039410282	0.557916846173539	-5.6139	Normal
A0A0H3GVS5	hisC	hisC	0.477225938757297	-0.221537	1.18419628201854	0.245424171998978	0.557916846173539	-5.61406	Normal
A0A0H3GN51	-	AEW61255.1	-0.811654	-2.62883	-1.18293	0.245919379583844	0.558533439202955	-5.61549	Normal
A0A0H3GGB5	cpxR	AEW58770.1	0.180253558684339	3.09022433506071	1.18241597906222	0.246119020232777	0.558533439202955	-5.61607	Normal
A0A0H3GZG3	vagC	-	0.555057103964709	-0.997973	1.18151166819028	0.246472524482519	0.558682807872709	-5.61709	Normal
A0A0H3GXL3	cobM	AEW62956.1	0.398845188764086	0.16041284906016	1.18116391024042	0.246608565932436	0.558682807872709	-5.61748	Normal
A0A0H3GX58	cscR	AEW63027.1	-0.327322	-1.35862	-1.17369	0.249547572290238	0.564855749467259	-5.62588	Normal
A0A0H3GV82	tdcA	AEW62001.1	0.464860116137314	-5.83993	1.17234322300353	0.250077659884049	0.565570145037938	-5.62738	Normal
A0A0H3GRH1	eutD	AEW62560.1	0.330575104922097	0.333035561188684	1.17133526141882	0.250476348322233	0.565646029479002	-5.62851	Normal
A0A0H3GHA3	celA	AEW58903.1	0.222181083918254	4.60705625848279	1.17117388853549	0.25054022086897	0.565646029479002	-5.62869	Normal
A0A0H3GH41	rffT	wecF	-0.512927	-0.060953	-1.16944	0.251226389239084	0.566069971055768	-5.63062	Normal
A0A0H3GZU5	yhjD	AEW63726.1	-0.523531	-5.22867	-1.16897	0.251414078246205	0.566069971055768	-5.63115	Normal
A0A0H3GQX6	iolC	AEW59224.1	0.247056037548649	1.22729441765738	1.16856143991034	0.251575907587944	0.566069971055768	-5.6316	Normal
A0A0H3GYF3	nudE	AEW63617.1	0.16379726966941	0.563852649790296	1.16775424921826	0.25189654551235	0.566069971055768	-5.6325	Normal
A0A0H3H1C2	dapE	dapE	-0.164077	1.93590058331592	-1.16748	0.252006878533024	0.566069971055768	-5.63281	Normal
A0A0H3GZC4	-	AEW61809.1	0.3474205587608	-2.18966	1.1670879223432	0.252161453766399	0.566069971055768	-5.63324	Normal
A0A0H3GGG0	ilvD	ilvD	0.200563553342376	1.47109118381755	1.16691396428625	0.252230646943696	0.566069971055768	-5.63344	Normal
A0A0H3GPW6	yigI	AEW58859.1	0.430535699425145	-1.51856	1.16424377692412	0.253294478136659	0.567379064665275	-5.63641	Normal
A0A0H3GUC1	ybhK	AEW60334.1	0.363911537693981	-0.790078	1.16402428303953	0.253382072497428	0.567379064665275	-5.63665	Normal
A0A0H3GKD7	nrdR	nrdR	0.19991969675168	-0.0153489	1.16383046657123	0.253459438064351	0.567379064665275	-5.63687	Normal
A0A0H3GUD1	doc	AEW63665.1	0.380821599332463	-2.65941	1.1607451607987	0.254693322243865	0.569314018344568	-5.64029	Normal
A0A0H3GQ24	purH	purH	0.420101519927327	1.54341365736166	1.16058970281456	0.254755609270607	0.569314018344568	-5.64047	Normal
A0A0H3GLH2	argE	argE	-0.351533	1.52377867330156	-1.15862	0.255545281968657	0.569570889694366	-5.64265	Normal
A0A0H3GQ44	ybhA	AEW60302.1	0.447203354423576	-3.40562	1.15855932140409	0.255570138987856	0.569570889694366	-5.64271	Normal
A0A0H3GMA8	thrB	thrB	-0.481145	-1.74997	-1.15729	0.256080120829379	0.569570889694366	-5.64412	Normal
A0A0H3GU60	-	AEW61591.1	0.557363017547741	-4.67193	1.15708096230503	0.256164407359224	0.569570889694366	-5.64435	Normal
A0A0H3GP22	hupB	AEW59842.1	0.253987263889458	5.91958616409295	1.15700454992551	0.256195150837993	0.569570889694366	-5.64443	Normal
A0A0H3H223	queD	AEW62894.1	-0.247793	0.0942799546419663	-1.1568	0.256276048419086	0.569570889694366	-5.64466	Normal
A0A0H3GV90	oprD	AEW63123.1	-0.542922	-4.25525	-1.15654	0.256382497560566	0.569570889694366	-5.64495	Normal
A0A0H3GLC3	fdoH	AEW58737.1	-0.227418	1.67252460784535	-1.15395	0.257425000445844	0.571043966358516	-5.6478	Normal
VFG049122	allC	-	-0.203822	-3.12195	-1.15382	0.257478678801773	0.571043966358516	-5.64795	Normal
A0A0H3GSB7	cysH	cysH	0.682096804397445	-1.72082	1.1528519072826	0.257869956407118	0.571431155500478	-5.64902	Normal
A0A0H3GTL0	ndk	ndk	0.363155084589582	5.07937954263398	1.14954391239361	0.259209797904882	0.573292050650494	-5.65265	Normal
A0A0H3GH22	ilvC	ilvC	-0.260251	0.596902330011411	-1.14928	0.259316725509849	0.573292050650494	-5.65294	Normal
A0A0H3GTT4	pdxJ	pdxJ	-0.151884	1.32817063306417	-1.14917	0.259361932660614	0.573292050650494	-5.65307	Normal
A0A0H3GS83	metN	metN	-0.482202	-3.08338	-1.14833	0.259703086668833	0.573565359753528	-5.65399	Normal
A0A0H3GSV8	fucP	AEW61337.1	0.383289104124933	-4.87845	1.14755840576082	0.260016416688875	0.573736557070876	-5.65483	Normal
A0A0H3GX60	tag	AEW63763.1	-1.48829	0.183584256014694	-1.14707	0.260215746020769	0.573736557070876	-5.65537	Normal
A0A0H3GRD8	crr	AEW62530.1	-0.17886	6.29835507722355	-1.14554	0.260837076528699	0.57462604077375	-5.65704	Normal
A0A0H3GWP1	sseA	AEW62621.1	0.31995636965803	2.88215713961841	1.14418147384213	0.261392491391062	0.575125981059326	-5.65853	Normal
A0A0H3GTP0	-	AEW60124.1	0.451553297671256	-1.33072	1.14382783338161	0.261536902320163	0.575125981059326	-5.65892	Normal
A0A0H3GSJ9	sbcC	sbcC	0.323760831787876	-3.03431	1.14223733964126	0.262187104178382	0.575125981059326	-5.66066	Normal
A0A0H3GH34	-	AEW59050.1	0.309620705813104	-0.244999	1.14195629958973	0.262302116493727	0.575125981059326	-5.66097	Normal
A0A0H3GYI4	speG_2	AEW63657.1	0.733602427509075	-3.51573	1.14188999200915	0.262329257417746	0.575125981059326	-5.66104	Normal
A0A0H3GKZ2	lolA	lolA	0.230346392815881	2.88338627126964	1.14178410436294	0.262372603418418	0.575125981059326	-5.66115	Normal
A0A0H3GQF5	fxsA	AEW59074.1	-0.308397	-0.0596484	-1.13974	0.263208426389627	0.576435425017531	-5.66338	Normal
A0A0H3H4B9	yhjQ	AEW63749.1	-0.345275	-3.56359	-1.13926	0.263407162361064	0.576435425017531	-5.66391	Normal
A0A0H3GV60	cobS	cobS	0.676570927213744	-5.5877	1.13707969396878	0.264303634736684	0.577220722016616	-5.66628	Normal
A0A0H3GTD0	yddW	AEW61301.1	0.314459702453759	-0.260571	1.13691750572256	0.264370391468526	0.577220722016616	-5.66646	Normal
A0A0H3GQ69	yjbR	AEW58979.1	-0.350969	1.53585922282829	-1.13679	0.26442268949415	0.577220722016616	-5.6666	Normal
A0A0H3GJ55	bolA	AEW59835.1	-0.232125	1.90291941823368	-1.1359	0.264787506659935	0.577539003360007	-5.66756	Normal
A0A0H3GNH5	-	AEW61380.1	-0.390078	-4.36231	-1.13227	0.266287899422412	0.580331562625539	-5.6715	Normal
A0A0H3H4H0	gpmI	gpmI	0.406357419002831	5.38053575875606	1.12906237151331	0.267618180716296	0.582749085506914	-5.67497	Normal
A0A0H3GWN1	der	der	-0.510513	-1.20379	-1.1277	0.268185642673194	0.583502920568658	-5.67645	Normal
A0A0H3GQD2	yliJ	AEW60402.1	0.459389416477947	-0.478623	1.12416617462851	0.269657072313287	0.58563964289122	-5.68025	Normal
A0A0H3GHD7	ytfE	ytfE	-0.35071	-1.70501	-1.12353	0.269921461449423	0.58563964289122	-5.68094	Normal
A0A0H3GJV5	nqrF	nqrF	0.267440340768083	-0.708119	1.12330558656417	0.270016594156103	0.58563964289122	-5.68118	Normal
A0A0H3GPZ1	pgm	AEW60242.1	0.207852870682147	5.26792939286314	1.12295349077715	0.270163786152566	0.58563964289122	-5.68156	Normal
A0A0H3GWB7	aroQ	aroQ	0.360873467599004	-5.03769	1.12163152237039	0.270716944222538	0.58563964289122	-5.68298	Normal
A0A0H3GWL3	uraA	AEW62591.1	0.698724011271222	-4.20717	1.12152845882741	0.270760103841024	0.58563964289122	-5.68309	Normal
A0A0H3H0A3	-	AEW63896.1	-0.438202	-0.769726	-1.12111	0.270935418834635	0.58563964289122	-5.68354	Normal
A0A0H3GL34	ompF	AEW60535.1	-2.06346	-0.51094	-1.12095	0.271001524705871	0.58563964289122	-5.68371	Normal
A0A0H3GS11	fhuD	AEW59599.1	-0.816384	-5.30013	-1.12056	0.271166478562829	0.58563964289122	-5.68413	Normal
A0A0H3GRM1	mnmA	mnmA	0.309306699079151	2.13051424505614	1.11884503857367	0.271885574152495	0.58618427589595	-5.68597	Normal
A0A0H3H3J2	dacB	AEW63429.1	0.412960733130086	-5.69598	1.11751206248663	0.272445894062586	0.58618427589595	-5.6874	Normal
A0A0H3GWQ6	-	-	1.90957611451372	-1.0113	1.11711429699718	0.272613256343592	0.58618427589595	-5.68782	Normal
A0A0H3GPQ8	argB	argB	0.16547968762532	0.398825878600592	1.11688292027184	0.272710643479167	0.58618427589595	-5.68807	Normal
A0A0H3GU37	rpsL	rpsL	-0.350217	1.69127659594687	-1.11687	0.272715696733608	0.58618427589595	-5.68808	Normal
A0A0H3GW86	pspC	AEW60909.1	-0.610136	-4.51241	-1.1154	0.273335679549339	0.58618427589595	-5.68966	Normal
A0A0H3GZ29	qor	AEW61709.1	0.309488254479438	-6.2739	1.11395178861075	0.27394652810139	0.58618427589595	-5.6912	Normal
A0A0H3GUU8	poxB	AEW60479.1	-0.310196	0.501451844002537	-1.11361	0.274092658410999	0.58618427589595	-5.69157	Normal
A0A0H3GXA1	-	AEW63803.1	-0.317682	1.80185189831767	-1.11359	0.274098382916821	0.58618427589595	-5.69159	Normal
A0A0H3GST7	fimC	AEW63055.1	0.442679039930777	-2.35933	1.11345925178946	0.274154595282354	0.58618427589595	-5.69173	Normal
A0A0H3GMK3	ftsL	ftsL	0.214709466175877	-0.895954	1.11277907532897	0.274442115165321	0.58618427589595	-5.69245	Normal
A0A0H3GWP2	hycG	AEW62827.1	-0.61736	-3.50901	-1.11262	0.274510106803605	0.58618427589595	-5.69263	Normal
A0A0H3GX13	uspA	AEW63713.1	0.567332535680308	2.13086621623961	1.11261544134914	0.274511317727154	0.58618427589595	-5.69263	Normal
A0A0H3GQQ7	-	AEW60542.1	0.717597519659817	-4.1556	1.11256950407967	0.274530747338452	0.58618427589595	-5.69268	Normal
A0A0H3GJE4	acnB	AEW59543.1	0.411104625859239	4.15397421829219	1.11140048169779	0.275025528367086	0.586765629695799	-5.69392	Normal
A0A0H3H267	cobT	cobT-2	0.706462882776951	-0.641671	1.11011492771581	0.275570367804779	0.587452756589492	-5.69529	Normal
A0A0H3GXD5	rpiA	rpiA	0.165433190227646	4.31375949451247	1.10880783109319	0.276125129338349	0.588159907968681	-5.69668	Normal
A0A0H3GUD5	livJ	AEW63675.1	-0.496404	0.696898602926768	-1.10733	0.276751905630309	0.588369396188947	-5.69825	Normal
A0A0H3GSV3	uxuA	uxuA	-0.344864	3.27925830046513	-1.107	0.276892054327599	0.588369396188947	-5.6986	Normal
A0A0H3GNS9	ybbN	AEW59916.1	0.163304028243902	3.31257967875955	1.10693103862749	0.276923079758938	0.588369396188947	-5.69868	Normal
A0A0H3GYA6	rplO	rplO	0.288980931601558	3.68843538204979	1.10625192384166	0.277212222969258	0.588369396188947	-5.6994	Normal
A0A0H3GLM9	ubiE	ubiE	0.357937878767535	0.282599291755114	1.10595412786282	0.277339082086789	0.588369396188947	-5.69971	Normal
A0A0H3GHB8	yjaH	AEW58918.1	-0.331706	-2.46988	-1.1039	0.278216391763719	0.588384911232158	-5.70189	Normal
A0A0H3GQV9	puuR	AEW60592.1	0.625173534031429	-2.38294	1.10291160749263	0.278637553904188	0.588384911232158	-5.70293	Normal
A0A0H3H2J2	mdtN	AEW63064.1	-0.35651	-5.97102	-1.10268	0.278736051831485	0.588384911232158	-5.70318	Normal
VFG048852	wcaI	-	-0.340246	-0.4836	-1.10213	0.278971475030148	0.588384911232158	-5.70376	Normal
A0A0H3H4W7	yieK	AEW63989.1	-0.879008	-2.56663	-1.10148	0.279249693146227	0.588384911232158	-5.70445	Normal
A0A0H3GT90	yfdZ	AEW62503.1	0.462523388715783	-1.06474	1.10142408815299	0.279273967617736	0.588384911232158	-5.70451	Normal
A0A0H3H0Y6	gyrA	gyrA	0.344942254311622	2.79356397264159	1.10141299169371	0.279278718972549	0.588384911232158	-5.70452	Normal
A0A0H3GPC5	-	AEW60081.1	-1.31106	0.739116809855022	-1.10116	0.279387197802034	0.588384911232158	-5.70479	Normal
A0A0H3GSQ4	mrp	AEW62318.1	0.456662161700116	-3.08554	1.10091037898306	0.279493991464347	0.588384911232158	-5.70505	Normal
A0A0H3GPE1	ybdK	AEW60096.1	0.554739918402113	-4.84986	1.10071510250691	0.279577661651079	0.588384911232158	-5.70526	Normal
A0A0H3GIN1	hpaG	AEW59333.1	-0.371357	-6.02753	-1.09762	0.28090569164643	0.590708380280411	-5.70852	Normal
A0A0H3GQS6	cybC	AEW59174.1	-0.184969	1.34350190305528	-1.09614	0.281541468760877	0.590716280381561	-5.71007	Normal
A0A0H3GU73	nadA	nadA	0.271891118215243	-0.633763	1.09606665269499	0.281574661554618	0.590716280381561	-5.71015	Normal
A0A0H3GTN6	tyrS	tyrS	-0.237427	1.54934211172807	-1.09563	0.281763172816538	0.590716280381561	-5.71061	Normal
A0A0H3GT08	cysS	cysS	0.149563935130933	4.02928129686569	1.09521599863588	0.28194120409229	0.590716280381561	-5.71105	Normal
A0A0H3GUR8	yebR	AEW62062.1	0.165499379840717	2.50651445868855	1.09501119863257	0.28202950208585	0.590716280381561	-5.71126	Normal
A0A0H3GXD1	pepP	AEW63107.1	-0.308206	0.437278221359437	-1.09381	0.282549409058787	0.591297392303987	-5.71253	Normal
A0A0H3GTF9	eutP	AEW62563.1	0.861111247831165	-3.06414	1.09321647540831	0.282804125627958	0.591297392303987	-5.71315	Normal
A0A0H3GGY9	ftsN	ftsN	-0.230948	-0.215276	-1.09211	0.28328334738245	0.591297392303987	-5.71431	Normal
A0A0H3GWL7	purN	purN	0.410126302450152	-1.69261	1.0920945436788	0.283289132479168	0.591297392303987	-5.71432	Normal
A0A0H3GRS0	guaC	guaC	-0.245962	1.05703196942178	-1.09177	0.283428101582192	0.591297392303987	-5.71466	Normal
A0A0H3GM89	deoD	deoD	-0.176245	4.4699342072783	-1.08958	0.284377411000174	0.592808879689691	-5.71695	Normal
A0A0H3GW51	cysB	AEW60874.1	-0.371451	-1.14127	-1.08759	0.285244398307462	0.5940636112658	-5.71904	Normal
A0A0H3GYQ7	fadH	AEW63341.1	-0.470814	-6.1486	-1.08716	0.285429880725737	0.5940636112658	-5.71949	Normal
A0A0H3GX20	argA	argA	0.291265310884198	-4.02906	1.08534258642181	0.286220465019943	0.595239247837215	-5.72138	Normal
A0A0H3H494	dtpB	dtpB	0.477790526148061	-2.44275	1.08443714172911	0.286615189425797	0.595471866739712	-5.72232	Normal
A0A0H3GPP4	cytR	AEW58779.1	-0.251934	-1.54538	-1.08405	0.286783947955796	0.595471866739712	-5.72273	Normal
A0A0H3GUA4	narG	AEW61907.1	0.283951782438297	3.23764208668888	1.08293729313362	0.287269889943682	0.595746130627876	-5.72388	Normal
A0A0H3GUS6	ybjN	AEW60459.1	-0.270968	-0.958356	-1.08271	0.287367871884208	0.595746130627876	-5.72412	Normal
A0A0H3GS41	osmY_1	AEW62795.1	-0.226038	4.33831990068207	-1.08216	0.287608870839293	0.59577737030889	-5.72469	Normal
A0A0H3H2M4	yqfB	AEW63094.1	-0.398472	-1.02636	-1.08025	0.288446399928648	0.597043294043834	-5.72668	Normal
A0A0H3GJ60	lon	lon	0.194716208206991	3.44965688589984	1.07782605253361	0.289508954989132	0.598429453085723	-5.72919	Normal
A0A0H3GTN8	deaD	deaD	0.457533364500594	-1.46793	1.07768718684239	0.289569959096467	0.598429453085723	-5.72933	Normal
A0A0H3GMR2	-	AEW59317.1	0.339401949183802	4.24334149655652	1.07607495063859	0.290278884236961	0.598911536347725	-5.731	Normal
A0A0H3GTL4	sseB	AEW62623.1	0.353480883261538	0.22287988218328	1.07596730190435	0.290326262664497	0.598911536347725	-5.73111	Normal
A0A0H3GHE5	msrA	msrA	0.217432354247983	1.48476756310889	1.07560766325443	0.290484586647228	0.598911536347725	-5.73148	Normal
A0A0H3H453	yhhA	AEW63659.1	-0.390239	-0.495722	-1.07382	0.291273851738497	0.600069646120638	-5.73333	Normal
A0A0H3GYB3	rpsQ	rpsQ	0.2475162338886	4.04935906311247	1.07025637571663	0.292847591538995	0.602566273676042	-5.737	Normal
A0A0H3GGQ9	nfi	nfi	-0.311133	-1.94011	-1.07004	0.292942723872842	0.602566273676042	-5.73722	Normal
A0A0H3GLQ5	hutC	AEW60318.1	-0.872393	-1.68666	-1.06757	0.294039722638399	0.60402958587876	-5.73976	Normal
A0A0H3GUK1	eptB	AEW63760.1	-0.444293	-5.32792	-1.06738	0.294122627008229	0.60402958587876	-5.73996	Normal
A0A0H3H0G1	dgoD	dgoD	-0.707594	-3.94476	-1.06689	0.294341303698979	0.60402958587876	-5.74046	Normal
A0A0H3GUR3	hldD	hldD	0.159058117858872	2.93607621920248	1.06577520149791	0.29483676754043	0.604512362498686	-5.7416	Normal
A0A0H3GUK9	bisC	AEW63765.1	0.276300472621136	0.129157378297362	1.06520627896311	0.295089988232979	0.604512362498686	-5.74219	Normal
A0A0H3GS28	trpE	AEW60861.1	0.620175404875628	-5.93025	1.06481487497529	0.295264286271637	0.604512362498686	-5.74259	Normal
A0A0H3GG62	engB	engB	-0.340928	-1.61242	-1.06308	0.296036779222454	0.605178366487367	-5.74436	Normal
A0A0H3GW14	bepA	bepA	0.339599629598595	-0.573209	1.06305568076773	0.296048575187222	0.605178366487367	-5.74439	Normal
A0A0H3GZ01	lptC	lptC	0.288817370731518	-3.10159	1.06124987002869	0.296855167530024	0.605801999644608	-5.74623	Normal
A0A0H3H172	nupC	AEW62514.1	0.373861730944263	-0.195871	1.06092362457852	0.297001054280985	0.605801999644608	-5.74656	Normal
A0A0H3GPR6	uraH	AEW61298.1	-0.545049	-5.09854	-1.06083	0.297042846242123	0.605801999644608	-5.74666	Normal
A0A0H3GP25	mdmC	AEW61083.1	-0.280422	0.0226456139534651	-1.05969	0.297551920604604	0.606371263241376	-5.74782	Normal
A0A0H3GRF4	ypeA	AEW62545.1	0.326061052241056	-0.324842	1.05882807276223	0.297939318848434	0.606691879384804	-5.7487	Normal
A0A0H3GU13	ybjK	AEW61546.1	-0.410763	-5.93763	-1.05628	0.299084677395592	0.608554239422974	-5.7513	Normal
A0A0H3GPK1	himA	ihfA	-0.256562	3.81574822606714	-1.05536	0.299494522199861	0.608918315374736	-5.75222	Normal
A0A0H3GMN6	aceE	AEW59536.1	-0.227632	5.74802297102979	-1.0544	0.29993038159356	0.609303955488893	-5.75321	Normal
A0A0H3GR56	tusE	AEW60576.1	0.436333651681847	-3.10858	1.05391705872524	0.300146317095211	0.609303955488893	-5.75369	Normal
A0A0H3GRR3	emtA	emtA	-0.231308	-1.25207	-1.05219	0.30092627959618	0.610386086798745	-5.75544	Normal
A0A0H3GZS6	nikD	AEW63706.1	-0.385953	-6.4945	-1.05171	0.301142320411516	0.610386086798745	-5.75593	Normal
A0A0H3GJG3	hpt	AEW59558.1	-0.144553	2.97195856920618	-1.05112	0.301408394481529	0.610456172233327	-5.75652	Normal
A0A0H3H3U8	zntR	AEW63539.1	-0.276267	-1.33423	-1.0504	0.301733421470228	0.61064545849347	-5.75725	Normal
A0A0H3GT44	speA	speA	0.313251498002532	0.441348897385544	1.0488219991267	0.302448087268321	0.611622397336321	-5.75885	Normal
A0A0H3GUQ4	manZ	AEW62047.1	-0.332797	1.50419207292306	-1.04486	0.304246195163396	0.614478766119068	-5.76284	Normal
A0A0H3GTU0	lepB	AEW62663.1	-0.262114	1.30736119534778	-1.04423	0.304533931824123	0.614478766119068	-5.76348	Normal
A0A0H3GUG6	IV02_24660	AEW60364.1	0.203348762002915	-1.34998	1.04398107498651	0.304646437435218	0.614478766119068	-5.76372	Normal
A0A0H3GXR9	rnpA	AEW63978.1	0.478184041173981	-3.95486	1.04365996254669	0.304792653046546	0.614478766119068	-5.76405	Normal
A0A0H3GLR2	ydjA	AEW60795.1	-0.217705	3.34570869257085	-1.04294	0.305122492994765	0.614673807507407	-5.76477	Normal
A0A0H3H3X4	rpsG	rpsG	0.203238275725274	5.50775027512537	1.04121116649128	0.305909297534205	0.615351274448918	-5.76651	Normal
A0A0H3GW60	yciH	AEW60884.1	-0.334917	-0.403851	-1.04118	0.305925491392693	0.615351274448918	-5.76654	Normal
A0A0H3GK93	ppc	ppc	-0.319497	0.133771293128451	-1.04003	0.306450579815256	0.6154075858504	-5.76769	Normal
A0A0H3GQ36	galT	AEW60292.1	0.474486194693678	4.78007554543288	1.03951043938963	0.30668649754392	0.6154075858504	-5.76821	Normal
A0A0H3GXG0	yiiQ	AEW63868.1	0.207638781770353	-0.751525	1.03872935441259	0.307043898203669	0.6154075858504	-5.76899	Normal
A0A0H3GVB2	-	AEW60614.1	0.433939171302664	-1.26126	1.03869156878242	0.307061195093005	0.6154075858504	-5.76903	Normal
A0A0H3GM96	dmsA	AEW60503.1	-0.331453	2.71112816145452	-1.03856	0.307120357595422	0.6154075858504	-5.76916	Normal
A0A0H3GQL6	sbmC	sbmC	-0.520486	0.105489643738288	-1.03628	0.308167139866349	0.616465025230835	-5.77144	Normal
A0A0H3GT23	dmsD	dmsD	1.08590661463194	0.717621640651729	1.03608939383247	0.308254005630091	0.616465025230835	-5.77163	Normal
A0A0H3GZ12	-	-	0.297931235939035	-2.6928	1.0356308660583	0.308464523008521	0.616465025230835	-5.77209	Normal
A0A0H3GTQ6	-	AEW63420.1	0.508480389925865	-4.93464	1.03491346860619	0.308794091712969	0.616465025230835	-5.7728	Normal
A0A0H3GKD0	wecE	wecE	-0.171831	1.2202853520439	-1.03463	0.308924314798439	0.616465025230835	-5.77309	Normal
A0A0H3GKM5	qmcA	AEW59913.1	-0.336867	2.53781093756314	-1.03319	0.309588645058128	0.616465025230835	-5.77452	Normal
A0A0H3GW61	-	AEW62386.1	0.130632813979406	-5.9458	1.03305446346037	0.30964924561506	0.616465025230835	-5.77466	Normal
A0A0H3H4E2	glyS	glyS	0.24200928805453	2.95590781015357	1.03241329298266	0.309944568443189	0.616465025230835	-5.77529	Normal
A0A0H3GYZ9	dsdA	dsdA	-0.324006	1.14965482623307	-1.03237	0.309963227827308	0.616465025230835	-5.77533	Normal
A0A0H3H4H3	kbl	kbl	0.21430541427883	4.01375049353736	1.03232375286013	0.309985826111523	0.616465025230835	-5.77538	Normal
A0A0H3GTR5	obg	obg	0.393484387717745	-0.643091	1.03066585213232	0.310750429631595	0.617329098991133	-5.77703	Normal
A0A0H3GRT2	yfhH	AEW62655.1	-0.467877	-5.16802	-1.0294	0.311333944216085	0.617329098991133	-5.77828	Normal
A0A0H3GWK8	gshA	gshA	0.306751543936165	1.7272361414448	1.0293139935092	0.311374856199426	0.617329098991133	-5.77837	Normal
A0A0H3GP56	gsk	AEW59902.1	0.566636918039371	-4.3526	1.02902418807808	0.311508830946885	0.617329098991133	-5.77866	Normal
A0A0H3GWP7	fdx	AEW62626.1	-0.174344	2.24037394388664	-1.02885	0.311590834568524	0.617329098991133	-5.77884	Normal
A0A0H3GTE1	ftsP	ftsP	-0.150358	1.73191066023517	-1.02816	0.311909255534979	0.617496026160465	-5.77952	Normal
A0A0H3GQH4	blc	AEW59094.1	0.36286123899569	-0.088785	1.02550079966692	0.313140856027602	0.619321089166266	-5.78215	Normal
A0A0H3GP84	ydiH	AEW61133.1	-0.531515	0.641450785968761	-1.02516	0.313300846775805	0.619321089166266	-5.78249	Normal
A0A0H3GXK9	-	AEW63918.1	-0.220424	-4.95767	-1.02309	0.314261455714344	0.620754650725638	-5.78453	Normal
A0A0H3GIE5	dksA	dksA	-0.158509	4.45150247823339	-1.0168	0.317197871312395	0.626085918151786	-5.79072	Normal
A0A0H3GRA6	vacJ	AEW62495.1	-0.287737	3.01111184999644	-1.01557	0.317771006682195	0.626748051324568	-5.79192	Normal
A0A0H3GN14	yeaK	AEW60758.1	-0.239447	3.24068193095978	-1.01497	0.318055067044981	0.626796658213949	-5.79251	Normal
A0A0H3GQD0	yecS	AEW62135.1	0.388735564367082	-4.70926	1.01322889223143	0.318871234194304	0.626796658213949	-5.79422	Normal
A0A0H3GPZ8	minD	AEW62030.1	0.326629849001268	2.27893136829403	1.01315951560244	0.318903833234217	0.626796658213949	-5.79428	Normal
A0A0H3GRQ0	murF	murF	0.270352315967882	1.57571	1.01226	0.319328439970075	0.626796658213949	-5.79517	Normal
A0A0H3GMC6	ycbL	AEW60533.1	0.184199672871825	1.45595971848397	1.01169311142703	0.319593410279467	0.626796658213949	-5.79572	Normal
A0A0H3GWM3	-	AEW61064.1	0.438697049883566	-4.59739	1.01113416554677	0.319856524044554	0.626796658213949	-5.79626	Normal
A0A0H3GXX3	yqjD	AEW63357.1	-0.492116	5.55604789288303	-1.01084	0.319993823474627	0.626796658213949	-5.79655	Normal
A0A0H3GY58	uxuA	uxuA-2	-0.274367	1.45078948533241	-1.01062	0.320098226260022	0.626796658213949	-5.79676	Normal
A0A0H3GVV0	-	AEW63318.1	0.929765262122736	-0.897165	1.01045649554679	0.320175724416352	0.626796658213949	-5.79692	Normal
A0A0H3GWV4	srmB	srmB	-0.441278	-1.68517	-1.01002	0.3203801266534	0.626796658213949	-5.79735	Normal
A0A0H3GJ29	ribH	ribH	0.21656815299991	3.38592147103412	1.00985135314938	0.320460947059289	0.626796658213949	-5.79751	Normal
A0A0H3GKH7	yigZ	AEW58886.1	0.424299311873139	-6.09489	1.00928075041383	0.320730049684016	0.626796658213949	-5.79807	Normal
A0A0H3GLL3	aroG	AEW60288.1	0.296325902768147	0.598403203002284	1.00895094299304	0.32088566120168	0.626796658213949	-5.79839	Normal
A0A0H3GNG3	tsx	AEW59801.1	-0.219284	4.82541631563856	-1.00675	0.321927711359809	0.62782395416047	-5.80054	Normal
A0A0H3GLJ1	ilvY	AEW58817.1	-0.83579	-3.72858	-1.00517	0.322673858399078	0.62782395416047	-5.80207	Normal
A0A0H3GMW6	prfC	prfC	0.216521158865152	3.37751919467636	1.00513327542172	0.322690701360825	0.62782395416047	-5.8021	Normal
A0A0H3GVN3	icd	AEW60719.1	0.259216520034068	4.89347730592328	1.00474659699019	0.322873914565563	0.62782395416047	-5.80248	Normal
A0A0H3GVA6	ycgM	AEW62026.1	-0.241652	2.14632804277783	-1.00469	0.322898406244135	0.62782395416047	-5.80253	Normal
A0A0H3GZU1	eutG	AEW63721.1	-0.400059	-1.57342	-1.00459	0.322949045969892	0.62782395416047	-5.80263	Normal
A0A0H3GLV0	cedA	AEW60835.1	0.364570084134835	-3.86237	1.00431570789667	0.323078159194447	0.62782395416047	-5.80289	Normal
A0A0H3GVI1	acpP	acpP	-0.172581	6.26301974857776	-1.0028	0.323796533392697	0.628033619627532	-5.80436	Normal
A0A0H3GT27	nuoA	AEW62443.1	-0.300126	-1.08432	-1.00266	0.323862276396556	0.628033619627532	-5.8045	Normal
A0A0H3GYG7	-	AEW63231.1	-0.929624	-2.8192	-1.00258	0.323900539512113	0.628033619627532	-5.80457	Normal
A0A0H3H3W4	rplP	rplP	0.233703643928337	3.05000934512243	1.00148854937114	0.324420445787688	0.628579511787019	-5.80563	Normal
A0A0H3GQC0	ybiU	AEW60387.1	-0.263748	-1.18646	-1.00053	0.324874696001704	0.628997484109026	-5.80656	Normal
A0A0H3GSS9	ydgA	AEW61116.1	-0.275627	2.47566541842334	-0.999984	0.3251362379951	0.629042009972912	-5.80709	Normal
A0A0H3GXA6	trmL	trmL	0.329185850098584	-0.0954946	0.999370399860511	0.325428600614968	0.629146055587736	-5.80768	Normal
A0A0H3GM97	queG	queG	-0.251038	-4.38835	-0.996761	0.32667343351494	0.630832422669026	-5.81019	Normal
A0A0H3H042	edd	AEW62084.1	0.340817117457942	-0.386495	0.996230528814307	0.326926985064866	0.630832422669026	-5.8107	Normal
A0A0H3H1S5	recN	AEW62754.1	0.658606495637265	-3.29262	0.996038968216436	0.327018552062404	0.630832422669026	-5.81089	Normal
A0A0H3GQ85	yecJ	AEW62120.1	-0.148286	2.47446062674477	-0.991872	0.329014931884502	0.632900572195934	-5.81489	Normal
A0A0H3GUD2	hypD	AEW62838.1	-0.476371	-5.90635	-0.991733	0.329081412439672	0.632900572195934	-5.81502	Normal
A0A0H3GLY0	aphA	AEW58977.1	-0.204881	2.8647915495036	-0.991559	0.329164955769949	0.632900572195934	-5.81519	Normal
A0A0H3GPV9	lipA	lipA	0.246793967526366	2.76565733141389	0.990715929753997	0.329569984152364	0.632900572195934	-5.816	Normal
A0A0H3GW44	iscR	iscR	0.374308979281127	-1.54659	0.990529	0.329659861756438	0.632900572195934	-5.81618	Normal
A0A0H3GQQ1	ytfH	AEW59149.1	0.669803363805151	-3.38032	0.990033247672262	0.329898183021211	0.632900572195934	-5.81665	Normal
A0A0H3GN57	yneB	AEW59691.1	-0.851057	-2.73006	-0.989718	0.330049643608809	0.632900572195934	-5.81695	Normal
A0A0H3GQ47	thiY	AEW61453.1	-0.240131	-2.35898	-0.98931	0.330246108310612	0.632900572195934	-5.81734	Normal
A0A0H3GZM7	pth	pth	-0.257804	1.23771077583857	-0.9893	0.330250734676377	0.632900572195934	-5.81735	Normal
A0A0H3GK43	sucD	sucD	0.252062463389624	4.41285308183413	0.987694935803735	0.331024007344924	0.633921791843547	-5.81889	Normal
A0A0H3GP01	thiL	thiL	-0.163395	0.557949369969633	-0.986805	0.331452970654501	0.634282644133467	-5.81973	Normal
A0A0H3GS43	lpxD	lpxD	-0.284794	-1.49877	-0.984775	0.33243349227832	0.634586050572287	-5.82167	Normal
A0A0H3GJ10	rihC	rihC	-0.225998	-0.893754	-0.984707	0.332466487694021	0.634586050572287	-5.82173	Normal
A0A0H3H282	cbiD	cbiD	0.448754865431887	-2.6722	0.984468281596997	0.332581818604545	0.634586050572287	-5.82196	Normal
A0A0H3GQ83	fur	fur	-0.139629	3.24292020075441	-0.984117	0.332751804092447	0.634586050572287	-5.8223	Normal
A0A0H3GL82	dcuA	AEW59071.1	0.294231082997268	-2.51299	0.983986688534786	0.332814754623236	0.634586050572287	-5.82242	Normal
A0A0H3H025	secB	secB	0.17754428747361	4.83828241013452	0.98237883354102	0.333593239332456	0.635610818005554	-5.82395	Normal
A0A0H3H019	mtlD	mtlD	-0.176876	0.638564675355551	-0.97969	0.334897850664377	0.636940347282958	-5.8265	Normal
A0A0H3GK03	asnA	asnA	0.590414054327164	-4.44166	0.979536953904864	0.334972222224601	0.636940347282958	-5.82664	Normal
A0A0H3GPX8	ubiB	ubiB	-0.53908	-3.32975	-0.97906	0.335203999512126	0.636940347282958	-5.8271	Normal
A0A0H3GUN5	ycgL	AEW62027.1	0.230120495278701	-0.784852	0.978950670742027	0.335257186965774	0.636940347282958	-5.8272	Normal
A0A0H3GTX6	-	AEW61727.1	-0.260005	-5.96484	-0.977978	0.335730076061597	0.63737956124869	-5.82812	Normal
A0A0H3GIR9	frsA	AEW59675.1	-0.526844	0.455680014017929	-0.97741	0.336006883087628	0.637446151584226	-5.82866	Normal
A0A0H3GJL2	scrK	AEW60025.1	0.396837835801211	3.99494434066888	0.976375770267818	0.336510664952509	0.637522813987947	-5.82963	Normal
A0A0H3GVQ3	ygiN	AEW63268.1	-0.324611	3.84282240421753	-0.976334	0.336530814209792	0.637522813987947	-5.82967	Normal
A0A0H3GJK2	pulA	AEW59588.1	-0.270533	3.29147431781904	-0.974802	0.337278363173356	0.637648399914133	-5.83112	Normal
A0A0H3GRL4	phoP	AEW60711.1	0.290352002172364	1.86782943693609	0.974760023634593	0.337298834276908	0.637648399914133	-5.83116	Normal
A0A0H3GWQ5	ppiA	AEW63598.1	0.183744753177804	3.43125263594741	0.974273538452784	0.337536387910807	0.637648399914133	-5.83162	Normal
A0A0H3GMA6	serC	serC	0.205521800126263	3.32290617701083	0.973912554980189	0.337712731211229	0.637648399914133	-5.83196	Normal
A0A0H3GMX1	nupX	AEW59387.1	0.220603503179179	-1.1607	0.973188910069273	0.338066424558892	0.637648399914133	-5.83264	Normal
A0A0H3GSY0	visC	AEW63105.1	-0.408777	0.191666863652138	-0.973066	0.338126434028696	0.637648399914133	-5.83275	Normal
A0A0H3H0A1	-	AEW63891.1	0.317583315235512	-0.996693	0.972732224814144	0.338289765445534	0.637648399914133	-5.83307	Normal
A0A0H3GUX0	Z012_03465	AEW62122.1	0.339222033520163	1.12603876280068	0.970743307107158	0.339263600318221	0.63864569525985	-5.83494	Normal
A0A0H3GGV4	fdoG	AEW58738.1	0.186012664559883	2.30684209309517	0.970425697431196	0.339419286303096	0.63864569525985	-5.83524	Normal
A0A0H3GMT6	tmk	tmk	0.197337706551814	1.29614609663515	0.96989163359845	0.339681182234778	0.63864569525985	-5.83574	Normal
A0A0H3H436	nfuA	nfuA	0.139575253985286	3.50011328831367	0.969674696219606	0.339787603507611	0.63864569525985	-5.83594	Normal
A0A0H3GVN6	metC	AEW63253.1	-0.44208	-2.74787	-0.96827	0.340477236097559	0.639486090875544	-5.83726	Normal
A0A0H3GRR9	tpx	tpx	-0.175696	4.46556	-0.967474	0.340868655493946	0.639507984596637	-5.83801	Normal
A0A0H3H254	fucA	fucA	0.501835804960038	-4.41274	0.967259505485071	0.340973919735636	0.639507984596637	-5.83821	Normal
A0A0H3GH07	fdsA	AEW59020.1	-0.410432	0.448825507696638	-0.964541	0.342312314194893	0.640951441430723	-5.84075	Normal
VFG049163	basH	-	-1.08627	-4.42133	-0.964414	0.342375097606434	0.640951441430723	-5.84087	Normal
A0A0H3GX45	proX	AEW62781.1	-0.296146	1.08032988606562	-0.964216	0.342472726953314	0.640951441430723	-5.84105	Normal
A0A0H3GXR1	parC	parC	-0.303238	-0.984363	-0.963161	0.342993634654516	0.64147107417302	-5.84204	Normal
A0A0H3GHS0	-	AEW59310.1	-0.589703	-2.20809	-0.962649	0.34324624369101	0.641488550399144	-5.84251	Normal
A0A0H3GPC3	pcaR	AEW61143.1	0.500448851752504	-3.50287	0.959730184592079	0.344690086588956	0.64342215884681	-5.84523	Normal
A0A0H3GNR2	hemH	hemH	0.548830969420514	-3.04531	0.959571151780027	0.344768870098803	0.64342215884681	-5.84538	Normal
A0A0H3GTM3	trmJ	trmJ-2	0.554240372783043	1.18084045358397	0.95903771372224	0.34503321882416	0.643460111767546	-5.84587	Normal
A0A0H3GY04	pnp	pnp	-0.204467	4.12496782193633	-0.958042	0.345527	0.643526283173433	-5.8468	Normal
A0A0H3GRJ1	purC	purC	0.244989610644856	1.84134776096182	0.957307565973983	0.345891538106834	0.643526283173433	-5.84748	Normal
A0A0H3GYL6	phoC	AEW63717.1	-0.499165	3.73387482107582	-0.956801	0.346142968727593	0.643526283173433	-5.84795	Normal
A0A0H3GNC2	yciO	AEW60863.1	0.181642962234881	0.784572635844384	0.956272535874124	0.346405694324316	0.643526283173433	-5.84844	Normal
A0A0H3GVE5	mltC	AEW63163.1	-0.248535	-2.13026	-0.956171	0.346456399854441	0.643526283173433	-5.84853	Normal
A0A0H3GGK6	pldB	AEW58865.1	-0.515241	-5.41603	-0.956017	0.346532924575758	0.643526283173433	-5.84867	Normal
A0A0H3GG77	fdhE	fdhE	-0.122673	2.29381861919494	-0.954723	0.347176518789469	0.644024822226864	-5.84987	Normal
A0A0H3GQX9	trxB	AEW60496.1	0.24051841672591	2.59070075919351	0.954111269671161	0.347480959798253	0.644024822226864	-5.85044	Normal
A0A0H3GPG8	mioC	AEW58699.1	0.219439569749206	1.58415703611314	0.953598376747947	0.347736459257462	0.644024822226864	-5.85091	Normal
A0A0H3GQ08	dcuC	AEW60191.1	-0.346791	-2.2664	-0.953514	0.347778288529031	0.644024822226864	-5.85099	Normal
A0A0H3GVW9	yegS	AEW62291.1	0.144919707677953	1.83796439646681	0.951141445383185	0.34896212693199	0.645763599101514	-5.85318	Normal
A0A0H3GXG7	cysN	cysN	0.346900121025745	-5.59697	0.950261527329286	0.349401783407321	0.645822714536747	-5.85399	Normal
A0A0H3GYK6	arnD	arnD	0.670814810831172	-3.61345	0.950097286160036	0.349483888374645	0.645822714536747	-5.85414	Normal
A0A0H3GU43	lpp	AEW61817.1	-0.210631	6.28434003219342	-0.94726	0.35090452574123	0.64799386161038	-5.85675	Normal
A0A0H3GMU3	fnr	AEW61135.1	-0.318248	-1.44303	-0.94616	0.351455993786418	0.648411685685206	-5.85775	Normal
A0A0H3GRC5	yciU	AEW61883.1	0.16508939184891	-0.206021	0.945260650018603	0.351907508314583	0.648411685685206	-5.85858	Normal
A0A0H3GYQ8	yibF	AEW63797.1	0.445320055163494	-3.83232	0.944931247256074	0.352072976121431	0.648411685685206	-5.85888	Normal
A0A0H3GVQ1	hsdR	-	-0.437448	-4.292	-0.944453	0.352313239570313	0.648411685685206	-5.85932	Normal
A0A0H3GL44	rlmL	rlmL	0.203534028946875	0.780467013962107	0.944359630343273	0.352360237234319	0.648411685685206	-5.8594	Normal
A0A0H3GMJ2	leuC	leuC	0.33847761977793	-0.607828	0.941134414358462	0.353983957866775	0.650945395324049	-5.86235	Normal
A0A0H3GV71	hisB	hisB	0.227912962204633	-1.15707	0.939834986966997	0.354639548895914	0.651588685451588	-5.86354	Normal
A0A0H3GX18	rlmJ	rlmJ	-0.192058	3.25550274342016	-0.939462	0.354827968262601	0.651588685451588	-5.86388	Normal
A0A0H3GMI1	pyrB	pyrB	0.399947415378232	0.312992548639259	0.937827813936425	0.355653794159627	0.651889261703187	-5.86536	Normal
A0A0H3GXB7	tdh	tdh	0.181175587630082	3.02300309560832	0.937681012510966	0.355728049720381	0.651889261703187	-5.8655	Normal
A0A0H3GWL9	rplB	rplB	0.28031676475189	4.07740971905047	0.937670681963617	0.355733275536931	0.651889261703187	-5.86551	Normal
A0A0H3GUJ9	pckA	pckA	0.411559962284583	4.22771156415823	0.936509990555054	0.356320747132376	0.652512368186163	-5.86656	Normal
A0A0H3GIA6	-	AEW59540.1	-0.240303	-1.90271	-0.935426	0.356870043016142	0.652933341554912	-5.86754	Normal
A0A0H3GGJ9	uvrD	AEW58855.1	-0.674848	-3.46601	-0.934192	0.357495692103903	0.652933341554912	-5.86866	Normal
A0A0H3GST9	yeiG	AEW62353.1	0.18232214920814	0.551589500879282	0.933419360789947	0.357888164199679	0.652933341554912	-5.86936	Normal
A0A0H3GUZ3	dmsB	AEW60504.1	-0.305191	1.98736517587285	-0.932967	0.358118120718756	0.652933341554912	-5.86977	Normal
A0A0H3H0T6	mglB	AEW62349.1	-0.267447	3.80845693113775	-0.932911	0.358146169440121	0.652933341554912	-5.86982	Normal
A0A0H3GVY1	-	AEW62311.1	0.591506727186502	-2.09789	0.932732603767806	0.358237071402045	0.652933341554912	-5.86998	Normal
A0A0H3GHK7	-	AEW59230.1	0.9656414991216	-3.97119	0.932640538175676	0.358283862430776	0.652933341554912	-5.87007	Normal
A0A0H3GPH8	deoR_1	AEW60131.1	0.260862756261117	2.12156068054846	0.93155535236533	0.358835696726841	0.653201922328817	-5.87105	Normal
A0A0H3GLF5	nagC	AEW60228.1	0.573312014293331	-3.49861	0.931376590873156	0.358926653566346	0.653201922328817	-5.87121	Normal
A0A0H3GT32	dcp	AEW61201.1	0.15926865344285	1.19238883740811	0.929444128796711	0.359910893435851	0.654413658994015	-5.87295	Normal
A0A0H3H3E1	garD	garD	0.332574188192227	-0.185395	0.9290951580804	0.360088820326248	0.654413658994015	-5.87327	Normal
A0A0H3H3A8	yqjH	AEW63329.1	0.266535089400844	0.583440605619285	0.928583564674844	0.360349767084434	0.654436870386813	-5.87373	Normal
A0A0H3GXZ1	ogl	AEW63031.1	0.31053726765751	-0.491409	0.927925815558566	0.360685445987099	0.654595678642795	-5.87432	Normal
A0A0H3GNN5	cutF	AEW59637.1	-0.31305	2.25584346231344	-0.925524	0.361913051086179	0.655733679699395	-5.87648	Normal
A0A0H3GLK8	hflD	hflD	0.316153938189241	0.952615375847871	0.925500424682597	0.361925010690739	0.655733679699395	-5.8765	Normal
AIT76106.1	ampC	-	0.528257668325585	-1.30162	0.92523957922904	0.362058489815062	0.655733679699395	-5.87674	Normal
A0A0H3GPN6	tktB	AEW60132.1	0.622982032724314	-3.84904	0.923378427110091	0.363011812769075	0.656735865205551	-5.87841	Normal
A0A0H3GUI1	purR	purR	0.303211879559659	-2.62056	0.923187052807778	0.36310993229795	0.656735865205551	-5.87858	Normal
A0A0H3GV11	murQ	murQ	0.487828458309752	-1.44414	0.922482816445116	0.363471151340115	0.656938605951942	-5.87921	Normal
A0A0H3H2N5	gcvT	gcvT	0.254003484065477	3.68088883607215	0.921333163614052	0.364061341515026	0.657554628476112	-5.88024	Normal
A0A0H3GVL8	potD	AEW60704.1	-0.132925	2.64999037178671	-0.920308	0.364588126223462	0.65770495272381	-5.88115	Normal
A0A0H3GLA9	dsbA	AEW58717.1	-0.137043	4.05867516545064	-0.920201	0.364643398135082	0.65770495272381	-5.88125	Normal
A0A0H3GXF5	trmH	trmH	0.425535955855163	-5.00212	0.918814099959544	0.36535673477896	0.65821334095248	-5.88249	Normal
A0A0H3GI16	miaA	miaA	0.450167431226096	-3.2235	0.918673021026075	0.365429371856992	0.65821334095248	-5.88261	Normal
A0A0H3H4J2	rph	rph	-0.203704	1.82011199943462	-0.917756	0.365901530637123	0.65821334095248	-5.88343	Normal
A0A0H3GSJ2	pduB	AEW62965.1	0.273718526669254	0.552418734391267	0.917713431461799	0.365923685186324	0.65821334095248	-5.88347	Normal
A0A0H3GJA6	adk	adk	0.161449142986528	4.88805338946714	0.916657681067764	0.366468039503156	0.658583792646026	-5.88441	Normal
A0A0H3GXU5	atpH	atpH	0.138074821178889	4.55012749855226	0.915562479497788	0.367033294990674	0.658583792646026	-5.88538	Normal
A0A0H3GU70	aroB	aroB	-0.242701	1.61001374319482	-0.914699	0.367479421118462	0.658583792646026	-5.88615	Normal
A0A0H3H0I2	fusA	fusA	-0.495424	-1.65789	-0.914505	0.367579693223979	0.658583792646026	-5.88632	Normal
A0A0H3GXA4	ygbI	AEW61259.1	0.256394513081157	-6.70344	0.914191530418579	0.367741672610854	0.658583792646026	-5.8866	Normal
A0A0H3GRQ4	fabI	AEW60892.1	0.243214043005993	3.54810768569612	0.914176826936553	0.367749274828659	0.658583792646026	-5.88661	Normal
A0A0H3GZF1	mrcA	AEW63616.1	0.44510889405521	-3.35768	0.913291910796082	0.368206996739606	0.658583792646026	-5.8874	Normal
A0A0H3GSD7	ydaL	AEW61142.1	0.186759978851885	2.90245845771461	0.913017796619045	0.368348857468967	0.658583792646026	-5.88764	Normal
A0A0H3H089	pgsA	AEW62129.1	0.3103862083436	-3.05946	0.912924092059694	0.368397360036097	0.658583792646026	-5.88772	Normal
A0A0H3GMS2	rimJ	AEW60653.1	-0.47451	-5.8111	-0.91248	0.368627105781393	0.658583792646026	-5.88812	Normal
A0A0H3GPL4	oppF	AEW61885.1	-0.601122	-4.3319	-0.910503	0.36965220761925	0.659258660264252	-5.88987	Normal
A0A0H3H083	cdh	cdh	0.377407186546757	-1.75999	0.910213734492159	0.369802077588147	0.659258660264252	-5.89012	Normal
A0A0H3GVX6	pdxK	AEW62532.1	-0.524606	-1.72483	-0.910114	0.369854011788371	0.659258660264252	-5.89021	Normal
A0A0H3GNU6	folD	folD	0.127826921918867	2.72736363021661	0.909823026468433	0.370004860519944	0.659258660264252	-5.89047	Normal
A0A0H3GGM9	birA	birA	-0.375124	1.20390953536286	-0.908508	0.370687960770591	0.660029812661747	-5.89163	Normal
A0A0H3GRT7	era	era	-0.176423	-0.1542	-0.906567	0.371697439239885	0.661236821055256	-5.89334	Normal
A0A0H3GUJ5	-	AEW61696.1	-0.238226	-2.65398	-0.905864	0.372063746828892	0.661236821055256	-5.89396	Normal
A0A0H3GQZ7	slsA	AEW60627.1	-0.377391	-1.25633	-0.90576	0.372118104833523	0.661236821055256	-5.89405	Normal
A0A0H3GW39	yhbW	AEW63403.1	0.21575977282529	1.31610223023084	0.905181957541579	0.372419184066555	0.661326187463641	-5.89456	Normal
A0A0H3GQH2	yncB	AEW61583.1	-0.432599	0.446274652906604	-0.902049	0.37405474076875	0.663783547380346	-5.89731	Normal
A0A0H3GTE5	fcuA	AEW60054.1	-0.322088	-1.84946	-0.899876	0.375191678785233	0.664915974846351	-5.89921	Normal
A0A0H3GMT9	hemL	hemL	0.123427691138378	3.6201105851465	0.899431242099339	0.375424935033851	0.664915974846351	-5.8996	Normal
A0A0H3GZ96	rplF	rplF	0.189692776415469	5.93516242308353	0.899384688773807	0.375449331265156	0.664915974846351	-5.89964	Normal
A0A0H3GP52	mocB	AEW60016.1	-0.577764	0.131935269985643	-0.898714	0.375800700057076	0.665091574530543	-5.90023	Normal
A0A0H3GWH1	yrdB	AEW63528.1	-0.184556	-2.31296	-0.895592	0.377440134939037	0.667157673968992	-5.90295	Normal
A0A0H3GGR8	yjaB	AEW58925.1	-0.14938	1.35701713164869	-0.895528	0.37747411815007	0.667157673968992	-5.90301	Normal
A0A0H3GSF5	yeeX	AEW62223.1	0.233220368996069	3.85424872215889	0.89437275581071	0.378081840053261	0.667548401583122	-5.90401	Normal
A0A0H3GYC1	mutY	AEW63161.1	0.332669530668728	-2.74557	0.89414550838391	0.378201483490779	0.667548401583122	-5.90421	Normal
A0A0H3H155	fadL	AEW62494.1	-0.295168	-0.46392	-0.892632	0.37899920350295	0.668508962968079	-5.90552	Normal
A0A0H3GXD3	rpmB	AEW63838.1	0.255977219455116	3.12316100906601	0.890755786327007	0.379989041397625	0.66980688647429	-5.90715	Normal
A0A0H3GJ40	thiJ	AEW59815.1	-0.157335	0.683571467245876	-0.888046	0.381422147396586	0.671759448613163	-5.90949	Normal
A0A0H3GIK3	accA	accA	0.215415855963168	2.56706640666273	0.887483343155397	0.381719914654743	0.671759448613163	-5.90998	Normal
A0A0H3GUP6	mtlA	AEW63800.1	0.312782227059278	0.143665535980215	0.886830969781281	0.382065576477666	0.671759448613163	-5.91054	Normal
A0A0H3GYD6	crp	AEW63592.1	0.310310832570113	3.20285377899475	0.885892473304095	0.38256319466689	0.671759448613163	-5.91135	Normal
A0A0H3GV86	puuB	AEW60589.1	-0.389117	-1.73418	-0.885789	0.382618230045254	0.671759448613163	-5.91144	Normal
A0A0H3GR29	glpT	AEW62410.1	-0.298485	0.425922414654115	-0.885776	0.382625214947657	0.671759448613163	-5.91145	Normal
A0A0H3GIR1	nqrC	nqrC	0.282653473212737	-1.11072	0.882596315475286	0.384314215186082	0.673307212308176	-5.91419	Normal
A0A0H3GTT8	elbB	AEW63455.1	-0.159868	2.81037495864576	-0.882237	0.384505267469942	0.673307212308176	-5.91449	Normal
A0A0H3GMN9	yacH	AEW59541.1	0.527180630553784	-6.24566	0.881839330295091	0.384717074521899	0.673307212308176	-5.91484	Normal
A0A0H3GVI2	yeiP	AEW62367.1	0.344978032908929	1.50402690186992	0.880857363556318	0.385240070264884	0.673307212308176	-5.91568	Normal
A0A0H3GLP6	mipA	AEW60775.1	0.211665321134937	3.01022860174947	0.880462704410048	0.38545039424075	0.673307212308176	-5.91602	Normal
A0A0H3GNF5	ahpC	AEW59791.1	0.132191153179535	6.71519051054726	0.880144584985631	0.385619981824046	0.673307212308176	-5.91629	Normal
A0A0H3GLC5	cspE	AEW60193.1	-0.142577	6.19577188193935	-0.879996	0.385699295494541	0.673307212308176	-5.91642	Normal
A0A0H3GPG2	-	AEW60032.1	0.635946589305926	1.2488971034531	0.879721840611708	0.385845418360821	0.673307212308176	-5.91665	Normal
A0A0H3GIH5	mrcB	AEW59595.1	0.188653016017255	0.737014355876589	0.879552579530784	0.385935703752945	0.673307212308176	-5.9168	Normal
A0A0H3GX96	yoaC	AEW63067.1	-0.173595	4.12972376463584	-0.879319	0.386060108081138	0.673307212308176	-5.917	Normal
A0A0H3GMX9	yjjK	AEW59397.1	0.245295234853402	2.18937042842898	0.87848648885093	0.386504677337695	0.673637035121944	-5.91771	Normal
A0A0H3GT75	marR	AEW61246.1	-0.316211	-0.996184	-0.876307	0.387669412889072	0.675220767363595	-5.91957	Normal
A0A0H3GSY6	-	AEW61372.1	-0.237668	-2.098	-0.87568	0.388005026100744	0.675359243450602	-5.9201	Normal
A0A0H3H1A8	eutH	AEW62554.1	0.293395670534706	-4.74691	0.875116213931735	0.388306927799299	0.675438897497858	-5.92058	Normal
A0A0H3GZJ2	malQ	AEW63636.1	-0.440471	-1.45639	-0.872316	0.389808557193564	0.6776039323134	-5.92296	Normal
A0A0H3GN30	yxjG	AEW61235.1	0.435875959006937	-0.286518	0.870598164889186	0.390731362116048	0.677948601924482	-5.92442	Normal
A0A0H3GP86	-	AEW59942.1	0.835376815088452	-3.21363	0.870116421244142	0.390990439241102	0.677948601924482	-5.92483	Normal
A0A0H3GXQ8	yidQ	AEW63963.1	-0.410769	-3.22691	-0.870098	0.391000217323618	0.677948601924482	-5.92485	Normal
A0A0H3GTS4	mlaD	AEW63440.1	-0.193059	1.51493403510184	-0.870033	0.391035200427432	0.677948601924482	-5.9249	Normal
A0A0H3GXI9	-	AEW63903.1	-0.427051	-2.1869	-0.865401	0.393532167399679	0.681829385961205	-5.92881	Normal
A0A0H3GVZ1	metG	metG	-0.194708	2.92042423531577	-0.864861	0.393823782803656	0.68188661539937	-5.92927	Normal
A0A0H3GJY1	ybeD	AEW60200.1	0.491899242391829	-7.53038	0.864105537432111	0.39423223480455	0.682145933844881	-5.9299	Normal
A0A0H3GYE1	yhfG	AEW63597.1	-0.359969	-3.30729	-0.862477	0.395113549894548	0.68322257775208	-5.93127	Normal
A0A0H3GQT4	cfa	AEW61678.1	0.170322722752549	-5.33993	0.861421941155546	0.395685050889741	0.683422266592961	-5.93216	Normal
VFG048498	entF	-	0.377232315743411	-5.8943	0.860934904905432	0.395949080773781	0.683422266592961	-5.93257	Normal
A0A0H3GMX7	-	AEW60713.1	-0.301017	1.20376740642943	-0.860604	0.396128757461362	0.683422266592961	-5.93285	Normal
A0A0H3GX91	yjdI	AEW63062.1	-0.212944	0.517613742360733	-0.860351	0.396265697997966	0.683422266592961	-5.93306	Normal
A0A0H3GIW3	slt	AEW59398.1	-0.131511	2.22263097349594	-0.859435	0.396763078324424	0.683832834994449	-5.93382	Normal
A0A0H3GNJ6	cyoB	AEW59831.1	0.294653719924734	0.78256930933521	0.857567672743372	0.397777562916536	0.685133529334361	-5.93539	Normal
A0A0H3GYL2	ygiM	AEW63286.1	-0.186791	2.8477292162719	-0.855309	0.399007036407727	0.686802581597374	-5.93727	Normal
A0A0H3GRK2	pdxA	pdxA	0.211673763146711	0.779350209581198	0.853454056113399	0.400018584095556	0.688094589863001	-5.93882	Normal
A0A0H3GX29	thyA	thyA	0.32118175524774	0.933679385999349	0.851467906908775	0.401103447241237	0.689335285432319	-5.94046	Normal
A0A0H3GQM4	hisD	hisD	0.196640158918802	-0.333758	0.851176688037251	0.401262670890637	0.689335285432319	-5.94071	Normal
A0A0H3GVY6	hemF	hemF	0.214167289502843	-1.8059	0.848360997655526	0.402804200253457	0.690899710567235	-5.94304	Normal
A0A0H3GH01	fsa	fsa	-0.157228	1.74765578725917	-0.847646	0.403196349120125	0.690899710567235	-5.94363	Normal
A0A0H3GMZ7	mog	AEW59417.1	0.0990640528002307	2.80906599697501	0.847424845092883	0.403317547527516	0.690899710567235	-5.94381	Normal
A0A0H3GU58	metE	AEW61842.1	0.30239640737313	0.284607674216729	0.847424034403229	0.403317992254287	0.690899710567235	-5.94381	Normal
A0A0H3GK53	tolB	tolB	0.223578374998071	4.05554766830495	0.846743914744538	0.403691199761135	0.690899710567235	-5.94437	Normal
A0A0H3GS50	dnaE	AEW59629.1	0.281454332567046	3.24067956565734	0.846645289631044	0.403745337119495	0.690899710567235	-5.94446	Normal
A0A0H3GJU8	yafV	AEW59658.1	0.198566535324604	-0.0982709	0.845790992500612	0.404214469297418	0.690931249852083	-5.94516	Normal
A0A0H3GX51	ibp	AEW61209.1	-0.685941	-3.9567	-0.844794	0.404762352929507	0.690931249852083	-5.94598	Normal
A0A0H3GXK7	cobQ	cobQ	-0.375027	-1.16455	-0.844506	0.404920611185215	0.690931249852083	-5.94622	Normal
A0A0H3GZ07	dgoA	AEW63967.1	-0.480654	-2.86921	-0.844334	0.405015536843055	0.690931249852083	-5.94636	Normal
A0A0H3GWU5	yfhL	AEW62656.1	0.20626108902082	-1.84625	0.844227680752298	0.405073838555677	0.690931249852083	-5.94645	Normal
A0A0H3GLF7	rne	rne	-0.158519	4.0809942261478	-0.843468	0.405491682769617	0.690969060341339	-5.94707	Normal
A0A0H3GUC7	hycA	AEW62833.1	0.38186303821347	-0.0925726	0.842774884656257	0.405873482919224	0.690969060341339	-5.94764	Normal
A0A0H3GGW8	uvrA	uvrA	0.232002440776421	0.491145633407538	0.842759254893464	0.405882091190267	0.690969060341339	-5.94766	Normal
A0A0H3GR26	pepN	AEW60546.1	-0.224602	3.04655852548251	-0.841378	0.406643499291309	0.691489001617308	-5.94879	Normal
A0A0H3GMP3	speE	speE	-0.146452	0.678654255043359	-0.841253	0.406711961133275	0.691489001617308	-5.94889	Normal
A0A0H3GQA0	ybiI	AEW60362.1	-0.41502	-1.94578	-0.838886	0.408018604236455	0.692457426463029	-5.95083	Normal
A0A0H3GQQ4	dcd	dcd	-0.202949	0.706245819223956	-0.838874	0.408025628147736	0.692457426463029	-5.95084	Normal
A0A0H3GR04	rsuA	AEW62380.1	0.237574948319958	0.124129735936104	0.838794651453221	0.408069336641466	0.692457426463029	-5.95091	Normal
A0A0H3GRI3	Z012_00830	AEW60802.1	-0.274466	0.34177312328131	-0.837158	0.408974542078881	0.693523627381653	-5.95224	Normal
A0A0H3GQA5	gltA	AEW60261.1	-0.151464	2.86766339864568	-0.836708	0.409223649679883	0.693523627381653	-5.95261	Normal
A0A0H3GLS7	moaD	AEW60338.1	0.250353550235772	-0.552644	0.835846328580578	0.409700675676578	0.693886115452238	-5.95331	Normal
A0A0H3GUV6	argS	argS	0.263563550440417	2.40762015674306	0.830280004760347	0.4127916588386	0.698672403310263	-5.95784	Normal
A0A0H3GRM5	tbpA	AEW59479.1	0.235265502996898	0.967468042984719	0.829178996305119	0.413404763326743	0.699259459077287	-5.95873	Normal
A0A0H3GU66	prr	AEW61596.1	-0.556441	-4.58503	-0.828705	0.413668849511023	0.699259459077287	-5.95911	Normal
A0A0H3GTN1	betB	betB	0.487790836609332	0.387472831562308	0.827921570150579	0.414105661910959	0.699549410928378	-5.95975	Normal
A0A0H3GWJ5	bamC	bamC	-0.124269	4.42725427606666	-0.827401	0.414395851631891	0.699591460149357	-5.96017	Normal
A0A0H3GZZ5	cspA	AEW63776.1	-0.167818	4.31645874231251	-0.826074	0.415136649971342	0.700055817222107	-5.96124	Normal
A0A0H3GQL1	ulaR	AEW59129.1	-0.350088	-3.01222	-0.825958	0.415201857465064	0.700055817222107	-5.96133	Normal
A0A0H3GRA3	btuE	btuE	-0.11928	2.30615481421554	-0.825417	0.415503731433784	0.700117150026127	-5.96177	Normal
A0A0H3GMV0	pcaJ	AEW61145.1	-0.543995	-3.86244	-0.824225	0.416170556364482	0.700792948360881	-5.96273	Normal
A0A0H3GR52	-	AEW61808.1	-0.263734	-6.16065	-0.823352	0.416658903230802	0.701167535302888	-5.96343	Normal
A0A0H3GJH7	pcnB	pcnB	-0.6341	-2.27576	-0.822562	0.417101587082663	0.701412229420924	-5.96406	Normal
A0A0H3GX41	ydfH	AEW61199.1	-0.278377	-1.16324	-0.822143	0.417336286674793	0.701412229420924	-5.9644	Normal
A0A0H3GML4	rutR	AEW60613.1	0.239081445109173	-2.86179	0.818007328758812	0.419657735463366	0.704388735513304	-5.96771	Normal
A0A0H3GT15	nuoL	AEW62433.1	0.188051569310237	-1.87494	0.817788903498068	0.419780570727614	0.704388735513304	-5.96788	Normal
A0A0H3GUU9	lgt	lgt	0.299306156454306	-5.41595	0.817191259048417	0.420116779873093	0.704388735513304	-5.96836	Normal
A0A0H3GNG9	nusB	nusB	0.119320298688293	3.15788877234074	0.817086445307182	0.420175760698683	0.704388735513304	-5.96844	Normal
A0A0H3H1H6	-	-	-0.335606	1.41624761546054	-0.815797	0.420902056034273	0.705158018908754	-5.96947	Normal
A0A0H3GZH5	oppA	AEW61889.1	-0.286396	3.63848275128847	-0.814349	0.421717741986417	0.706075990868686	-5.97062	Normal
A0A0H3GTH2	mug	mug	-0.246021	0.191765880199508	-0.813292	0.422314621722247	0.706433375862284	-5.97146	Normal
A0A0H3GXT6	-	AEW61429.1	0.217915535340758	-2.38241	0.812813493543407	0.42258458170669	0.706433375862284	-5.97184	Normal
A0A0H3GT56	yggU	AEW63155.1	0.139528034905686	-1.35732	0.81254738789216	0.422734875658204	0.706433375862284	-5.97206	Normal
A0A0H3GNP7	pqqE	pqqE	-0.281526	-5.30555	-0.811767	0.42317576609903	0.706722289552338	-5.97267	Normal
A0A0H3GYV2	-	AEW63887.1	-0.337342	-5.19309	-0.81123	0.423479375040298	0.706781716443839	-5.9731	Normal
A0A0H3GM56	artJ	AEW60468.1	-0.272762	0.854163621813726	-0.810702	0.423778173712576	0.706833044958927	-5.97352	Normal
A0A0H3GMS9	yceD	AEW60663.1	-0.114564	2.24641363298739	-0.809003	0.42473996124313	0.707989429708049	-5.97486	Normal
A0A0H3GYS3	frmR	AEW61629.1	0.18186344523358	-1.71278	0.808308302127317	0.425133499198304	0.708197749454155	-5.97541	Normal
A0A0H3GLU6	chbA	AEW60830.1	0.567052137172281	-1.14202	0.80626310105697	0.426293723412061	0.709682164543942	-5.97702	Normal
A0A0H3GRL2	rapA	rapA	-0.238564	-1.12895	-0.805037	0.426990302738304	0.709738930707089	-5.97799	Normal
A0A0H3GRB9	ycdX	AEW60631.1	0.169430093819428	1.5406622227564	0.804764902227424	0.427144866890298	0.709738930707089	-5.9782	Normal
VFG049153	-	-	-0.217047	-5.34182	-0.80466	0.427204411158708	0.709738930707089	-5.97829	Normal
A0A0H3GMU8	abgA	AEW61140.1	-0.233256	-1.65673	-0.804308	0.427404407266916	0.709738930707089	-5.97856	Normal
A0A0H3GZF6	hslO	hslO	0.131753075124634	3.00276288180778	0.802116110437607	0.428652215516706	0.711363053692607	-5.98028	Normal
A0A0H3GLG3	ybfE	AEW60238.1	-0.122366	-1.89703	-0.800563	0.429537445096857	0.712383800453089	-5.9815	Normal
A0A0H3GVT0	pdxB	pdxB	0.237100868108915	2.0115886327299	0.797657496854149	0.431196800771527	0.713884879786818	-5.98377	Normal
A0A0H3GVG9	folE	folE	0.167808299522642	0.75007922978788	0.796481847040186	0.431869287109967	0.713884879786818	-5.98468	Normal
A0A0H3GVM6	nrdB	AEW62407.1	0.127587419767996	3.22175303903886	0.796415649175003	0.431907172070577	0.713884879786818	-5.98474	Normal
A0A0H3GLE3	rhaA	rhaA	0.373392937522385	-6.08197	0.795576610809303	0.432387527842179	0.713884879786818	-5.98539	Normal
A0A0H3H038	rfaF	AEW63821.1	0.207047355141982	0.573629918470271	0.795334530860431	0.432526180758777	0.713884879786818	-5.98558	Normal
A0A0H3GP23	ydcL	AEW61615.1	-0.430407	1.88139896638328	-0.794521	0.432992571433012	0.713884879786818	-5.98621	Normal
A0A0H3GU14	rplR	rplR	-0.121559	5.62268289578756	-0.794481	0.433015062600311	0.713884879786818	-5.98624	Normal
A0A0H3GLW0	malK	malK	0.503785563086398	-1.21667	0.794034142067467	0.433271449367694	0.713884879786818	-5.98659	Normal
A0A0H3GQQ5	ytfL	AEW59154.1	-0.186272	-0.092405	-0.793841	0.43338238284385	0.713884879786818	-5.98674	Normal
A0A0H3GL47	fabA	fabA	0.123949621957136	4.71084985203734	0.793345619878112	0.433666365250758	0.713884879786818	-5.98712	Normal
A0A0H3GWA6	-	-	0.404700685651755	-3.90227	0.793281550883623	0.433703124427843	0.713884879786818	-5.98717	Normal
A0A0H3GRD6	serB	AEW59394.1	0.246042098238447	1.36049181306663	0.792823125248553	0.433966198365278	0.713884879786818	-5.98753	Normal
A0A0H3GVV5	gldA	AEW63323.1	0.268640123380282	5.05226234585923	0.792675754619183	0.434050789608761	0.713884879786818	-5.98764	Normal
A0A0H3GS44	feaB	AEW61062.1	0.330575788292552	-1.22382	0.792359085158728	0.434232592786521	0.713884879786818	-5.98789	Normal
A0A0H3GUP5	yoaB	AEW62037.1	-0.159448	1.95712109733606	-0.789325	0.43597680693228	0.715590128727427	-5.99023	Normal
A0A0H3GYP0	pduO	AEW63321.1	0.7267560191731	-2.86832	0.78884289065273	0.436254376860607	0.715590128727427	-5.9906	Normal
VFG048819	cpsB	-	-0.753138	-1.71086	-0.788053	0.436709628082722	0.715590128727427	-5.99121	Normal
A0A0H3GWE1	usg	AEW62476.1	0.309318739494951	0.887796602399604	0.78767755451365	0.436925690292011	0.715590128727427	-5.9915	Normal
A0A0H3GNX6	yba2	AEW59767.1	-0.190428	-0.7923	-0.787552	0.436997852168952	0.715590128727427	-5.9916	Normal
A0A0H3GHD3	rpsR	rpsR	0.156087150186923	3.76415914439676	0.786869148722362	0.437391753975843	0.715590128727427	-5.99212	Normal
A0A0H3GVF4	eda	AEW62081.1	-0.11778	4.09940261311961	-0.786474	0.437619883051332	0.715590128727427	-5.99243	Normal
A0A0H3GMT3	-	AEW59347.1	0.206613366379522	-0.346351	0.786460449152029	0.437627492493794	0.715590128727427	-5.99244	Normal
A0A0H3GJN7	dxr	dxr	0.214957203326958	0.956558514266438	0.786313751680518	0.437712126521555	0.715590128727427	-5.99255	Normal
A0A0H3GUM8	glyQ	glyQ	0.211133154496676	1.40666879703048	0.78435734968787	0.438841776051949	0.716992418493797	-5.99405	Normal
A0A0H3GR90	fabB	AEW62480.1	0.205201111047166	3.17226983082808	0.782710895110916	0.439793819201205	0.717871089790173	-5.99532	Normal
A0A0H3H3P3	rng	AEW63484.1	0.12992755096369	0.0278521435190632	0.782095225953375	0.440150142031502	0.717871089790173	-5.99579	Normal
A0A0H3GMF8	lptD	lptD	-0.132448	4.44640160324692	-0.782016	0.440196265525487	0.717871089790173	-5.99585	Normal
A0A0H3GM41	dan	AEW59341.1	0.199578883576744	-3.64893	0.781346140927436	0.440583914523313	0.718059198144608	-5.99636	Normal
A0A0H3GP67	fumA	AEW61118.1	0.24994436689552	2.40313173439526	0.779285316883176	0.441778601878406	0.719292301493841	-5.99793	Normal
A0A0H3GH69	efp	efp	-0.209285	3.45963712560927	-0.7791	0.441886055525227	0.719292301493841	-5.99807	Normal
A0A0H3GSW1	-	deoC-2	0.401131876319528	4.09060338964022	0.777330527696017	0.442913616229599	0.720520176432728	-5.99942	Normal
A0A0H3GJD9	lpdA	AEW59538.1	-0.164561	4.2853092213774	-0.775399	0.444036974888357	0.721761637775469	-6.00089	Normal
A0A0H3GLM1	corA	corA	0.266136275530453	-3.6744	0.775077147759717	0.444224170690021	0.721761637775469	-6.00113	Normal
A0A0H3GRN4	yfhM	AEW62620.1	-0.261829	3.22026729436457	-0.773682	0.445036829049472	0.722636772292769	-6.00219	Normal
A0A0H3GL09	focA	AEW60510.1	0.512502432750796	-1.51802	0.771195895795189	0.446486925826346	0.724545245171737	-6.00407	Normal
A0A0H3GWG8	-	-	-1.12188	-2.30394	-0.769276	0.447608591881175	0.7258774957549	-6.00552	Normal
A0A0H3H440	glpR	AEW63639.1	0.278950563254907	-2.52593	0.768849101352244	0.447858432155185	0.7258774957549	-6.00584	Normal
A0A0H3GQV0	walR	AEW60466.1	0.333560692974168	-5.36695	0.766873568938279	0.449014912025381	0.727255462842859	-6.00732	Normal
A0A0H3GSR0	yajG	AEW59834.1	-0.12679	3.38248380740933	-0.766455	0.449260200595759	0.727255462842859	-6.00764	Normal
A0A0H3GYR9	rfaC	AEW63822.1	0.386121972665297	-3.86597	0.765482063143252	0.449830568205392	0.727732029667251	-6.00837	Normal
A0A0H3GLM5	galE	AEW60293.1	0.292834257327395	3.2200395170261	0.764640465685607	0.45032431319824	0.728084128696357	-6.009	Normal
A0A0H3GUN4	xylB	xylB-2	-0.389962	-2.25647	-0.761755	0.452019545584472	0.730173176081606	-6.01115	Normal
A0A0H3GMM5	ycdB	AEW60623.1	0.270892867509725	0.014844701025613	0.761235459110122	0.452325234739234	0.730173176081606	-6.01154	Normal
A0A0H3GKB0	ilvA	ilvA	0.370783997416186	-3.6843	0.761028388985248	0.452447087492357	0.730173176081606	-6.01169	Normal
A0A0H3H193	cysP	AEW62539.1	0.204098565671073	1.78064005061226	0.759145804579625	0.453555808102388	0.731313278623763	-6.0131	Normal
A0A0H3GSX9	apbE	AEW62398.1	-0.199893	-0.587572	-0.758887	0.453708200162486	0.731313278623763	-6.01329	Normal
A0A0H3GZB9	hsdM	-	0.226102708122411	-5.87966	0.757709398699993	0.454402839410284	0.731712012639615	-6.01416	Normal
A0A0H3GM66	aspA	AEW59072.1	-0.18698	3.80941167653641	-0.757527	0.454510533448498	0.731712012639615	-6.0143	Normal
A0A0H3GTQ4	fabF_2	AEW61426.1	0.423687318115201	-1.13797	0.756483870569811	0.455126257811757	0.732256218334108	-6.01507	Normal
A0A0H3GPH6	speG	AEW61193.1	0.396558005789286	-1.69308	0.755788841377992	0.455536829668511	0.732469890143819	-6.01559	Normal
A0A0H3GXM8	-	AEW61399.1	0.194851774258634	1.26947395693884	0.754385136110168	0.456366701710664	0.732713662946929	-6.01662	Normal
A0A0H3GNP4	acrB	AEW59886.1	0.2338877436519	2.29625616839665	0.754328565400797	0.456400165063714	0.732713662946929	-6.01667	Normal
A0A0H3GL35	-	AEW60123.1	-0.757795	-2.84364	-0.754123	0.456522012977552	0.732713662946929	-6.01682	Normal
A0A0H3H464	panZ	panZ	0.21883524580589	1.00207414325608	0.753572224441678	0.45684770356921	0.732790385834553	-6.01722	Normal
A0A0H3GY97	-	AEW61529.1	-0.652903	-2.26574	-0.752155	0.457686849265246	0.73335419894533	-6.01827	Normal
A0A0H3H3T6	aroE	aroE-2	0.332381551832698	0.383589779815464	0.752028862278818	0.457761736921647	0.73335419894533	-6.01836	Normal
A0A0H3GSN6	tas	AEW63005.1	-0.208397	0.498876365484323	-0.751082	0.458322923821281	0.73335419894533	-6.01906	Normal
A0A0H3GU03	-	AEW61762.1	-0.282082	-1.50196	-0.750737	0.45852769371254	0.73335419894533	-6.01931	Normal
A0A0H3GU07	ybiC	AEW61767.1	0.493255894385475	-1.91239	0.750632374973348	0.458589713333655	0.73335419894533	-6.01939	Normal
A0A0H3GXI4	metK	metK	-0.139757	4.08927640370099	-0.749368	0.459340261307266	0.733631450537023	-6.02032	Normal
A0A0H3GVD3	galP	AEW63143.1	0.52736020283387	-2.77428	0.749069952199514	0.459517116414463	0.733631450537023	-6.02054	Normal
A0A0H3GUH4	bcsC	AEW63735.1	-0.46628	-0.0551092	-0.748369	0.459933648700173	0.733631450537023	-6.02105	Normal
A0A0H3H232	garK	AEW62904.1	-0.181849	-1.41518	-0.748246	0.460006412993026	0.733631450537023	-6.02114	Normal
A0A0H3GRH5	maeB	AEW62565.1	-0.251039	3.14478800472127	-0.747626	0.46037523101802	0.733631450537023	-6.0216	Normal
A0A0H3GMV4	mfd	mfd	-0.513888	-4.0844	-0.74753	0.460432328645723	0.733631450537023	-6.02167	Normal
A0A0H3GV51	ymbA	AEW60559.1	0.196661078586258	0.594569333908761	0.745951274262619	0.461371553797847	0.734684050341137	-6.02282	Normal
A0A0H3GUG9	eno	eno	-0.0759153	8.39262478296429	-0.743921	0.462581374734387	0.735832840720041	-6.02431	Normal
A0A0H3GSU0	rcnR	AEW59864.1	-0.134336	-1.70773	-0.743804	0.462651061779988	0.735832840720041	-6.02439	Normal
A0A0H3GXR6	gyrB	gyrB	-0.221607	0.693702937814178	-0.74244	0.463464842873663	0.736251061511902	-6.02538	Normal
A0A0H3GPP5	yneI	AEW61263.1	0.25518435398301	0.482504327063387	0.742427039145952	0.463472416423875	0.736251061511902	-6.02539	Normal
A0A0H3GWA1	mdh	mdh	-0.20001	5.27716430384181	-0.741593	0.463970303876617	0.736598248839638	-6.026	Normal
A0A0H3GID9	panC	panC	0.174856092807832	0.963051181597644	0.740821546025531	0.464431332715729	0.736881317123914	-6.02656	Normal
A0A0H3GSS5	ydfZ_1	AEW61111.1	-0.384901	1.3456213342447	-0.74036	0.464707482130098	0.736881317123914	-6.0269	Normal
A0A0H3GU02	fmt	fmt	0.206844108170525	1.76789323419026	0.739312028493535	0.465333981428808	0.737122266738824	-6.02766	Normal
A0A0H3GSN8	-	AEW59814.1	-0.399832	-3.72015	-0.738993	0.465524801338712	0.737122266738824	-6.02789	Normal
A0A0H3H3Z9	cysG	cysG-2	-0.248558	0.895728173125459	-0.738376	0.465894276994539	0.737122266738824	-6.02833	Normal
A0A0H3GTV1	pssA	AEW62678.1	-0.180674	-1.82634	-0.736539	0.466994820775262	0.737122266738824	-6.02966	Normal
A0A0H3GQA9	sdhB	AEW60266.1	0.127340210460237	3.28561543547532	0.736486289828484	0.467026441120313	0.737122266738824	-6.0297	Normal
A0A0H3GH70	metE	metE	0.370052882993159	-0.334575	0.736427050973379	0.467061960193281	0.737122266738824	-6.02974	Normal
A0A0H3GNS1	-	AEW59687.1	0.364784967209703	-3.85826	0.736227250736502	0.467181770172583	0.737122266738824	-6.02989	Normal
VFG048929	-	-	-0.393228	-1.50646	-0.736171	0.467215452219698	0.737122266738824	-6.02993	Normal
A0A0H3GTH9	-	AEW61592.1	-0.295149	-1.98742	-0.735489	0.467624832042657	0.737122266738824	-6.03042	Normal
A0A0H3GU94	-	AEW61621.1	-0.704966	0.7609747885946	-0.734562	0.468181043563734	0.737122266738824	-6.03109	Normal
A0A0H3GMD8	yjgI	AEW61020.1	0.535912440052371	-1.56169	0.733741685825495	0.468673730698229	0.737122266738824	-6.03168	Normal
A0A0H3GRU6	-	AEW60947.1	0.153618927045236	-5.4767	0.733386427602557	0.468887200304217	0.737122266738824	-6.03193	Normal
A0A0H3GJ66	ybaO	AEW59850.1	0.617206363520298	-3.47837	0.731636015067096	0.469939822300241	0.737122266738824	-6.03319	Normal
A0A0H3GWF1	fadI	fadI	-0.491055	-4.25552	-0.73135	0.470111671302747	0.737122266738824	-6.0334	Normal
VFG049151	-	-	0.428547577646016	-2.56977	0.731250057270511	0.470172104795862	0.737122266738824	-6.03347	Normal
A0A0H3GNS2	cueR	AEW59911.1	0.167723395737946	-0.600341	0.730724029594032	0.470488793244538	0.737122266738824	-6.03384	Normal
A0A0H3GHK8	yjgB	AEW59235.1	-0.387213	0.31450496056172	-0.730695	0.470506351002144	0.737122266738824	-6.03387	Normal
A0A0H3GRU9	-	-	-0.444789	-3.05807	-0.730681	0.470514469386103	0.737122266738824	-6.03388	Normal
A0A0H3GK97	bioB	bioB	-0.160098	1.82774052347635	-0.730489	0.47063015951388	0.737122266738824	-6.03401	Normal
A0A0H3GW84	glpA	AEW62411.1	0.240286103708712	0.115282186002308	0.730356169187146	0.47071033247223	0.737122266738824	-6.03411	Normal
A0A0H3GYL8	treF	treF	-0.176683	-1.87449	-0.729874	0.471001050658206	0.737122266738824	-6.03445	Normal
A0A0H3GVE7	ptrB	AEW62076.1	0.324092619252673	-5.51928	0.729860217570765	0.471009108629093	0.737122266738824	-6.03446	Normal
A0A0H3GKW4	amiD	AEW60475.1	0.417937449371719	-2.54736	0.728323123993794	0.471935797267031	0.738134458714805	-6.03556	Normal
A0A0H3GTI3	dhaK	AEW63325.1	0.261030358534891	6.29688183703512	0.72764461319696	0.472345195612825	0.738336858820996	-6.03605	Normal
A0A0H3GRC2	ipdC	AEW62510.1	0.184446150610029	-0.19323	0.726766701194581	0.472875212757645	0.738727450261795	-6.03667	Normal
A0A0H3GKG8	tatB	tatB	-0.14155	1.68535875602279	-0.725649	0.473550315201296	0.738881906025428	-6.03747	Normal
A0A0H3GPY6	ldcA	AEW62015.1	0.276287901886557	-2.63271	0.725582487483647	0.473590695776448	0.738881906025428	-6.03752	Normal
A0A0H3H0A5	-	AEW63901.1	-0.211248	-6.65104	-0.725066	0.473903083165175	0.738881906025428	-6.03788	Normal
A0A0H3GMY9	yciF	AEW60728.1	0.623660464183471	-2.36712	0.724717920876927	0.474113447460737	0.738881906025428	-6.03813	Normal
A0A0H3GPJ7	ydiU	selO	0.484436136286065	-3.18472	0.724136115274191	0.474465417734057	0.738881906025428	-6.03854	Normal
A0A0H3H4Z7	-	-	-0.377485	-3.36056	-0.723822	0.474655270689069	0.738881906025428	-6.03877	Normal
A0A0H3H078	fpr	AEW63866.1	-0.275491	0.817385010429888	-0.720463	0.476691065717903	0.740260424510215	-6.04115	Normal
A0A0H3GHG7	lamB	lamB	0.499574537430949	2.7677943804708	0.720432209968509	0.476709668130438	0.740260424510215	-6.04117	Normal
A0A0H3GSL1	nifJ	AEW61051.1	0.406860955439693	-0.523193	0.720133561827015	0.476890888868473	0.740260424510215	-6.04138	Normal
A0A0H3GNE9	-	AEW59786.1	0.338733323385508	-1.55229	0.719341713840578	0.477371576578308	0.740260424510215	-6.04194	Normal
A0A0H3GX24	mcar-1	AEW61179.1	-0.138729	0.747681436287175	-0.718924	0.477625206417105	0.740260424510215	-6.04223	Normal
A0A0H3GGV2	ubiC	ubiC	0.721287508206089	-1.25716	0.717994716887491	0.478189903805251	0.740260424510215	-6.04289	Normal
A0A0H3GVR2	cobT	cobT	0.197591555959843	-2.85932	0.717674327020742	0.478384665373623	0.740260424510215	-6.04312	Normal
A0A0H3GNL1	queC	queC	0.27024050122523	0.681555428196174	0.716546651609137	0.479070528894635	0.740260424510215	-6.04391	Normal
A0A0H3GWM1	srlE	AEW62807.1	-0.560741	-2.73208	-0.716102	0.479340966498065	0.740260424510215	-6.04422	Normal
A0A0H3GLN3	tatC	tatC	-0.119937	-7.10805	-0.715826	0.479509419047223	0.740260424510215	-6.04442	Normal
A0A0H3GTH3	rihA	rihA	0.307914361692127	0.373735048733696	0.715572575060909	0.479663425308841	0.740260424510215	-6.04459	Normal
A0A0H3GQ54	pqqC	pqqC	0.39704014916815	-3.21187	0.715336230606741	0.479807345666239	0.740260424510215	-6.04476	Normal
A0A0H3GRZ9	pykA	AEW62088.1	0.237685009175777	3.84529739891848	0.715321729521802	0.479816176808622	0.740260424510215	-6.04477	Normal
A0A0H3GYI7	plsC	AEW63261.1	0.355862709070224	-2.93637	0.714773108498588	0.480150354655347	0.740260424510215	-6.04515	Normal
A0A0H3GQZ0	-	AEW62365.1	0.247219078171626	-0.687214	0.714675454493326	0.480209851943329	0.740260424510215	-6.04522	Normal
A0A0H3GUR0	envC	AEW63815.1	-0.239714	-5.72999	-0.714205	0.480496465271344	0.740260424510215	-6.04555	Normal
A0A0H3GJX4	rna	AEW60190.1	0.241460369541326	-0.792381	0.714036455813657	0.480599276342962	0.740260424510215	-6.04567	Normal
A0A0H3GZM1	ispE	ispE	-0.182308	0.955345618986452	-0.713365	0.48100882989161	0.740260424510215	-6.04614	Normal
A0A0H3GQG0	yjeI	AEW59079.1	-0.246029	1.58366588377049	-0.712871	0.481310235741215	0.740260424510215	-6.04649	Normal
A0A0H3H447	asd	asd	0.214645609597089	2.40962663645524	0.712845354955946	0.481325649671639	0.740260424510215	-6.04651	Normal
A0A0H3GRH8	lolB	lolB	0.145561937950824	2.60237590623285	0.71266455792449	0.481435960574523	0.740260424510215	-6.04663	Normal
A0A0H3GV98	nhaP2	nhaP2	0.324715205949373	-5.55993	0.711413648275834	0.482199581897673	0.741002504349746	-6.04751	Normal
A0A0H3GS79	mppA	AEW60921.1	0.159574539808397	2.77058184529363	0.710146923166967	0.482973561589431	0.741524585570802	-6.04839	Normal
A0A0H3GQ50	purT	purT	-0.237047	0.143019459869072	-0.709937	0.483101720898991	0.741524585570802	-6.04854	Normal
A0A0H3GYH1	gsp	AEW63241.1	0.255118040726338	-1.59516	0.707868131555395	0.484367703568511	0.743035273013475	-6.04998	Normal
A0A0H3H286	pduA	AEW62964.1	-0.757108	-3.33546	-0.706905	0.484957731007871	0.743135938223267	-6.05064	Normal
A0A0H3H0P6	rbtD	AEW62304.1	0.479936981170933	1.05402971544285	0.706840825504628	0.484996947168086	0.743135938223267	-6.05069	Normal
A0A0H3GWN8	paaY	AEW61079.1	-0.295094	0.463079697732684	-0.705247	0.485974125818704	0.74404970051208	-6.05179	Normal
A0A0H3GPR8	yifE	AEW58809.1	0.156077435694064	2.73888117343741	0.70494789709243	0.486157616223858	0.74404970051208	-6.052	Normal
A0A0H3GMN4	blc	AEW59277.1	-0.190355	-0.349708	-0.704398	0.486495109581843	0.74413434104833	-6.05238	Normal
A0A0H3GLP2	ycgE	AEW60308.1	-0.171652	-2.96473	-0.702357	0.487748545286212	0.745199299760174	-6.05379	Normal
A0A0H3GZM4	-	AEW63666.1	0.138586662677567	-2.55153	0.70234441934032	0.487756538257892	0.745199299760174	-6.0538	Normal
A0A0H3GZ67	-	AEW63521.1	0.270834576407036	-5.02573	0.70165924945634	0.488177828868867	0.745339283408657	-6.05427	Normal
A0A0H3GRF7	solA	solA	-0.143428	2.29452276649227	-0.700823	0.488692525168368	0.745339283408657	-6.05485	Normal
A0A0H3GT96	glk	glk	0.295548033770364	2.72340305392769	0.700369703463788	0.488971290715483	0.745339283408657	-6.05516	Normal
A0A0H3GRP5	acnA	AEW60877.1	-0.196061	3.68674803284908	-0.700358	0.488978748690548	0.745339283408657	-6.05517	Normal
A0A0H3GV03	narH	AEW61906.1	-0.135323	3.68025870914802	-0.698989	0.489821637605364	0.74619275468824	-6.05611	Normal
A0A0H3GQU1	-	AEW62315.1	0.398978928418637	0.0101115668950632	0.697537193428187	0.490716700522751	0.747124676257791	-6.0571	Normal
A0A0H3GIJ4	ycfD	AEW59288.1	0.137311788553082	1.02488701992548	0.693776916113176	0.493039226009262	0.750227604723845	-6.05967	Normal
A0A0H3GT22	nuoG	AEW62438.1	0.159639248612572	2.62310714274258	0.692279422688528	0.493965867086175	0.75025617177746	-6.06069	Normal
A0A0H3GWM9	fusA	fusA-2	0.151713695063674	7.99545555126257	0.692018930432948	0.494127158133545	0.75025617177746	-6.06087	Normal
A0A0H3GS80	-	AEW62850.1	-0.516359	-2.31488	-0.691771	0.494280876556332	0.75025617177746	-6.06104	Normal
A0A0H3GXJ6	yggX	AEW63162.1	-0.145453	3.85745	-0.690991	0.494763790072115	0.75025617177746	-6.06157	Normal
A0A0H3GTU7	ung	ung	-0.222675	0.470981410502273	-0.690811	0.494875713375116	0.75025617177746	-6.06169	Normal
A0A0H3GP27	mdoD	mdoD	0.174744247758072	1.3386005675885	0.69078328701317	0.494892643861439	0.75025617177746	-6.06171	Normal
A0A0H3GS37	uppS	uppS	-0.329878	-4.00989	-0.69053	0.495049578647243	0.75025617177746	-6.06188	Normal
A0A0H3GQL0	hcp	hcp	0.240522759599075	0.613989735822522	0.68688878997003	0.497309645245113	0.752516458883562	-6.06435	Normal
A0A0H3GQJ6	hfq	hfq	-0.190062	0.818532434625242	-0.686831	0.497345432685324	0.752516458883562	-6.06439	Normal
A0A0H3H033	yibQ	AEW63816.1	0.227934015108699	-2.64275	0.686563869406197	0.497511595161029	0.752516458883562	-6.06457	Normal
A0A0H3GPZ5	nusG	nusG	0.20920492797844	3.40463336960237	0.685693002823863	0.498053096283906	0.752516458883562	-6.06515	Normal
A0A0H3GZJ7	glgC	glgC	-0.284368	0.368279184150978	-0.685651	0.498079241449548	0.752516458883562	-6.06518	Normal
A0A0H3GQR5	slyA	AEW61658.1	-0.120122	1.82374770958325	-0.685371	0.498253218509936	0.752516458883562	-6.06537	Normal
A0A0H3GR62	ycfS	AEW61818.1	-0.18509	1.44399894401606	-0.683846	0.499202539745678	0.753329481582608	-6.0664	Normal
A0A0H3H1C8	ypfJ	AEW62579.1	0.105011246139502	0.0718417033940351	0.683588720624942	0.499362887298596	0.753329481582608	-6.06657	Normal
A0A0H3GGU9	yiiF	AEW58733.1	0.360945499157298	-2.06402	0.681654715376336	0.500568382273785	0.754008106107256	-6.06787	Normal
A0A0H3GXA0	-	AEW63072.1	0.196970221549217	-0.507424	0.68154789357899	0.50063501309145	0.754008106107256	-6.06794	Normal
A0A0H3GMR8	dinI	AEW60648.1	-0.374452	-6.13492	-0.681491	0.500670532345015	0.754008106107256	-6.06798	Normal
A0A0H3GME8	carB	carB	0.419092970724995	4.65745385313878	0.679313534773343	0.502029839961863	0.755523841584587	-6.06943	Normal
A0A0H3GLJ0	sucB	AEW60268.1	0.150695080279552	3.74745129225761	0.678961151111257	0.502250016798552	0.755523841584587	-6.06967	Normal
A0A0H3GRH2	ychA	AEW61928.1	-0.107628	0.418772509834252	-0.674995	0.50473169918432	0.758496396487347	-6.07231	Normal
A0A0H3H2Q3	pgk	pgk	0.104691605324335	7.43593457420695	0.674884073047338	0.504801356024002	0.758496396487347	-6.07238	Normal
A0A0H3GW77	glnB	AEW62647.1	0.142014265079594	2.92337397363431	0.672380077285448	0.506371844409836	0.760220547029466	-6.07404	Normal
A0A0H3GY66	degS	AEW63472.1	-0.214462	-3.97884	-0.672135	0.50652540808903	0.760220547029466	-6.0742	Normal
A0A0H3GVK8	cobB	cobB	0.128132066125681	-1.43212	0.671591714774935	0.506866857424365	0.760300286136547	-6.07456	Normal
A0A0H3GYQ4	malS	AEW63792.1	-0.267444	3.78834396348076	-0.670148	0.507773963235102	0.761227936924937	-6.07551	Normal
A0A0H3GQM0	yczG	AEW62230.1	-0.139298	-2.78175	-0.669584	0.508128802506249	0.761327075118737	-6.07588	Normal
A0A0H3GK77	-	AEW60305.1	-0.306664	-6.43114	-0.668426	0.508857448973598	0.761890507020843	-6.07665	Normal
A0A0H3GH98	aidB	AEW59125.1	-0.40726	-3.77408	-0.668068	0.509082697523976	0.761890507020843	-6.07688	Normal
A0A0H3GQK4	ybiJ	AEW60361.1	-0.341853	-5.76138	-0.66281	0.512398585312482	0.766189249768094	-6.08032	Normal
A0A0H3GQ70	cutC	cutC	0.333822178557541	1.13937313282296	0.662556727125819	0.512558936524741	0.766189249768094	-6.08049	Normal
A0A0H3GZX2	-	-	0.313305223711778	-6.32047	0.662133056362247	0.512826706803446	0.766189249768094	-6.08076	Normal
A0A0H3GNA4	coaE	coaE	-0.167627	1.12720674977147	-0.66163	0.513144951681675	0.766230598858764	-6.08109	Normal
A0A0H3GVT4	yfcL	AEW62482.1	0.247300315400023	-0.228558	0.660997685827246	0.513544665774982	0.766393482540253	-6.0815	Normal
A0A0H3GRE2	cysM	AEW62535.1	-0.111402	1.30668596351297	-0.660462	0.513883556442867	0.7664654628619	-6.08185	Normal
A0A0H3GHX9	groL	groL	0.133019076204905	7.0805733273503	0.659942141451142	0.514212638412642	0.766522740245414	-6.08219	Normal
A0A0H3GN28	dapB	dapB	-0.158452	1.24567781279055	-0.657832	0.515549356173402	0.767629942403691	-6.08356	Normal
A0A0H3GJ64	tesC	AEW59845.1	0.445382520968209	-1.77405	0.657708574155378	0.515627652826216	0.767629942403691	-6.08364	Normal
A0A0H3GXC6	walW	AEW63828.1	0.214895955301357	-0.984344	0.657391511354516	0.515828690913667	0.767629942403691	-6.08384	Normal
A0A0H3GRV6	yacC	AEW59554.1	0.366883691062446	-4.01153	0.65684408408453	0.516175895237757	0.767713387333314	-6.0842	Normal
A0A0H3GYK7	glgS	glgS	-0.191759	0.253008651150905	-0.655336	0.517133101169655	0.768703488040801	-6.08517	Normal
A0A0H3GS92	rnhA	rnhA	-0.148922	-0.9287	-0.654833	0.517452552083311	0.76874500272884	-6.08549	Normal
A0A0H3GGH2	gppA	gppA	0.212326675771732	-2.82564	0.65388898331288	0.51805235455556	0.768789229887319	-6.0861	Normal
A0A0H3GP00	yncA	AEW61585.1	0.268067501252702	-4.23402	0.653288460812131	0.518434132490116	0.768789229887319	-6.08649	Normal
A0A0H3H133	purF	purF	-0.146687	0.163617518233408	-0.653058	0.518580949029181	0.768789229887319	-6.08664	Normal
A0A0H3GM23	-	AEW59321.1	-0.243843	-1.10804	-0.652733	0.51878745931473	0.768789229887319	-6.08685	Normal
A0A0H3GLG0	rpmE	AEW58782.1	0.108952735543164	5.42336862424396	0.652364690428819	0.519021710807203	0.768789229887319	-6.08708	Normal
A0A0H3GLG9	gldA	AEW58792.1	0.143791819293946	3.21264545290714	0.651720087183332	0.519431934290104	0.768789229887319	-6.0875	Normal
A0A0H3H1L7	nadB	AEW62669.1	0.470493271950044	-4.6004	0.651449812393611	0.519603988560308	0.768789229887319	-6.08767	Normal
A0A0H3GV85	fbaA	AEW63118.1	0.180096214157827	5.96289639056613	0.650771765333114	0.520035762435965	0.768789229887319	-6.0881	Normal
A0A0H3GUM5	budR	AEW61736.1	0.398884593388036	-3.84191	0.650562444335367	0.520169095256709	0.768789229887319	-6.08824	Normal
A0A0H3GQ41	modE	AEW60297.1	-0.25651	0.699309274595634	-0.649764	0.520677609012881	0.768789229887319	-6.08875	Normal
A0A0H3GPS7	mtnA	mtnA	0.198637838470558	-3.01267	0.649746116399364	0.520689254675294	0.768789229887319	-6.08876	Normal
A0A0H3GVZ5	eutE	AEW62557.1	-0.355678	0.0847540648760817	-0.64832	0.52159866207445	0.769700991544669	-6.08967	Normal
A0A0H3GRK1	spy	AEW60822.1	-0.203028	1.93214082163383	-0.646507	0.522755952396719	0.770688427223069	-6.09083	Normal
A0A0H3GX56	luxS	AEW62791.1	-0.127357	5.13556836357782	-0.646356	0.522852330793352	0.770688427223069	-6.09092	Normal
A0A0H3GX07	nikA	AEW63703.1	-0.160759	1.62867732984331	-0.644517	0.524027841495343	0.771989619007384	-6.09209	Normal
A0A0H3GR11	VP2476	AEW62390.1	0.22791625448534	-5.90963	0.642721970702698	0.525176594572751	0.773249960853348	-6.09323	Normal
A0A0H3H4U5	yidR	AEW63964.1	-0.34353	1.11943213302251	-0.64205	0.525607099039389	0.773451964378832	-6.09365	Normal
A0A0H3GU82	ydiY	AEW61872.1	-0.239167	0.522164858636114	-0.63758	0.528474564158515	0.777123382816606	-6.09647	Normal
A0A0H3GSS0	comEA	AEW59844.1	0.346115819531613	-2.18947	0.636837746758388	0.528951630869439	0.777123382816606	-6.09694	Normal
A0A0H3GSL9	queA	queA	-0.189904	1.8872838945223	-0.636784	0.528986147954421	0.777123382816606	-6.09697	Normal
A0A0H3GJZ1	lptE	lptE	-0.0947878	3.05835919278899	-0.634058	0.530740165106494	0.779266044201461	-6.09868	Normal
A0A0H3GLX2	supH	AEW60388.1	-0.274273	-0.0789681	-0.630166	0.53324945045806	0.780641133998793	-6.1011	Normal
A0A0H3GL45	-	AEW60133.1	-0.441768	-3.62218	-0.629627	0.533597093190964	0.780641133998793	-6.10143	Normal
A0A0H3GN46	yddE_1	AEW61250.1	-0.21505	-0.528876	-0.62889	0.534073228880945	0.780641133998793	-6.10189	Normal
A0A0H3H1F6	yfgJ	AEW62609.1	-0.15534	0.966969242872244	-0.628386	0.534399309456165	0.780641133998793	-6.1022	Normal
A0A0H3GJM2	erpA	erpA	0.138713664224879	1.09295889268244	0.628277577829918	0.534469195603861	0.780641133998793	-6.10227	Normal
A0A0H3GYW7	nlpI	AEW63406.1	-0.0990529	1.81387804188097	-0.628177	0.534534460204665	0.780641133998793	-6.10233	Normal
A0A0H3GW05	mdtQ	AEW62336.1	0.345769458178381	-0.621765	0.628149579749996	0.534551929154675	0.780641133998793	-6.10235	Normal
A0A0H3GZ22	sspA	AEW63466.1	0.112013776347054	4.42876935839216	0.627951147439105	0.534680202372723	0.780641133998793	-6.10247	Normal
A0A0H3GNH7	ycjG	AEW60918.1	-0.197575	1.29962584366939	-0.627926	0.534696651288939	0.780641133998793	-6.10249	Normal
A0A0H3GNY7	ydbH	AEW61058.1	0.224339495976175	-6.17356	0.627859945877678	0.534739163549002	0.780641133998793	-6.10253	Normal
A0A0H3GWK3	-	AEW61039.1	0.225081070260934	-4.96832	0.62724502145614	0.535136797749015	0.780641133998793	-6.10291	Normal
A0A0H3GNS5	-	AEW59692.1	-0.302474	-1.17627	-0.626937	0.535335822632703	0.780641133998793	-6.1031	Normal
A0A0H3GHJ5	holC	AEW59215.1	-0.137783	-0.826847	-0.626645	0.535525146531596	0.780641133998793	-6.10328	Normal
A0A0H3GUU7	yebC	AEW62097.1	-0.0945255	4.60216659681346	-0.625696	0.536139042097595	0.781104228735556	-6.10386	Normal
A0A0H3GPG5	mlc	AEW61183.1	-0.23761	-4.42361	-0.624527	0.536896507062954	0.781775863680292	-6.10459	Normal
A0A0H3GV61	mgsA	mgsA	0.587167641286241	-2.24755	0.623334898135387	0.537668891827874	0.782304212477382	-6.10532	Normal
A0A0H3GUF2	rsmJ	rsmJ	0.254936841509329	-2.56676	0.622144062283764	0.538441298833298	0.782304212477382	-6.10605	Normal
A0A0H3GK38	proB	proB	-0.195156	-2.39919	-0.621592	0.538799542693124	0.782304212477382	-6.10639	Normal
A0A0H3GKI1	ppiD	AEW59843.1	0.123684577017359	4.29869884990112	0.620559092800255	0.539470256563471	0.782304212477382	-6.10702	Normal
A0A0H3GV93	treA	treA	0.39186561535643	2.42580753237857	0.620141745122593	0.53974136931051	0.782304212477382	-6.10727	Normal
A0A0H3GUD7	ftsX	AEW63680.1	-0.238186	-0.961344	-0.619678	0.540042579533085	0.782304212477382	-6.10756	Normal
A0A0H3H1K4	yfhG	AEW62649.1	-0.185154	0.334986437273938	-0.619604	0.540091066462754	0.782304212477382	-6.1076	Normal
A0A0H3GWU0	hmp	hmp	0.310216809483489	0.645021574595208	0.619588019682793	0.540101184721589	0.782304212477382	-6.10761	Normal
A0A0H3GS34	rluB	AEW60866.1	-0.134739	-0.317285	-0.619466	0.540180250017952	0.782304212477382	-6.10769	Normal
A0A0H3GZ37	atpA	atpA	0.0985575372399614	7.0157687269692	0.61939597959564	0.540226003383129	0.782304212477382	-6.10773	Normal
A0A0H3H458	ugpB	AEW63664.1	0.386566501720409	0.0554019781737349	0.617547874787189	0.541427973986645	0.782948411927373	-6.10886	Normal
A0A0H3GPT3	-	AEW60151.1	-0.19817	-5.19372	-0.616916	0.541839002310384	0.782948411927373	-6.10924	Normal
A0A0H3GPP9	chaB	AEW61925.1	-0.266044	0.235132248924205	-0.61673	0.541960667631443	0.782948411927373	-6.10935	Normal
A0A0H3GSW0	hha	AEW59884.1	0.201980474098823	-0.191535	0.616382435390109	0.54218667250285	0.782948411927373	-6.10957	Normal
A0A0H3GV68	gcvH	gcvH	-0.352283	-2.27906	-0.616016	0.542425310575983	0.782948411927373	-6.10979	Normal
A0A0H3GWY5	cbiO	cbiO	-0.359963	-4.50682	-0.615975	0.542452312700535	0.782948411927373	-6.10981	Normal
A0A0H3GPN4	fes	AEW60136.1	-0.466609	-4.48652	-0.615344	0.542863150525877	0.783112761453357	-6.1102	Normal
A0A0H3GJA2	dnaX	dnaX	-0.331472	-5.15398	-0.614536	0.543389810849164	0.78312861493432	-6.11069	Normal
A0A0H3GQ05	yeaZ	AEW62035.1	0.134028719213493	0.940300423446815	0.614122504468473	0.54365946675285	0.78312861493432	-6.11094	Normal
A0A0H3H186	ptsI	AEW62529.1	0.221258284087497	4.57700453827413	0.613960581902159	0.5437650716514	0.78312861493432	-6.11103	Normal
A0A0H3GUV0	gmk	gmk	0.244558831105039	-0.282157	0.613259405912308	0.544222497883746	0.783359567095763	-6.11146	Normal
A0A0H3GWB3	mreB	AEW63488.1	-0.161275	1.52842587108614	-0.612444	0.544754736569472	0.783495764917711	-6.11195	Normal
A0A0H3H2A9	recD	recD	0.26024418387825	0.323835009079069	0.611511181905882	0.545363860578594	0.783495764917711	-6.11251	Normal
A0A0H3GIJ7	yhiI	AEW59293.1	0.146441795390137	0.623376530562665	0.611185172429576	0.545576840171721	0.783495764917711	-6.11271	Normal
A0A0H3GI32	yjfP	AEW59128.1	-0.23099	-0.691763	-0.611057	0.545660547093889	0.783495764917711	-6.11279	Normal
A0A0H3GUH0	pdxY	pdxY	-0.101014	2.72691925081567	-0.610395	0.546093277203528	0.783495764917711	-6.11319	Normal
A0A0H3GRH7	pabC	AEW60671.1	0.162245136705666	-0.459293	0.60985307290258	0.54644754074622	0.783495764917711	-6.11351	Normal
A0A0H3GL37	acsA	acs	-0.184701	0.76119510578999	-0.609773	0.546499576057492	0.783495764917711	-6.11356	Normal
A0A0H3GW40	hscA	hscA	0.153401464143454	0.198162378481647	0.609476136171395	0.546694049089339	0.783495764917711	-6.11374	Normal
A0A0H3GX28	ynfK	AEW61184.1	0.281208779198364	-0.991651	0.608153690176333	0.547559356574471	0.784309626989071	-6.11453	Normal
A0A0H3H4B5	bcsZ	AEW63744.1	0.22675108217956	-2.41191	0.605580200620497	0.549245286564573	0.786297405358729	-6.11607	Normal
A0A0H3GYX1	rbfA	rbfA	0.126009034680878	2.48453182048926	0.60427947202895	0.550098433785051	0.786876180925927	-6.11685	Normal
A0A0H3GZY5	yiaD	AEW63766.1	-0.129593	2.9436633950463	-0.604054	0.550246369976265	0.786876180925927	-6.11698	Normal
A0A0H3GMU6	ndh	AEW60683.1	-0.227495	-0.926355	-0.603443	0.550647747962967	0.786887051060081	-6.11735	Normal
A0A0H3GJN5	pheP	AEW60055.1	0.185838020183192	-5.08741	0.603133298267816	0.550850775979109	0.786887051060081	-6.11753	Normal
A0A0H3GR74	hpcD	AEW59329.1	0.283906393405765	-5.95942	0.602253045534357	0.551428929546338	0.787286457614343	-6.11805	Normal
A0A0H3H2E4	cscA	AEW63024.1	0.216207249653009	-5.82375	0.600157373102108	0.552806634313751	0.787767684607133	-6.1193	Normal
A0A0H3GWU9	uspE	AEW61134.1	0.162156401818093	1.92221383458466	0.599368711859687	0.55332556235987	0.787767684607133	-6.11976	Normal
A0A0H3GV26	-	AEW60539.1	0.390367370932887	-4.5923	0.599197373244335	0.553438333886456	0.787767684607133	-6.11986	Normal
A0A0H3GGS4	iclR	AEW58930.1	0.288537808677519	-4.26655	0.59904799698247	0.553536659889379	0.787767684607133	-6.11995	Normal
A0A0H3GNN7	ddc	AEW61455.1	0.185860680918623	1.59272663649505	0.598892710876308	0.55363888553144	0.787767684607133	-6.12004	Normal
A0A0H3GX36	ynfB	AEW61194.1	-0.32371	-0.511324	-0.598781	0.55371237852689	0.787767684607133	-6.12011	Normal
A0A0H3H403	damX	damX	-0.10198	2.68170197649279	-0.598561	0.553857143443923	0.787767684607133	-6.12024	Normal
A0A0H3GLG5	-	AEW58787.1	0.442790947875937	-4.56216	0.596794071236088	0.55502138191428	0.788484818992429	-6.12128	Normal
A0A0H3GKG3	rmuC	AEW58871.1	0.291009705586531	-6.00104	0.596434743386186	0.555258269568984	0.788484818992429	-6.12149	Normal
A0A0H3H1F7	-	-	-0.209026	3.66513365096549	-0.59603	0.555524880932358	0.788484818992429	-6.12173	Normal
A0A0H3GLC1	aes	AEW58732.1	-0.360093	-2.16017	-0.595981	0.555557373412185	0.788484818992429	-6.12176	Normal
A0A0H3GQY4	rarA	AEW60501.1	0.462510119031401	-7.38399	0.594812913579157	0.556328108937388	0.789153966254917	-6.12245	Normal
A0A0H3GU68	stpA	AEW62768.1	0.215066028294688	1.30368194484241	0.594352612784803	0.556631938276603	0.789160441524409	-6.12272	Normal
A0A0H3H1M1	yfiF	AEW62674.1	-0.131736	0.57906628069959	-0.591995	0.558189378172035	0.790561616685065	-6.1241	Normal
A0A0H3GV23	ychM	AEW61936.1	0.116669078879981	-2.98301	0.591949025232955	0.558219844621764	0.790561616685065	-6.12412	Normal
A0A0H3GJ45	dpiA	AEW59463.1	-0.266887	1.22157696000114	-0.590023	0.559494242290957	0.791812860826026	-6.12525	Normal
A0A0H3GRF9	eutL	AEW62550.1	-0.557025	0.668375713910667	-0.589706	0.559703895555446	0.791812860826026	-6.12543	Normal
A0A0H3GQB9	fdnH	AEW61533.1	0.280039576606875	0.286428712591936	0.588070260602777	0.560787177520199	0.792876900955263	-6.12638	Normal
A0A0H3GQ15	sucA	AEW60267.1	0.147725188680654	2.03665414136372	0.587292876989743	0.561302444366354	0.792876900955263	-6.12683	Normal
A0A0H3GUA1	alaS	alaS	0.168505782455484	3.7860682951051	0.587135978885823	0.561406469004511	0.792876900955263	-6.12692	Normal
A0A0H3GM87	frdB	AEW59097.1	0.142250572472762	3.54618488215021	0.586747719988324	0.561663929676961	0.792876900955263	-6.12715	Normal
A0A0H3GNZ2	acpH	acpH	-0.220726	-3.66822	-0.586302	0.561959396240192	0.792876900955263	-6.12741	Normal
A0A0H3GQJ1	yjeE	AEW59109.1	0.664740532368066	3.85991097828019	0.585387412376191	0.562566443767495	0.79323986398277	-6.12793	Normal
A0A0H3GXA3	-	AEW62841.1	0.34574452389966	-3.6681	0.58474954998987	0.562989894928463	0.79323986398277	-6.1283	Normal
A0A0H3GU50	prkB	AEW63590.1	0.150311409061096	-0.605863	0.584554994905122	0.563119084329066	0.79323986398277	-6.12842	Normal
A0A0H3GH32	rho	rho	-0.124765	2.40952	-0.581065	0.565438866148595	0.796080967200543	-6.13042	Normal
A0A0H3GW52	lpxT	lpxT	0.251663108411521	-1.01065	0.580613210164451	0.565739754468645	0.796080967200543	-6.13068	Normal
A0A0H3GSH8	yjgJ	AEW61021.1	-0.173009	-2.34794	-0.57956	0.566441000471558	0.79662884254552	-6.13128	Normal
A0A0H3GUP8	-	AEW61761.1	-0.24525	-0.144544	-0.579121	0.566733298678573	0.79662884254552	-6.13154	Normal
A0A0H3GUX6	pheT	pheT	-0.147312	1.95029833656078	-0.578277	0.567295852397222	0.796994759068447	-6.13202	Normal
A0A0H3H3J7	ispB	AEW63434.1	-0.171139	0.373168935484598	-0.57582	0.56893489012262	0.7988718345332	-6.13342	Normal
A0A0H3GJ69	tesB	AEW59855.1	0.135564632605143	-0.899457	0.573974149991756	0.57016754112606	0.800176586455253	-6.13447	Normal
A0A0H3GZB8	tusB	AEW63576.1	-0.200008	-1.9429	-0.570729	0.572337858713923	0.801270832208989	-6.1363	Normal
A0A0H3GYJ0	livF	AEW63667.1	0.340855066728832	-1.83895	0.570398556265263	0.572559374676563	0.801270832208989	-6.13649	Normal
A0A0H3GL00	-	AEW60078.1	0.189875951802434	1.71506773178968	0.569709509893986	0.573020874734355	0.801270832208989	-6.13687	Normal
A0A0H3GNG8	outS	AEW59592.1	-0.293619	-1.26648	-0.569477	0.573176905637065	0.801270832208989	-6.137	Normal
A0A0H3GUJ8	yicI	AEW60384.1	0.432008565524195	-5.11454	0.569383955639666	0.573238984423782	0.801270832208989	-6.13706	Normal
A0A0H3GT62	flk	AEW62478.1	-0.347464	-6.48915	-0.569285	0.573305555899456	0.801270832208989	-6.13711	Normal
A0A0H3GVD4	yqgE	AEW63148.1	-0.101652	0.610137053082006	-0.568788	0.573638440278839	0.801270832208989	-6.13739	Normal
VFG048885	gmd	-	-0.674924	-1.29951	-0.568468	0.573853011754674	0.801270832208989	-6.13757	Normal
A0A0H3GQV8	cigR	AEW61703.1	0.303168204159934	-3.48827	0.56830940570634	0.573959187540915	0.801270832208989	-6.13766	Normal
A0A0H3GWA2	nuoN	nuoN	-0.240713	-2.14433	-0.568256	0.573995314952312	0.801270832208989	-6.13769	Normal
A0A0H3GLZ2	ybjI	AEW60408.1	0.148040834716842	-2.18404	0.567700127895488	0.574367747818787	0.801270832208989	-6.138	Normal
A0A0H3GUM1	dacC	AEW60404.1	-0.110268	1.50769780970383	-0.566484	0.57518396598008	0.801270832208989	-6.13868	Normal
A0A0H3GUQ0	lldP	AEW63805.1	-0.357028	-4.99278	-0.566394	0.575243952060484	0.801270832208989	-6.13873	Normal
A0A0H3GQW0	yurK	AEW59209.1	0.294803044247767	-2.16257	0.566212910414166	0.575365629910989	0.801270832208989	-6.13883	Normal
A0A0H3GPW0	cyaY	cyaY	0.0959154920029035	1.51225579091711	0.566005145560696	0.575505102845592	0.801270832208989	-6.13895	Normal
A0A0H3GJT3	betI	betI	-0.247644	-2.34765	-0.564174	0.576734764042989	0.802186076146941	-6.13997	Normal
VFG048980	-	-	-0.561551	-0.359132	-0.563946	0.576888331756854	0.802186076146941	-6.1401	Normal
A0A0H3GRL0	purM	purM	0.180521926976021	0.964329429551867	0.563449862176534	0.577221838925733	0.802186076146941	-6.14038	Normal
A0A0H3GTH5	yfdX	AEW63310.1	0.649574864807083	6.21882452865313	0.563215700387385	0.577379284234696	0.802186076146941	-6.14051	Normal
A0A0H3GIR4	dnaC	AEW59363.1	0.195337088160767	-4.86189	0.561288669258091	0.578675783632613	0.803435489266024	-6.14158	Normal
A0A0H3GYY5	-	-	0.505832800954736	-4.93037	0.560573826244968	0.579157092195822	0.803435489266024	-6.14197	Normal
A0A0H3GIJ5	tsf	tsf	-0.069733	8.28595813797434	-0.560521	0.579192591996478	0.803435489266024	-6.142	Normal
A0A0H3H4W1	yieE	AEW63984.1	-0.291909	-2.99845	-0.55947	0.579900415153297	0.803994424163641	-6.14258	Normal
A0A0H3GNA8	fiu	AEW60848.1	-0.268297	-0.861623	-0.558368	0.580643529588168	0.804324976219567	-6.14319	Normal
A0A0H3GX48	ygeA	AEW63017.1	0.246766016934165	1.62767866880293	0.558211796030591	0.580748864134265	0.804324976219567	-6.14328	Normal
A0A0H3GN69	tam	tam	-0.270162	-4.47145	-0.557589	0.58116900832147	0.804405809173858	-6.14362	Normal
A0A0H3GTY3	budA	AEW61737.1	-0.331281	0.752297736568829	-0.557089	0.581506076443164	0.804405809173858	-6.1439	Normal
A0A0H3GWE9	-	-	-0.516493	-2.75447	-0.556769	0.581722365602786	0.804405809173858	-6.14407	Normal
A0A0H3GQC6	zitB	AEW60286.1	0.254422096997469	-3.27985	0.555720438198834	0.582430116168389	0.804962377534613	-6.14465	Normal
A0A0H3GIS3	gabD	AEW59680.1	-0.162796	-2.58813	-0.553939	0.583633699562627	0.806203282214064	-6.14563	Normal
A0A0H3GIQ6	gmhA	gmhA	0.100539	4.88660506144737	0.551633188775816	0.58519348409022	0.807923907026786	-6.14689	Normal
A0A0H3GJ01	ribF	AEW59428.1	-0.268365	-2.40744	-0.551034	0.585599428642033	0.807923907026786	-6.14721	Normal
A0A0H3GTC6	hisJ_2	AEW60039.1	0.24388589199946	-1.21423	0.550739653716986	0.585798449084268	0.807923907026786	-6.14737	Normal
A0A0H3GJ87	lamB	AEW59875.1	-0.31364	-6.24834	-0.549584	0.586581661474021	0.808246055105139	-6.148	Normal
A0A0H3GYK0	zntA	AEW63687.1	0.247259920009622	-4.33749	0.54949000239566	0.586645032033082	0.808246055105139	-6.14805	Normal
A0A0H3H3U3	def	def	0.159090132026908	3.34459383480361	0.548263515149594	0.587476500553547	0.808968946193057	-6.14872	Normal
A0A0H3GYY2	gloA	AEW61669.1	-0.0883858	3.1880039194968	-0.547124	0.588249641636515	0.809291160993114	-6.14933	Normal
A0A0H3GMZ9	ydfG	AEW61200.1	0.128484429250941	3.01263825146163	0.546905558023174	0.5883977631554	0.809291160993114	-6.14945	Normal
A0A0H3GQC8	proP	AEW59044.1	-0.179117	-0.973235	-0.54643	0.588720257035957	0.809291160993114	-6.14971	Normal
VFG048874	fcl	-	-0.694923	-1.77135	-0.546001	0.589012015693806	0.809291160993114	-6.14994	Normal
A0A0H3H084	ftnA	AEW62124.1	-0.170446	3.22335814790383	-0.545457	0.589381025934927	0.809291160993114	-6.15023	Normal
A0A0H3GQ33	prc	AEW62060.1	0.0699493053955123	2.65690686003005	0.545205816283219	0.589551884819026	0.809291160993114	-6.15037	Normal
A0A0H3GNJ4	pfpI	AEW60933.1	-0.233466	-0.15756	-0.544009	0.590364947600994	0.809622336449081	-6.15101	Normal
A0A0H3GQ52	malM	AEW58959.1	-0.429417	2.51945502478072	-0.543709	0.590569447995043	0.809622336449081	-6.15117	Normal
A0A0H3GUF0	yhiN	AEW63710.1	0.0864042573306711	1.60366198386756	0.543495617302625	0.590714211349273	0.809622336449081	-6.15129	Normal
A0A0H3GME3	ytfB	AEW59142.1	0.0971945985603182	0.867136587996669	0.542884511265046	0.591129814124181	0.809771075244397	-6.15162	Normal
A0A0H3GLI7	lolC	AEW60695.1	0.431115816710428	-3.03883	0.542220007799119	0.591581891640776	0.809969599302558	-6.15197	Normal
A0A0H3GPE9	mdcC	mdcC	-0.518191	-3.59366	-0.539346	0.593539052034821	0.812117405710501	-6.15351	Normal
A0A0H3GW93	yadD	AEW62421.1	0.207702277447271	-1.09383	0.539012264186468	0.593766537053412	0.812117405710501	-6.15369	Normal
A0A0H3H3Q3	accB	AEW63494.1	0.0628469851026132	5.54896748289444	0.537702364090121	0.594659762181253	0.812917466496611	-6.15439	Normal
A0A0H3GIU5	osmY	AEW59383.1	-0.225509	3.89645699422761	-0.536831	0.595254247294763	0.813308523376316	-6.15485	Normal
A0A0H3GX71	srlA	AEW62806.1	0.0972582964392854	-1.2302	0.535289084106039	0.596307070481511	0.814325087964653	-6.15567	Normal
A0A0H3GQ77	moaC	moaC	0.211343986667061	-1.69533	0.531922962065753	0.598608427033622	0.817044731929432	-6.15744	Normal
A0A0H3GV27	-	AEW61941.1	-0.192819	-5.6638	-0.531311	0.599027390563365	0.8171936000598	-6.15776	Normal
A0A0H3GTZ8	tsaC	tsaC	0.0885558638141775	0.897512260580197	0.529788108574835	0.600070175626174	0.817367795754513	-6.15856	Normal
A0A0H3GYA0	trkA	AEW63537.1	0.235658046156938	-5.2963	0.529621195665136	0.60018453342581	0.817367795754513	-6.15865	Normal
A0A0H3GUY7	oppD	AEW61886.1	-0.349921	-5.41332	-0.529388	0.600344502525416	0.817367795754513	-6.15877	Normal
A0A0H3GYV3	yhbO	AEW63396.1	-0.240088	2.18398306296343	-0.529314	0.600394926195105	0.817367795754513	-6.15881	Normal
A0A0H3GGD2	metF	AEW58790.1	-0.228178	0.261653194868817	-0.528459	0.600980793926858	0.817743216504192	-6.15926	Normal
A0A0H3GVN7	-	-	-0.319667	-4.99836	-0.52747	0.60165925543774	0.817921150598315	-6.15977	Normal
A0A0H3GNN0	ganB	AEW59871.1	-0.125405	1.12647295394761	-0.527364	0.601731904497813	0.817921150598315	-6.15983	Normal
A0A0H3GR69	yeaU	AEW60586.1	0.311509461878398	-2.6914	0.524714178752186	0.603551112966073	0.819888584237844	-6.16121	Normal
A0A0H3GY27	mlaF	AEW63442.1	-0.170775	-1.5003	-0.52435	0.60380114925669	0.819888584237844	-6.1614	Normal
A0A0H3GHV6	-	AEW59355.1	-0.558721	0.351018908682109	-0.523672	0.604267071647073	0.820055592815021	-6.16175	Normal
A0A0H3GP58	scrR	AEW60021.1	0.225928015096858	-4.34191	0.523065246306199	0.604684400454841	0.820055592815021	-6.16206	Normal
A0A0H3GV15	mukE	mukE	0.114483063548854	0.860406285055839	0.522525194396686	0.605055788022814	0.820055592815021	-6.16234	Normal
A0A0H3GLV2	-	AEW59246.1	-0.448501	-4.42441	-0.521986	0.605426642116277	0.820055592815021	-6.16262	Normal
A0A0H3GJX2	dsbG	AEW60185.1	0.0939590470858458	0.467223289554417	0.521909908226477	0.605479044069339	0.820055592815021	-6.16266	Normal
A0A0H3GTS8	kdsC	AEW63445.1	-0.0790217	0.160307007446303	-0.521257	0.605928649412849	0.820171360645175	-6.163	Normal
A0A0H3GK30	fdoI	AEW58736.1	0.333275791958551	-1.85469	0.520724233872808	0.606295063076635	0.820171360645175	-6.16327	Normal
A0A0H3GZ91	secY	secY	0.165819218145741	-0.46997	0.520430074011451	0.606497593196091	0.820171360645175	-6.16342	Normal
A0A0H3GGH7	wzzE	wzzE	-0.122668	-1.13757	-0.519029	0.607462756873037	0.821055504804817	-6.16414	Normal
A0A0H3H0F7	ibpB	ibpB	-0.349705	-2.38763	-0.517392	0.608590830172759	0.822040245251721	-6.16498	Normal
A0A0H3GL40	fdhF_2	AEW59021.1	-0.141151	0.026198153828071	-0.517063	0.608818402240662	0.822040245251721	-6.16515	Normal
A0A0H3GGC8	metL	AEW58785.1	0.211623531426677	-1.82277	0.51655399737742	0.609169245426719	0.822040245251721	-6.16541	Normal
A0A0H3GP59	ushA	AEW59907.1	0.0955724744934163	2.0924265780483	0.516164154181465	0.609438255391397	0.822040245251721	-6.16561	Normal
A0A0H3GTI1	arsC	AEW62588.1	-0.111862	2.2863971421721	-0.514371	0.610676614120365	0.822673679751623	-6.16652	Normal
A0A0H3GN02	dnaK	dnaK	0.0667156015951038	7.45462991508917	0.514170904367377	0.610814556044414	0.822673679751623	-6.16663	Normal
A0A0H3GJ23	tgt	tgt	0.119107029994484	1.33614969932824	0.51412859361037	0.610843786482244	0.822673679751623	-6.16665	Normal
A0A0H3GP71	omp	AEW59922.1	0.340103042125075	-0.989729	0.51004830191449	0.613665713625047	0.825350113142748	-6.16872	Normal
A0A0H3GQN4	yliI	AEW60401.1	-0.198655	-6.16854	-0.509582	0.61398884620535	0.825350113142748	-6.16895	Normal
A0A0H3GRB7	pfkB	AEW61873.1	-0.0955909	3.73731901201225	-0.509476	0.614062160591595	0.825350113142748	-6.169	Normal
A0A0H3GLA0	phoH	AEW60625.1	0.259786958425563	-4.68115	0.509210453999414	0.614245914782794	0.825350113142748	-6.16914	Normal
A0A0H3GXG5	ispF	ispF	-0.113713	2.10528896511333	-0.508994	0.614396	0.825350113142748	-6.16925	Normal
A0A0H3GVZ0	eutB	AEW62552.1	0.379742625110388	0.429975681509061	0.507703513749333	0.615290093410282	0.826130334176637	-6.1699	Normal
A0A0H3H3B8	-	AEW63344.1	0.0884810142223118	-1.05788	0.504048694844679	0.617825961074642	0.829113007304748	-6.17173	Normal
A0A0H3GHS8	cstA	AEW59320.1	-0.116829	0.201948911959211	-0.502678	0.618778435671653	0.829553352063555	-6.17241	Normal
A0A0H3GQY5	nfo	nfo	-0.118215	2.38488110497123	-0.502294	0.61904492102059	0.829553352063555	-6.1726	Normal
A0A0H3GPV6	hemX	AEW58844.1	-0.10389	3.80498446249849	-0.502218	0.619097837262448	0.829553352063555	-6.17264	Normal
A0A0H3H3N2	zapE	zapE	0.371184429153599	1.09556679071635	0.501432897902445	0.619643853046333	0.8298633014135	-6.17303	Normal
A0A0H3GT82	-	AEW60004.1	-0.259555	5.9676784516213	-0.500867	0.620037474189756	0.829968943877354	-6.17331	Normal
A0A0H3GVM1	rcsB	rcsB	0.147254292095611	1.68827214165132	0.499857460281606	0.620739909574353	0.830327997670373	-6.17381	Normal
A0A0H3GVP4	menD	menD	0.261134627696433	-5.45117	0.499576513972345	0.620935461284025	0.830327997670373	-6.17395	Normal
A0A0H3GUF8	ydgJ	AEW61636.1	-0.27772	-5.5604	-0.49783	0.622151479405731	0.83153241317431	-6.17481	Normal
A0A0H3H1A2	eutK	AEW62549.1	-0.459981	-2.32343	-0.496261	0.623245446823392	0.83251939125337	-6.17558	Normal
A0A0H3GUW1	glpK	glpK	-0.185638	2.81299901844602	-0.495865	0.623521349156392	0.83251939125337	-6.17578	Normal
A0A0H3GWB2	nuoC	nuoC	0.120211819003331	2.27475730012313	0.495218632717431	0.62397234259056	0.832699932900458	-6.17609	Normal
A0A0H3GZF8	-	AEW61859.1	0.138021763936194	0.309958244162792	0.493868457663496	0.624914606307487	0.833505516592054	-6.17676	Normal
A0A0H3GR57	ydhZ	AEW61813.1	0.0932064262790042	-1.34096	0.493188661041834	0.625389268348397	0.833505516592054	-6.17709	Normal
A0A0H3GY30	lptA	lptA	-0.0876002	1.91588382822796	-0.492197	0.626082019441317	0.833505516592054	-6.17757	Normal
A0A0H3GLD3	rafR	AEW58752.1	0.154815360515875	-4.44786	0.492110012662152	0.626142759703269	0.833505516592054	-6.17761	Normal
A0A0H3GTX5	yghA	AEW61506.1	-0.161121	-1.67376	-0.491864	0.626314930808888	0.833505516592054	-6.17773	Normal
A0A0H3GUD0	moaE	AEW60339.1	-0.074609	0.406091189935497	-0.491342	0.626679437687962	0.833505516592054	-6.17799	Normal
A0A0H3GMQ0	gcd	AEW59556.1	0.094922042685597	0.883378446471239	0.491095036473473	0.626852147064863	0.833505516592054	-6.17811	Normal
A0A0H3GS30	rpsB	rpsB	0.133553868238764	5.18574221382466	0.490440718794771	0.62730965503931	0.833505516592054	-6.17843	Normal
A0A0H3GYK8	-	AEW63702.1	-0.116318	-8.69536	-0.490282	0.627420724472972	0.833505516592054	-6.1785	Normal
A0A0H3GK44	-	AEW59718.1	-0.15321	-3.05815	-0.489035	0.628292757553678	0.834121425699013	-6.17911	Normal
A0A0H3GTI8	-	AEW60079.1	0.395261332399507	-3.60439	0.488290758641893	0.628813995438349	0.834121425699013	-6.17947	Normal
A0A0H3GRD9	rssB	rssB	-0.190141	-2.96065	-0.488243	0.628847725706298	0.834121425699013	-6.17949	Normal
A0A0H3GSG0	sbcB	AEW62228.1	0.131286045335082	-0.334125	0.487811426817267	0.629149607779801	0.834121425699013	-6.1797	Normal
A0A0H3GJ85	fruR	AEW59498.1	0.201345673231309	-1.76564	0.486894713995583	0.629791683790065	0.834553100580101	-6.18014	Normal
A0A0H3GYM8	bcsB	AEW63737.1	-0.218763	-0.991614	-0.485605	0.630695737706075	0.835331321110457	-6.18076	Normal
A0A0H3GS12	nudB	AEW62098.1	0.156266025053129	-2.33476	0.483045226382064	0.632491109965705	0.837288683222672	-6.18199	Normal
A0A0H3GZ10	arcB	AEW63456.1	-0.292084	-4.06441	-0.481903	0.633293341662851	0.837601983923058	-6.18254	Normal
A0A0H3GW81	-	AEW60904.1	0.176153955426164	-5.21185	0.481422492971977	0.633630584861075	0.837601983923058	-6.18277	Normal
A0A0H3GXS6	cca	cca	0.113705122891684	0.0328455285310224	0.481347224825899	0.633683459924403	0.837601983923058	-6.1828	Normal
A0A0H3GMA7	hflC	AEW59117.1	-0.114206	0.782281439305276	-0.480563	0.634234308587136	0.837601983923058	-6.18318	Normal
A0A0H3GWB6	alaA	AEW62446.1	-0.139581	1.79122219486173	-0.480447	0.634315950661489	0.837601983923058	-6.18323	Normal
A0A0H3GZJ1	narK	AEW61909.1	-0.260418	-2.43119	-0.479303	0.63512029636125	0.838244355107415	-6.18377	Normal
A0A0H3GPM8	-	AEW60122.1	0.130889271318791	-1.32181	0.478147079074943	0.635933341185692	0.838482309455308	-6.18432	Normal
[truncated: 638 more rows]

## Sheet: strain_ST11-K64
UniprotID	EggnogName	StringName	logFC	AveExpr	t	P.Value	adj.P.Val	B	change
A0A0H3GRA6	vacJ	AEW62495.1	1.20584868177588	3.01111184999644	6.39736173062633	4.16713067693292e-07	0.000713935351678484	6.37865569219612	Up
A0A0H3GUJ9	pckA	pckA	-1.84034	4.22771156415823	-6.19496	7.35904488803457e-07	0.000713935351678484	5.85753617947814	Down
A0A0H3GPE9	mdcC	mdcC	3.97652449617649	-3.59366	6.15995272499342	8.12213141841279e-07	0.000713935351678484	5.76703	Up
A0A0H3GSQ4	mrp	AEW62318.1	-1.72732	-3.08554	-6.04689	1.11764907896026e-06	0.000736810155304548	5.4739947422979	Down
A0A0H3H0Y9	glpQ	AEW62409.1	-2.55799	4.09188322802633	-5.7382	2.68216210543017e-06	0.00141457229440387	4.66906728004114	Down
A0A0H3GPP7	uxaB	uxaB	-1.04009	1.37931742780055	-5.56904	4.34123116870344e-06	0.00190797109864516	4.2255881058672	Down
A0A0H3GYY5	-	-	3.52575326456165	-4.93037	5.45579909957951	5.99549344076127e-06	0.00225858802904107	3.92802838585826	Up
A0A0H3GV11	murQ	murQ	-1.97016	-1.44414	-4.91138	2.83504394626201e-05	0.00876263931846719	2.49458694795258	Down
A0A0H3GNX8	rdgC	rdgC	-0.996555	1.02772660456649	-4.8643	3.24206993144563e-05	0.00876263931846719	2.37076775174469	Down
A0A0H3GTG1	-	AEW60069.1	1.68415826919432	-4.90291	4.85565366986337	3.32295764826211e-05	0.00876263931846719	2.34802348554467	Up
A0A0H3GW40	hscA	hscA	-0.917892	0.198162378481647	-4.798	3.91582108051519e-05	0.00932963028772585	2.19650999505517	Down
A0A0H3GQQ1	ytfH	AEW59149.1	2.48320134912963	-3.38032	4.76625691747156	4.2859339889967e-05	0.00932963028772585	2.11316443727126	Up
A0A0H3H3W7	rplW	rplW	-1.00687	3.37260047050619	-4.73676	4.6609805369464e-05	0.00932963028772585	2.03575364146764	Down
A0A0H3GLX2	supH	AEW60388.1	-1.57277	-0.0789681	-4.71537	4.95315980387417e-05	0.00932963028772585	1.97965094353314	Down
A0A0H3GYH6	glpD	AEW63642.1	-1.16113	3.55203443391233	-4.6309	6.29589399197316e-05	0.0110681816378888	1.75834201133632	Down
A0A0H3GGA4	-	AEW58760.1	-1.18034	-2.17307	-4.57366	7.40529934085833e-05	0.0122048589761521	1.60863871606898	Down
A0A0H3GW93	yadD	AEW62421.1	-1.32555	-1.09383	-4.3562	0.000136869643727178	0.0212308970887393	1.04242952529429	Down
A0A0H3GW65	rnb	rnb	0.947763102225064	1.89652645477125	4.33169572830124	0.000146640289334997	0.0214828023875771	0.978915324641305	Up
A0A0H3H4H0	gpmI	gpmI	-1.24432	5.38053575875606	-4.28281	0.000168233885459936	0.0233490924188342	0.852413736919361	Down
VFG048990	galF	-	-0.846138	3.37035727211766	-4.24029	0.00018954243287137	0.0242610025696473	0.74263348073816	Down
A0A0H3GPU3	rffH	AEW58834.1	-1.59129	-0.782831	-4.23346	0.000193204798620627	0.0242610025696473	0.725020210537608	Down
A0A0H3GT00	mqo	mqo	-1.48714	-1.25254	-4.20758	0.000207725330479648	0.0248987134761287	0.65833674146648	Down
A0A0H3GXD3	rpmB	AEW63838.1	-0.970502	3.12316100906601	-4.17767	0.000225844834535753	0.0258936012465556	0.581398293167449	Down
A0A0H3GTB2	zipA	zipA	0.816601432047484	2.08526177808739	4.16103407421186	0.000236590393974941	0.0259953695379967	0.538645603254394	Up
A0A0H3GR29	glpT	AEW62410.1	-1.11832	0.425922414654115	-4.06589	0.00030841484132285	0.0308617100790413	0.294941701231012	Down
A0A0H3GU31	kdpE	AEW60244.1	-1.20116	-4.08894	-4.05745	0.000315730890869943	0.0308617100790413	0.273402904258513	Down
A0A0H3GSG0	sbcB	AEW62228.1	-0.883961	-0.334125	-4.05716	0.000315990205587454	0.0308617100790413	0.272648696755746	Down
A0A0H3GNG7	pspB	AEW60908.1	0.698215635138823	-0.0636129	4.03497293350935	0.000336067914096381	0.031650396052577	0.216064259453549	Up
A0A0H3GZK9	folK	-	4.98661361458087	-3.31971	3.99906600045149	0.000371248380694252	0.0321019374704939	0.124647415646795	Up
A0A0H3GTR8	yncC	AEW61441.1	-1.24862	-4.82807	-3.98028	0.000391069482922327	0.0321019374704939	0.0769032016690545	Down
A0A0H3GNK5	yaeR	AEW59632.1	-1.15005	-1.49092	-3.97779	0.000393769272645517	0.0321019374704939	0.0705889344166328	Down
A0A0H3GP84	ydiH	AEW61133.1	1.70117183744295	0.641450785968761	3.96906311885407	0.000403391822527002	0.0321019374704939	0.0484322297634705	Up
A0A0H3GIP4	gmhB	AEW59645.1	0.71715543609228	0.751048356181905	3.96658748948526	0.000406162653646233	0.0321019374704939	0.0421505796082524	Up
A0A0H3GS09	ompW	AEW60846.1	1.5185336762479	4.14149683331992	3.94338251075091	0.000433057353715688	0.0321019374704939	-0.016676	Up
A0A0H3GMW5	-	AEW61160.1	-1.64813	1.7151247721872	-3.9329	0.000445772953382376	0.0321019374704939	-0.0432218	Down
A0A0H3H0E2	uhpA	AEW63941.1	2.20640801647873	-3.42954	3.9326677729555	0.0004460567502174	0.0321019374704939	-0.0438056	Up
A0A0H3GKC6	wecB	wecB	-0.71049	1.26927811100152	-3.92914	0.000450425364584101	0.0321019374704939	-0.0527447	Down
A0A0H3GRG2	yeaD	AEW60777.1	-0.739085	4.18313804356138	-3.88432	0.00050961713929305	0.0343116957278052	-0.165949	Down
A0A0H3GPK7	yniA	AEW61875.1	-1.34565	0.668207867312404	-3.87638	0.000520878992871409	0.0343116957278052	-0.185983	Down
A0A0H3GRF4	ypeA	AEW62545.1	0.994659323534998	-0.324842	3.87170548272773	0.000527609918488358	0.0343116957278052	-0.19775	Up
A0A0H3GJ93	tomB	AEW59885.1	-1.01569	-1.94288	-3.86768	0.000533477256291245	0.0343116957278052	-0.207884	Down
A0A0H3GVM1	rcsB	rcsB	-0.933294	1.68827214165132	-3.84069	0.00057452724274974	0.0360721033126444	-0.2758	Down
A0A0H3GID9	panC	panC	-0.746676	0.963051181597644	-3.80674	0.000630550228973638	0.0378897335333453	-0.361005	Down
A0A0H3H191	yybH	AEW62534.1	0.56963034640503	-6.02095	3.80577354335165	0.000632213983870759	0.0378897335333453	-0.363417	Normal
A0A0H3GPP1	rraA	AEW58774.1	0.674127161243517	2.80918355980105	3.79534374326999	0.000650517062377783	0.0381202998553381	-0.389542	Up
A0A0H3H084	ftnA	AEW62124.1	0.979419573046449	3.22335814790383	3.77599574245209	0.000685848351245846	0.0393170022225064	-0.437944	Up
A0A0H3H4U5	yidR	AEW63964.1	-1.67524	1.11943213302251	-3.75848	0.00071943702813663	0.0403650094297084	-0.481686	Down
A0A0H3GX48	ygeA	AEW63017.1	-1.37725	1.62767866880293	-3.74055	0.00075548791661011	0.0403735662748799	-0.526405	Down
A0A0H3GNH3	fhuA	AEW59597.1	-2.4182	1.2403558462545	-3.7353	0.000766369924211755	0.0403735662748799	-0.539482	Down
A0A0H3GIC4	cueO	AEW59555.1	0.965961757490203	1.17757984381964	3.73058425172968	0.000776277583194796	0.0403735662748799	-0.551226	Up
A0A0H3GI83	ytfP	AEW59158.1	-1.54394	-1.80012	-3.72844	0.000780831202130784	0.0403735662748799	-0.556574	Down
A0A0H3GRU5	yfiC	AEW62670.1	-1.45837	-2.96084	-3.71467	0.000810643615126823	0.0411089848671044	-0.590826	Down
A0A0H3H1V0	yqaB	AEW62794.1	0.983601914387782	-1.31363	3.67780607795779	0.000896001006218621	0.0437175572216163	-0.6823	Up
A0A0H3GXG0	yiiQ	AEW63868.1	0.622596045573182	-0.751525	3.67745568078809	0.000896852924819238	0.0437175572216163	-0.683168	Up
A0A0H3GRD6	serB	AEW59394.1	-0.957287	1.36049181306663	-3.66123	0.000937168041972243	0.0437175572216163	-0.723323	Down
A0A0H3GR01	-	AEW61748.1	0.856006082395899	-2.40106	3.66000046846575	0.000940302521997725	0.0437175572216163	-0.726372	Up
A0A0H3GU79	gpmA	gpmA	-0.531527	4.60353600808778	-3.65646	0.00094937124309772	0.0437175572216163	-0.735136	Normal
A0A0H3GT15	nuoL	AEW62433.1	-0.708262	-1.87494	-3.65175	0.000961554159595657	0.0437175572216163	-0.746777	Down
A0A0H3GU02	fmt	fmt	-0.858451	1.76789323419026	-3.64075	0.000990594202302418	0.0442745239232454	-0.773937	Down
A0A0H3GLR6	bioD	bioD	1.01207223409809	4.08731067709693	3.62406780316183	0.00103627626744106	0.0455443419540344	-0.81508	Up
A0A0H3GRZ9	pykA	AEW62088.1	-1.01449	3.84529739891848	-3.61718	0.00105572871764994	0.0456386332531623	-0.832047	Down
A0A0H3GUU1	pykF	AEW61816.1	-1.63735	3.84769552274977	-3.58861	0.00114027147215264	0.0481678591987715	-0.902305	Down
A0A0H3H4W7	yieK	AEW63989.1	-2.44865	-2.56663	-3.58425	0.00115374497437234	0.0481678591987715	-0.913014	Down
A0A0H3GWU5	yfhL	AEW62656.1	0.742340943155771	-1.84625	3.57754408621963	0.00117474365732809	0.0481678591987715	-0.929456	Up
A0A0H3GQ50	purT	purT	-1.01066	0.143019459869072	-3.57359	0.00118730028362539	0.0481678591987715	-0.939147	Down
A0A0H3GVR4	ackA	ackA	-0.830586	4.45322313010163	-3.56113	0.00122774591581935	0.0490540300002368	-0.969675	Down
A0A0H3GU07	ybiC	AEW61767.1	1.97481860009579	-1.91239	3.53162993729865	0.00132889158751413	0.0523027927802203	-1.04179	Normal
A0A0H3GS11	fhuD	AEW59599.1	-2.20955	-5.30013	-3.52248	0.00136187728453991	0.0528127999901728	-1.06411	Normal
A0A0H3GL34	ompF	AEW60535.1	-5.57078	-0.51094	-3.51146	0.00140264261899616	0.0534852478126931	-1.09096	Normal
A0A0H3GJK2	pulA	AEW59588.1	0.834021813752238	3.29147431781904	3.50322375683505	0.00143387439610387	0.0534852478126931	-1.111	Normal
A0A0H3GGM9	birA	birA	-1.23728	1.20390953536286	-3.49744	0.00145622144747135	0.0534852478126931	-1.12507	Normal
A0A0H3GUY1	cspD	AEW60489.1	1.35276	0.0964006457375618	3.4963782828838	0.0014603480631452	0.0534852478126931	-1.12765	Normal
A0A0H3GXK7	cobQ	cobQ	-1.3228	-1.16455	-3.47695	0.00153806807106352	0.0550653835446223	-1.17482	Normal
A0A0H3GYV5	-	-	-3.16692	-4.2587	-3.47521	0.00154525535923476	0.0550653835446223	-1.17906	Normal
A0A0H3GS27	-	AEW61042.1	1.96173393208855	-1.33447	3.4597258920692	0.00161032523606967	0.0560575297377576	-1.21656	Normal
A0A0H3GX60	tag	AEW63763.1	3.88752117199173	0.183584256014694	3.45849460010697	0.00161561329543784	0.0560575297377576	-1.21954	Normal
A0A0H3GNQ8	dnaX	AEW60993.1	2.72146469485282	-1.769	3.45233286392048	0.00164232902972487	0.0562444370309674	-1.23445	Normal
A0A0H3GL02	nfnB	AEW60083.1	-2.76609	1.36557013078985	-3.44682	0.00166657243447853	0.0563429680733318	-1.24776	Normal
A0A0H3GLV4	glnQ	AEW60368.1	-0.900749	-0.670034	-3.44125	0.00169144574364784	0.0564600307088525	-1.26123	Normal
A0A0H3GWL4	csrA	AEW62797.1	1.00715454011657	3.22502958957018	3.42574890930627	0.00176255675885571	0.0580982771637814	-1.29864	Normal
A0A0H3GPQ6	prs	prs	-0.796456	3.61316355302489	-3.41502	0.00181346109134175	0.0590382333070147	-1.32449	Normal
A0A0H3GW68	Z012_08265	AEW62637.1	1.08242213510189	-1.39387	3.40856062208183	0.00184476213901792	0.0593248507389056	-1.34003	Normal
A0A0H3GIT7	rsmC	rsmC	0.45494306448206	1.01764046768378	3.40023529105526	0.00188589533478682	0.0599169397329259	-1.36005	Normal
A0A0H3GK04	nagB	nagB	-0.797832	0.986973851969681	-3.38177	0.00198029656964784	0.0608053787203944	-1.40437	Normal
A0A0H3GT23	dmsD	dmsD	3.07772905254445	0.717621640651729	3.38144362579762	0.00198201214574611	0.0608053787203944	-1.40516	Normal
A0A0H3GVI2	yeiP	AEW62367.1	-1.14196	1.50402690186992	-3.37152	0.00203466443158095	0.0608053787203944	-1.42894	Normal
A0A0H3H3N7	argR	argR	0.906042936925051	-0.60384	3.36550150836188	0.00206723522197879	0.0608053787203944	-1.44334	Normal
A0A0H3GIA6	-	AEW59540.1	0.748443147520357	-1.90271	3.36202853113682	0.00208626318558247	0.0608053787203944	-1.45165	Normal
A0A0H3GW51	cysB	AEW60874.1	0.999992770585109	-1.14127	3.36129135197788	0.00209032370752143	0.0608053787203944	-1.45342	Normal
A0A0H3GQV6	artI	AEW60471.1	0.761201377148137	3.63582719475937	3.35945	0.00210049459406547	0.0608053787203944	-1.45782	Normal
A0A0H3GUN5	ycgL	AEW62027.1	-0.685227	-0.784852	-3.35893	0.00210336391433662	0.0608053787203944	-1.45905	Normal
A0A0H3GQN1	glf	AEW62245.1	3.53907699932823	-2.20609	3.35569720419722	0.00212138598493602	0.0608053787203944	-1.46679	Normal
A0A0H3GS70	ycjX	AEW60911.1	-1.85542	-4.06415	-3.35015	0.00215262329693739	0.0610372863873539	-1.48004	Normal
A0A0H3GP56	gsk	AEW59902.1	-1.6037	-4.3526	-3.34486	0.00218282385626405	0.0612351756273223	-1.49267	Normal
A0A0H3GPZ8	minD	AEW62030.1	-0.934145	2.27893136829403	-3.3252	0.00229868784129181	0.0638067351314369	-1.53953	Normal
A0A0H3GJ91	murE	murE	-0.892526	1.4051493152537	-3.31844	0.00233986683814711	0.0642732172103533	-1.55561	Normal
A0A0H3GUC2	ascB	AEW62823.1	-1.73484	-5.60118	-3.29466	0.00249042566292319	0.0667951363636331	-1.61206	Normal
A0A0H3GLD5	uidR	AEW60635.1	0.447220983843877	-0.375282	3.28778	0.00253569871053838	0.0667951363636331	-1.62837	Normal
A0A0H3GUY8	-	AEW63048.1	-1.62541	-3.67022	-3.28352	0.00256416626185811	0.0667951363636331	-1.63847	Normal
A0A0H3GZ82	sun	rsmB	2.36573941265274	-0.408628	3.27868642127221	0.002596773176059	0.0667951363636331	-1.6499	Normal
A0A0H3H2F1	kduD	AEW63029.1	-1.90982	-5.36077	-3.27828	0.00259950783608201	0.0667951363636331	-1.65085	Normal
A0A0H3GLN3	tatC	tatC	0.475208720321019	-7.10805	3.27064491733116	0.00265193254116381	0.0667951363636331	-1.66891	Normal
VFG048841	wcaJ	-	-1.50074	-5.22112	-3.26982	0.00265764908020985	0.0667951363636331	-1.67086	Normal
A0A0H3GV85	fbaA	AEW63118.1	-0.784284	5.96289639056613	-3.26958	0.00265934160093923	0.0667951363636331	-1.67143	Normal
VFG048819	cpsB	-	2.71826268145544	-1.71086	3.26953304428003	0.00265964706794899	0.0667951363636331	-1.67154	Normal
A0A0H3GLM5	galE	AEW60293.1	-1.08732	3.2200395170261	-3.26519	0.00269000626691589	0.0669202502439358	-1.6818	Normal
A0A0H3GX07	nikA	AEW63703.1	-0.703449	1.62867732984331	-3.24939	0.00280319564025527	0.0690843635827397	-1.71906	Normal
A0A0H3GTW9	fis	fis	-0.868381	2.54713167083359	-3.24315	0.00284915354900558	0.069427598385686	-1.73375	Normal
A0A0H3GK06	ybfN	AEW60235.1	1.16871309119593	-2.07606	3.24037828908274	0.00286977937961311	0.069427598385686	-1.74027	Normal
A0A0H3H0Y2	ompC	AEW62399.1	1.10709342371288	7.43749	3.22883940254681	0.0029572606543794	0.070607973134405	-1.7674	Normal
A0A0H3H2N5	gcvT	gcvT	-0.778977	3.68088883607215	-3.22691	0.00297212173603298	0.070607973134405	-1.77192	Normal
A0A0H3GUJ3	-	AEW60379.1	-2.13614	-3.17984	-3.21754	0.00304537971057167	0.071702377649799	-1.79391	Normal
A0A0H3GU43	lpp	AEW61817.1	0.62579761338151	6.28434003219342	3.20774	0.00312388564603237	0.0728998800759944	-1.81689	Normal
A0A0H3GK53	tolB	tolB	-0.740297	4.05554766830495	-3.20274	0.00316463936515141	0.0730427341035801	-1.82858	Normal
A0A0H3GQG9	epmB	AEW59089.1	-1.17776	-3.16101	-3.20022	0.00318540554490395	0.0730427341035801	-1.83449	Normal
A0A0H3GU32	bfr	AEW63570.1	1.51192182399017	1.97754169025346	3.19013180000982	0.0032697352765112	0.0740671665379495	-1.85806	Normal
A0A0H3GYP5	ghrB	ghrB	-1.28292	-0.0826841	-3.18819	0.00328625653581346	0.0740671665379495	-1.86261	Normal
A0A0H3GLX8	iaaA	AEW60393.1	1.81355867457603	1.39367327514242	3.18182919384581	0.00334075286981871	0.0744369711370146	-1.87744	Normal
A0A0H3GJN7	dxr	dxr	-0.760717	0.956558514266438	-3.17738	0.00337945360339285	0.0744369711370146	-1.88783	Normal
A0A0H3GLY2	rimO	rimO	-0.623916	1.33061806589518	-3.17135	0.00343247729147256	0.0744369711370146	-1.90186	Normal
A0A0H3GXB1	sitA	AEW62851.1	1.33259318315106	2.78579087574787	3.17072027848843	0.00343808162308059	0.0744369711370146	-1.90333	Normal
A0A0H3GKU6	metH	AEW58931.1	2.1020047523274	2.84210263876177	3.16512330473477	0.00348813824032275	0.0744369711370146	-1.91636	Normal
A0A0H3GNY2	phoR	AEW59777.1	-0.914423	-1.9265	-3.16508	0.00348849240016536	0.0744369711370146	-1.91645	Normal
A0A0H3GTI4	celA	AEW62593.1	-0.898974	-0.507197	-3.16304	0.0035069141969348	0.0744369711370146	-1.9212	Normal
A0A0H3GIR9	frsA	AEW59675.1	-1.50152	0.455680014017929	-3.15768	0.00355576068838172	0.0744369711370146	-1.93366	Normal
A0A0H3GHB2	nudC	nudC	-1.80793	-3.46254	-3.15758	0.00355671534443073	0.0744369711370146	-1.93391	Normal
A0A0H3GYZ5	ilvN	AEW63942.1	1.17283481086913	-0.449813	3.15384147229783	0.00359115939267075	0.0745660418777384	-1.94259	Normal
A0A0H3GH37	rffG	AEW58833.1	-1.18114	-1.62214	-3.14612	0.00366329564337943	0.0754696141530591	-1.9605	Normal
A0A0H3GVX9	nadE	nadE	-0.669441	3.29616948728121	-3.14294	0.0036934987941048	0.0755019869771655	-1.9679	Normal
A0A0H3GHJ6	yjbQ	AEW58978.1	0.72138076274561	-0.460195	3.13521435528164	0.00376763441529131	0.0764250150240244	-1.98579	Normal
A0A0H3H0R0	mrp	AEW62319.1	-1.20342	-0.661933	-3.13126	0.00380614832943843	0.0766168942345737	-1.99495	Normal
A0A0H3H124	yfcH	AEW62459.1	-1.05542	-4.32165	-3.12634	0.00385457484991993	0.0770038930245369	-2.00633	Normal
A0A0H3GMH3	ompN	AEW61050.1	1.22175805604717	4.82797581649239	3.12276289936204	0.00389017780720326	0.0771308186285338	-2.01461	Normal
A0A0H3GMY1	rluE	AEW60718.1	1.81366926846168	-4.98934	3.11850285679841	0.00393296881708604	0.0771445424247209	-2.02445	Normal
A0A0H3GP38	argD	argD-2	-2.60014	-2.35169	-3.11688	0.00394937930501984	0.0771445424247209	-2.0282	Normal
A0A0H3GUS6	ybjN	AEW60459.1	-0.691486	-0.958356	-3.11174	0.00400185090487513	0.0775947120305568	-2.04007	Normal
A0A0H3GU98	galU	AEW61897.1	-0.939037	4.94690167499753	-3.10593	0.00406185364152487	0.0777164912730971	-2.05346	Normal
A0A0H3GUG4	kdgK	AEW63730.1	-1.07388	0.746271683966895	-3.10353	0.00408697873574759	0.0777164912730971	-2.059	Normal
A0A0H3GZH5	oppA	AEW61889.1	-0.961622	3.63848275128847	-3.1008	0.00411560971508575	0.0777164912730971	-2.06528	Normal
A0A0H3GS79	mppA	AEW60921.1	-0.612287	2.77058184529363	-3.09888	0.00413593577140127	0.0777164912730971	-2.06971	Normal
A0A0H3GSI6	cobH	AEW62960.1	-0.752003	0.807595095320296	-3.09704	0.00415548929446594	0.0777164912730971	-2.07395	Normal
A0A0H3GLQ0	treC	AEW59196.1	-0.560177	6.47471133666109	-3.09146	0.00421528013043536	0.0778267644177534	-2.0868	Normal
A0A0H3GP00	yncA	AEW61585.1	-1.11443	-4.23402	-3.08839	0.00424849871846968	0.0778267644177534	-2.09385	Normal
A0A0H3GTI1	arsC	AEW62588.1	0.588721672807309	2.2863971421721	3.0882567388077	0.00424992570199336	0.0778267644177534	-2.09415	Normal
A0A0H3GU39	trmD	trmD	-1.12689	-1.01514	-3.08532	0.0042819542889832	0.0778725066210254	-2.1009	Normal
A0A0H3GIB7	treR	AEW59198.1	-1.47398	-2.49423	-3.08176	0.00432113883923145	0.0780468706784474	-2.10909	Normal
A0A0H3H186	ptsI	AEW62529.1	-0.975227	4.57700453827413	-3.07734	0.00437019565877936	0.0782286277401638	-2.11923	Normal
A0A0H3GN46	yddE_1	AEW61250.1	-0.923736	-0.528876	-3.06921	0.00446184283980047	0.0782286277401638	-2.13788	Normal
A0A0H3GNS4	ydeI	AEW61495.1	1.01620875088409	0.736069305599164	3.06840550085706	0.00447100223491186	0.0782286277401638	-2.13972	Normal
A0A0H3GSD9	ydaL	AEW59709.1	2.22759570932906	-0.212407	3.06552337097509	0.00450399417485526	0.0782286277401638	-2.14632	Normal
A0A0H3GVX6	pdxK	AEW62532.1	-1.56647	-1.72483	-3.06462	0.00451435573336074	0.0782286277401638	-2.14838	Normal
A0A0H3GQQ7	-	AEW60542.1	-1.76369	-4.1556	-3.06344	0.00452800861895814	0.0782286277401638	-2.1511	Normal
A0A0H3GUR4	kdgR	AEW62057.1	-0.76678	2.66166302232967	-3.06209	0.00454354675556153	0.0782286277401638	-2.15417	Normal
A0A0H3GJ19	citD	citD	2.08353658236209	-1.47638	3.05798778979534	0.0045913509821904	0.0782286277401638	-2.16357	Normal
A0A0H3GUY6	yecF	AEW62132.1	0.55485209667226	2.02964715359145	3.05527935528633	0.00462314007752898	0.0782286277401638	-2.16976	Normal
A0A0H3GYM8	bcsB	AEW63737.1	-1.20938	-0.991614	-3.05397	0.00463861508559067	0.0782286277401638	-2.17276	Normal
A0A0H3GRN8	btuR	AEW60867.1	-1.0752	-1.0021	-3.05237	0.00465752542859526	0.0782286277401638	-2.17642	Normal
A0A0H3GLG0	rpmE	AEW58782.1	0.448603533660987	5.42336862424396	3.04888993745106	0.00469896336349845	0.0784251037313002	-2.18437	Normal
A0A0H3GUF2	rsmJ	rsmJ	-1.10033	-2.56676	-3.04544	0.00474037926743739	0.0784479943521735	-2.19224	Normal
A0A0H3H019	mtlD	mtlD	-0.488579	0.638564675355551	-3.04383	0.004759832801042	0.0784479943521735	-2.19592	Normal
A0A0H3GUM3	yiaG	AEW63775.1	1.66934956783719	-5.1763	3.03810451669158	0.00482963930266324	0.0787704093745041	-2.20898	Normal
A0A0H3GSY8	ybbL	AEW59914.1	-0.895442	-1.18005	-3.03733	0.00483913777727329	0.0787704093745041	-2.21074	Normal
A0A0H3GKI4	-	AEW60415.1	3.34452440016221	0.703866716457014	3.03080294070217	0.004920054745293	0.079596223087961	-2.22562	Normal
A0A0H3GK71	cpxP	AEW58771.1	0.93292619701865	-3.49903	3.02129011498279	0.00504026252986497	0.0802668214356365	-2.24726	Normal
A0A0H3GPJ7	ydiU	selO	-1.78921	-3.18472	-3.02041	0.0050515178092016	0.0802668214356365	-2.24926	Normal
A0A0H3GQD5	narZ	AEW61548.1	0.763211433298571	-3.67973	3.01942010000881	0.00506421802313326	0.0802668214356365	-2.25151	Normal
A0A0H3GL38	-	AEW60128.1	1.37658540293656	0.46549732649613	3.01793954220954	0.00508326097070584	0.0802668214356365	-2.25488	Normal
A0A0H3GRQ4	fabI	AEW60892.1	-0.713806	3.54810768569612	-3.01521	0.0051185357046576	0.0803427300784648	-2.26108	Normal
A0A0H3GV90	oprD	AEW63123.1	1.26683369614847	-4.25525	3.00559423190569	0.00524471036356755	0.0812863516981383	-2.2829	Normal
A0A0H3GYD6	crp	AEW63592.1	-0.936636	3.20285377899475	-3.00429	0.00526204331843465	0.0812863516981383	-2.28586	Normal
A0A0H3GX87	hycH	AEW62826.1	-0.925005	-4.72009	-3.00103	0.00530564773136965	0.0812863516981383	-2.29325	Normal
A0A0H3H0V1	cirA	-	2.31727142172817	-5.25854	2.99692975346723	0.0053609114326746	0.0812863516981383	-2.30253	Normal
A0A0H3GXL3	cobM	AEW62956.1	-0.909504	0.16041284906016	-2.9953	0.00538301377263535	0.0812863516981383	-2.30621	Normal
A0A0H3GLW8	ybiT	AEW60383.1	-0.940217	1.0647943442175	-2.99366	0.00540533278021364	0.0812863516981383	-2.30992	Normal
A0A0H3GXH5	rbsK	rbsK-2	1.83792943408026	-1.1588	2.99217082893741	0.00542576751951827	0.0812863516981383	-2.3133	Normal
A0A0H3GGK3	pldA	AEW58860.1	0.470371381019093	0.609228995048672	2.98845896251527	0.005476868972278	0.0812863516981383	-2.32169	Normal
A0A0H3GVW6	yfeD	AEW62517.1	0.885849877296397	1.01643844887062	2.98479473851076	0.00552776118544915	0.0812863516981383	-2.32997	Normal
A0A0H3GVT0	pdxB	pdxB	-0.788659	2.0115886327299	-2.9838	0.0055416656381534	0.0812863516981383	-2.33222	Normal
A0A0H3GKN1	selU	selU	-1.71284	-4.58168	-2.9802	0.00559225380631998	0.0812863516981383	-2.34036	Normal
A0A0H3GHF4	-	AEW58948.1	-2.00916	-2.51785	-2.97892	0.00561025918841196	0.0812863516981383	-2.34323	Normal
A0A0H3GTI3	dhaK	AEW63325.1	0.94885920564803	6.29688183703512	2.97794677544052	0.00562407434209602	0.0812863516981383	-2.34544	Normal
A0A0H3GNF5	ahpC	AEW59791.1	0.398155408341834	6.71519051054726	2.9770153758948	0.00563729602946729	0.0812863516981383	-2.34754	Normal
VFG049029	yibD	-	-1.42124	-3.54443	-2.9766	0.0056432455529758	0.0812863516981383	-2.34848	Normal
A0A0H3GRH1	eutD	AEW62560.1	-0.755567	0.333035561188684	-2.97396	0.00568086990361749	0.0812863516981383	-2.35443	Normal
A0A0H3GPZ5	nusG	nusG	-0.804979	3.40463336960237	-2.97244	0.00570268299740447	0.0812863516981383	-2.35786	Normal
A0A0H3GMN4	blc	AEW59277.1	0.71205965101698	-0.349708	2.96626015339246	0.00579211755189502	0.0821172794857375	-2.37178	Normal
A0A0H3GK08	ybfF	AEW60240.1	-0.89931	-1.23263	-2.96412	0.00582341319444601	0.0821194684157975	-2.3766	Normal
A0A0H3GMF7	ompA	AEW60563.1	0.472146964097755	9.23767387275998	2.9536252062365	0.00597913358102525	0.0838668896444872	-2.4002	Normal
A0A0H3GUX2	nlpC	AEW61856.1	1.63286444472746	-4.75207	2.94606863411069	0.00609369420290442	0.0848509613136985	-2.41716	Normal
A0A0H3GZT5	prlC	AEW63716.1	-0.905005	3.26320103035718	-2.94477	0.00611364529753611	0.0848509613136985	-2.42008	Normal
A0A0H3GW91	gltD	AEW63463.1	-0.722087	0.484197255007871	-2.9399	0.00618881085133455	0.0854444723296817	-2.431	Normal
A0A0H3GLP8	tuf	tuf	-0.469681	9.18533497254211	-2.93442	0.00627443385492268	0.0854837041188784	-2.44328	Normal
A0A0H3GRI3	Z012_00830	AEW60802.1	-0.8595	0.34177312328131	-2.93397	0.00628141481990166	0.0854837041188784	-2.44427	Normal
A0A0H3GU94	-	AEW61621.1	2.50997852982791	0.7609747885946	2.93349624356301	0.00628890352637938	0.0854837041188784	-2.44534	Normal
VFG049122	allC	-	-0.46628	-3.12195	-2.92558	0.00641485912533138	0.0860606734020119	-2.46305	Normal
A0A0H3GMZ1	ynfE	AEW61190.1	1.14748620428295	1.56345481349078	2.92452153335822	0.00643184777328071	0.0860606734020119	-2.46541	Normal
A0A0H3GU69	tolA	AEW60279.1	-0.561427	-0.58722	-2.92349	0.0064485243160159	0.0860606734020119	-2.46772	Normal
A0A0H3GUT9	hexR	AEW62087.1	-1.13874	-5.56584	-2.92159	0.00647918270020394	0.0860606734020119	-2.47196	Normal
A0A0H3GT96	glk	glk	-1.09811	2.72340305392769	-2.91828	0.00653300415080387	0.0860606734020119	-2.47934	Normal
A0A0H3GQD1	galK	galK	-0.785051	2.83876332980124	-2.91454	0.00659441061525259	0.0860606734020119	-2.48769	Normal
A0A0H3GVQ3	ygiN	AEW63268.1	0.86981361997745	3.84282240421753	2.9112	0.00664960857757514	0.0860606734020119	-2.49513	Normal
A0A0H3GI59	rsmH	rsmH	-0.642314	-1.37413	-2.91086	0.00665529457686087	0.0860606734020119	-2.49589	Normal
A0A0H3GXQ8	yidQ	AEW63963.1	1.23076758431527	-3.22691	2.90914182459931	0.00668396026035017	0.0860606734020119	-2.49973	Normal
A0A0H3GJM3	-	AEW60040.1	-2.63369	1.25542067450666	-2.90623	0.0067326881735957	0.0860606734020119	-2.50621	Normal
A0A0H3GIU8	-	AEW59710.1	4.34635711749156	-5.73487	2.90583570979775	0.00673935938782589	0.0860606734020119	-2.50709	Normal
A0A0H3GYI4	speG_2	AEW63657.1	-1.68798	-3.51573	-2.90578	0.00674028773410757	0.0860606734020119	-2.50722	Normal
A0A0H3GWJ0	ypfH	AEW62576.1	0.731060055047471	-0.883952	2.90487040781464	0.00675561600084052	0.0860606734020119	-2.50924	Normal
A0A0H3GY37	recJ	AEW63086.1	1.94909005845491	-4.37221	2.90152626008242	0.00681222097148127	0.0862354647070264	-2.51669	Normal
A0A0H3GM39	phnB	AEW59042.1	1.64232574692318	-2.0518	2.89952874859876	0.00684624494374063	0.0862354647070264	-2.52113	Normal
A0A0H3GTP4	rimP	AEW63415.1	-0.721387	2.5720502674071	-2.89829	0.00686744315073021	0.0862354647070264	-2.52389	Normal
A0A0H3H184	bla	-	3.85869142552232	4.9369688362119	2.87818625353321	0.00721990949277039	0.089782489523594	-2.56851	Normal
A0A0H3GPC5	-	AEW60081.1	3.09996631313908	0.739116809855022	2.87735201689783	0.00723489825634641	0.089782489523594	-2.57035	Normal
A0A0H3GU62	ydiJ	AEW61847.1	1.85114116471152	-5.01969	2.87639908451368	0.00725205546777608	0.089782489523594	-2.57246	Normal
A0A0H3GME8	carB	carB	1.58521035333889	4.65745385313878	2.87288723901192	0.00731561619558651	0.0901461677932787	-2.58024	Normal
A0A0H3GX11	nikR	nikR	0.701745968573075	-0.968754	2.86768476775607	0.00741073970127828	0.0908455285900613	-2.59175	Normal
A0A0H3GMM6	zapD	zapD	-0.398855	1.42525184894649	-2.86498	0.00746066994261338	0.0908455285900613	-2.59773	Normal
A0A0H3GY52	ygfF	AEW63101.1	-0.812587	-1.49498	-2.86417	0.00747572229959928	0.0908455285900613	-2.59952	Normal
A0A0H3GX29	thyA	thyA	-0.969477	0.933679385999349	-2.85911	0.00756998743036455	0.0915690681370244	-2.61068	Normal
A0A0H3GUH4	bcsC	AEW63735.1	-1.59032	-0.0551092	-2.84305	0.0078772047225994	0.0948501774132175	-2.64608	Normal
A0A0H3GJ01	ribF	AEW59428.1	-1.23719	-2.40744	-2.84101	0.00791696255288681	0.094895592054375	-2.65056	Normal
A0A0H3GR49	-	AEW59304.1	-1.24314	-1.64166	-2.83838	0.0079686445501543	0.0950828763744656	-2.65635	Normal
A0A0H3GYW7	nlpI	AEW63406.1	0.40006947744169	1.81387804188097	2.83640882452427	0.00800756593721078	0.0951168980920038	-2.66068	Normal
VFG048980	-	-	2.5248541153416	-0.359132	2.83309016400086	0.00807347887827732	0.0954697928341583	-2.66797	Normal
A0A0H3GTH3	rihA	rihA	1.09298836156342	0.373735048733696	2.82878072884734	0.0081598303558069	0.0959939657322833	-2.67743	Normal
A0A0H3H1T7	-	AEW62774.1	0.648870845101102	-1.01971	2.82638125884633	0.00820828541985049	0.0959939657322833	-2.68269	Normal
A0A0H3GV51	ymbA	AEW60559.1	0.669264521142529	0.594569333908761	2.82545738398668	0.00822701412798484	0.0959939657322833	-2.68472	Normal
A0A0H3GRF7	solA	solA	-0.517967	2.29452276649227	-2.81975	0.0083435357830648	0.0963275303835383	-2.69722	Normal
A0A0H3GSF2	dcuR	AEW61157.1	-1.39473	-2.0225	-2.81828	0.00837386436765104	0.0963275303835383	-2.70044	Normal
A0A0H3GWZ0	cbiK	AEW62952.1	-0.883492	-1.33045	-2.81748	0.00839050393634352	0.0963275303835383	-2.70221	Normal
A0A0H3GQL0	hcp	hcp	0.885798038705961	0.613989735822522	2.8169331588681	0.00840171861517399	0.0963275303835383	-2.70339	Normal
A0A0H3GSL9	queA	queA	-0.753054	1.8872838945223	-2.81477	0.00844663799963266	0.0964233091126897	-2.70813	Normal
A0A0H3GT61	trmB	trmB	-1.32569	-1.23591	-2.81204	0.00850360416694758	0.0966551904665551	-2.7141	Normal
A0A0H3GX62	ygbI	AEW61219.1	1.32992558183835	-5.04455	2.8087683641435	0.00857231488087076	0.0969966146326715	-2.72125	Normal
A0A0H3GXZ7	diaA	diaA	0.517920086779563	0.197740385503926	2.80711715069939	0.00860720812440088	0.0969966146326715	-2.72486	Normal
A0A0H3GNT8	rpsV	AEW61510.1	1.43241081344059	1.04207637420929	2.80291161983896	0.00869668134280409	0.0975092189892759	-2.73404	Normal
A0A0H3GQL3	dps	dps	0.865053631191822	5.54863902530516	2.80151206695988	0.00872664986024616	0.0975092189892759	-2.73709	Normal
A0A0H3GQ64	dnaB	AEW58974.1	1.09747325925076	0.0205533805899065	2.79937066625165	0.00877269092356161	0.0976100673646919	-2.74177	Normal
A0A0H3GWF8	cysK	AEW62526.1	0.442931676019912	5.05174148166236	2.78837530480324	0.00901270260370281	0.0998592301090938	-2.76572	Normal
A0A0H3GSP1	-	AEW63010.1	0.970280548569484	-6.19127	2.78569422633746	0.00907215205438226	0.100097342959858	-2.77155	Normal
A0A0H3GR24	ubiG	ubiG	-0.429024	1.39176400766518	-2.78216	0.0091510421928215	0.100527579024294	-2.77923	Normal
A0A0H3GUV0	gmk	gmk	-0.996505	-0.282157	-2.77903	0.00922162550108292	0.100527579024294	-2.78605	Normal
A0A0H3GL29	betA	betA	-1.50765	0.149811720002051	-2.77647	0.00927958683087127	0.100527579024294	-2.7916	Normal
A0A0H3GYR0	mtlR	AEW63802.1	-1.11135	-5.7274	-2.77605	0.00928896035519508	0.100527579024294	-2.7925	Normal
A0A0H3GRP6	mraZ	mraZ	0.570452289337007	-1.76199	2.77549161924277	0.0093017555107803	0.100527579024294	-2.79372	Normal
A0A0H3H1R7	rimM	rimM	-0.581895	1.20138248055244	-2.77294	0.0093600656338862	0.100744869700236	-2.79926	Normal
A0A0H3GYG7	-	AEW63231.1	2.33374620930378	-2.8192	2.76852491202513	0.0094616496407098	0.101106610770764	-2.80883	Normal
A0A0H3GVT9	msrB	msrB	0.502441960381304	-0.402967	2.76764942118207	0.00948192408919104	0.101106610770764	-2.81072	Normal
A0A0H3GPV9	lipA	lipA	-0.626013	2.76565733141389	-2.7665	0.00950869907893423	0.101106610770764	-2.81322	Normal
A0A0H3GRB9	ycdX	AEW60631.1	0.524828104174233	1.5406622227564	2.75784554643112	0.0097117528150965	0.102779477878551	-2.83194	Normal
A0A0H3GXA1	-	AEW63803.1	0.717853633936173	1.80185189831767	2.75648829358478	0.00974397780418572	0.102779477878551	-2.83488	Normal
A0A0H3GU70	aroB	aroB	-0.66193	1.61001374319482	-2.74894	0.00992504055857377	0.103800736963072	-2.85118	Normal
A0A0H3GS41	osmY_1	AEW62795.1	0.523653253321138	4.33831990068207	2.74884397328894	0.00992735006127959	0.103800736963072	-2.85139	Normal
A0A0H3GJ51	rluA	AEW59468.1	-1.28016	-4.31696	-2.74754	0.00995888754329053	0.103800736963072	-2.8542	Normal
A0A0H3GWV1	rseB	AEW62666.1	-1.00568	-0.0190448	-2.74374	0.0100515040586537	0.103885001629695	-2.86239	Normal
A0A0H3GY33	nlpD	AEW63081.1	0.619163677636746	-0.246144	2.74196186729611	0.0100951917810189	0.103885001629695	-2.86623	Normal
A0A0H3H5J8	merP	-	2.47594870298121	-2.18111	2.74194068180294	0.0100957125240531	0.103885001629695	-2.86628	Normal
A0A0H3GQ77	moaC	moaC	-0.980405	-1.69533	-2.74077	0.0101245526806339	0.103885001629695	-2.8688	Normal
A0A0H3H1F6	yfgJ	AEW62609.1	0.610414868449101	0.966969242872244	2.73836206312275	0.0101840365232241	0.104090326789697	-2.87399	Normal
A0A0H3GYK7	glgS	glgS	0.721361375554772	0.253008651150905	2.73030201683447	0.0103856161885114	0.105608347537548	-2.89133	Normal
A0A0H3GLZ5	-	AEW60875.1	-1.31535	-5.29812	-2.72786	0.0104473174383732	0.105608347537548	-2.89657	Normal
A0A0H3GWB2	nuoC	nuoC	0.596062056562035	2.27475730012313	2.72765194181089	0.0104527033398938	0.105608347537548	-2.89702	Normal
A0A0H3H3A3	dhaT	AEW63319.1	1.25901361996914	3.14976	2.72562756573381	0.0105042230319588	0.105723802043036	-2.90137	Normal
A0A0H3GL45	-	AEW60133.1	1.72534955234353	-3.62218	2.72226572842715	0.0105903044424722	0.105813341962937	-2.90859	Normal
A0A0H3GHB8	yjaH	AEW58918.1	0.748329299619666	-2.46988	2.72214639394281	0.0105933721191564	0.105813341962937	-2.90884	Normal
A0A0H3GVV0	-	AEW63318.1	2.28098410996408	-0.897165	2.7157921666129	0.0107579196513603	0.107051449511838	-2.92247	Normal
A0A0H3GTH8	-	AEW63315.1	2.4139493733748	0.471029988265937	2.70659566704589	0.0110002948920482	0.108940082643733	-2.94216	Normal
A0A0H3GNS9	ybbN	AEW59916.1	0.365135867834133	3.31257967875955	2.70546891007236	0.0110303382881596	0.108940082643733	-2.94456	Normal
A0A0H3GMU1	ycfL	AEW60678.1	0.628027821567294	-0.180966	2.69920550229081	0.0111987418508923	0.110190605450757	-2.95795	Normal
A0A0H3GKD7	nrdR	nrdR	0.425133270776177	-0.0153489	2.69699962874546	0.0112586190804861	0.110367949870787	-2.96266	Normal
A0A0H3GMR8	dinI	AEW60648.1	-1.3399	-6.13492	-2.69076	0.0114294770332609	0.111627892358181	-2.97595	Normal
A0A0H3GTW5	accC	AEW63495.1	-0.792767	3.1118679849932	-2.68676	0.0115404798315646	0.112296108176516	-2.98448	Normal
A0A0H3GTR6	VM57_08315	AEW61682.1	0.728855996883795	1.17041644111169	2.67783997281572	0.0117913808887277	0.113470610862532	-3.00346	Normal
VFG048852	wcaI	-	-0.758666	-0.4836	-2.67783	0.0117916265524613	0.113470610862532	-3.00347	Normal
AAG45720.1	bla	-	-1.14281	-2.88686	-2.6767	0.0118237744030695	0.113470610862532	-3.00587	Normal
A0A0H3GMT2	fabG	AEW60668.1	-0.717251	4.2886342742285	-2.67637	0.0118333022325356	0.113470610862532	-3.00659	Normal
A0A0H3GUV5	glpX	AEW63865.1	-0.909788	1.53375285905144	-2.66416	0.012186153073813	0.116430745129148	-3.03249	Normal
A0A0H3H440	glpR	AEW63639.1	-0.877196	-2.52593	-2.65634	0.0124171421207253	0.117872693472775	-3.04903	Normal
A0A0H3GJ66	ybaO	AEW59850.1	-2.03753	-3.47837	-2.65514	0.0124527759278957	0.117872693472775	-3.05156	Normal
A0A0H3GQF7	hutI	hutI	0.735577241799485	2.15836739622913	2.65452950858962	0.0124711723469489	0.117872693472775	-3.05286	Normal
A0A0H3GN55	ldh	ldh	0.384349800179125	0.347586034011989	2.65193877213079	0.0125489325887476	0.117887219292667	-3.05833	Normal
A0A0H3GGB5	cpxR	AEW58770.1	0.37224085963165	3.09022433506071	2.65150090970256	0.0125621193102918	0.117887219292667	-3.05926	Normal
A0A0H3GSZ3	epd	epd	-0.827982	0.422808229935725	-2.64789	0.0126714525740413	0.118334893979617	-3.06689	Normal
A0A0H3GVI6	holB	AEW60674.1	-1.41106	-4.56799	-2.64635	0.0127182758325043	0.118334893979617	-3.07014	Normal
A0A0H3GQ71	corC	AEW60221.1	-0.763515	-0.417575	-2.64549	0.0127444481949986	0.118334893979617	-3.07195	Normal
A0A0H3GV05	msbA	msbA	3.67229094593104	0.414247374079875	2.63407432908697	0.013097506710094	0.121186404191291	-3.09599	Normal
A0A0H3GTZ6	miaB	miaB	-0.762575	1.5730782152507	-2.60914	0.0139004518846413	0.128166054614682	-3.1483	Normal
A0A0H3GPV6	hemX	AEW58844.1	0.489248027554556	3.80498446249849	2.60494357845836	0.0140399637887699	0.129001339759533	-3.15707	Normal
A0A0H3GRS6	gpo	AEW60771.1	1.00305978302407	-4.60604	2.59902254575228	0.0142390463130595	0.130003059455492	-3.16943	Normal
A0A0H3GRE0	trpR	trpR	0.559168345599045	-1.37467	2.59840570685243	0.0142599358314183	0.130003059455492	-3.17072	Normal
A0A0H3GMJ2	leuC	leuC	-0.85774	-0.607828	-2.59732	0.0142968855677258	0.130003059455492	-3.17299	Normal
A0A0H3GX58	cscR	AEW63027.1	0.669265942484167	-1.35862	2.59313433199221	0.0144396133953101	0.130181625920511	-3.18171	Normal
A0A0H3GVQ5	nuoB	nuoB	0.464974609042782	1.93528442883756	2.59134111330511	0.0145012120721543	0.130181625920511	-3.18545	Normal
A0A0H3GMF0	ytfJ	AEW59152.1	0.599559568895182	0.939455804209219	2.59129902550487	0.0145026607410569	0.130181625920511	-3.18553	Normal
A0A0H3GM56	artJ	AEW60468.1	0.797786863970114	0.854163621813726	2.59064723406231	0.0145251126033941	0.130181625920511	-3.18689	Normal
A0A0H3GWM1	srlE	AEW62807.1	-1.85233	-2.73208	-2.58954	0.0145633597446154	0.130181625920511	-3.1892	Normal
A0A0H3GLU4	rhlE	rhlE	-0.654673	-0.67071	-2.5863	0.0146758205575103	0.130743712196469	-3.19595	Normal
A0A0H3GP27	mdoD	mdoD	-0.596807	1.3386005675885	-2.58466	0.0147328150216914	0.130809539435018	-3.19935	Normal
A0A0H3GN30	yxjG	AEW61235.1	-1.18614	-0.286518	-2.58227	0.0148163879591123	0.131110117611339	-3.20431	Normal
A0A0H3GY67	-	AEW61509.1	-1.45995	-5.08176	-2.58017	0.0148905059360872	0.131325298172114	-3.20868	Normal
A0A0H3GR99	aroH	AEW61853.1	-0.879783	-0.0620554	-2.57466	0.0150861431183564	0.13178690829375	-3.22013	Normal
A0A0H3GSU0	rcnR	AEW59864.1	0.424829359086049	-1.70773	2.57335	0.0151328769134341	0.13178690829375	-3.22284	Normal
A0A0H3GQJ1	yjeE	AEW59109.1	2.66435713292144	3.85991097828019	2.57235420981686	0.0151685036017702	0.13178690829375	-3.2249	Normal
A0A0H3GG89	-	AEW58745.1	-1.27724	-2.73827	-2.57199	0.0151814779853064	0.13178690829375	-3.22565	Normal
A0A0H3GW77	glnB	AEW62647.1	0.495765004111405	2.92337397363431	2.57077945414295	0.0152251032525331	0.13178690829375	-3.22816	Normal
A0A0H3GTI0	-	AEW63320.1	2.42042167912312	-3.28003	2.57029089173051	0.0152427027036761	0.13178690829375	-3.22917	Normal
A0A0H3GN56	pho	AEW60798.1	0.721395128237472	4.44890960223368	2.56652993523066	0.0153788137207207	0.132173579351122	-3.23696	Normal
A0A0H3GWX6	ggt	AEW63658.1	0.712970350351683	2.06129546289216	2.56628625698019	0.0153876711645031	0.132173579351122	-3.23747	Normal
A0A0H3GKE3	dapF	dapF	-0.7196	-1.86171	-2.56243	0.0155285375760195	0.132827294411797	-3.24545	Normal
A0A0H3GYE1	yhfG	AEW63597.1	0.981945183641378	-3.30729	2.56144791053882	0.0155645180027475	0.132827294411797	-3.24748	Normal
A0A0H3GTA0	ymjA	AEW61507.1	0.484209296199481	-0.191567	2.55870250191857	0.0156656980863677	0.132853721342274	-3.25315	Normal
A0A0H3GVI1	acpP	acpP	0.40577251265307	6.26301974857776	2.55863006403888	0.0156683759338063	0.132853721342274	-3.2533	Normal
A0A0H3GW64	eco	eco	0.479560730086369	5.44752280363847	2.55689457851323	0.015732658926572	0.132971223042854	-3.25689	Normal
A0A0H3GWS6	pckA	pckA-2	-0.65292	4.98315248750574	-2.55445	0.0158235154953202	0.133311854189008	-3.26193	Normal
A0A0H3GPR0	ychF	ychF	-0.74323	3.49811978378845	-2.55181	0.0159224956560795	0.133718538360133	-3.26739	Normal
A0A0H3GSY1	ygaU	AEW61367.1	2.07589623859719	0.14252866976773	2.54737504631138	0.0160896144692516	0.134693058271164	-3.27652	Normal
A0A0H3GTH5	yfdX	AEW63310.1	2.68114130541941	6.21882452865313	2.54490121930983	0.0161835908452971	0.135051041326103	-3.28162	Normal
A0A0H3GUZ3	dmsB	AEW60504.1	0.765769196856664	1.98736517587285	2.54016933843803	0.0163647578611943	0.13613207091473	-3.29136	Normal
A0A0H3H3G3	yhbS	AEW63399.1	0.894204353523241	2.63289122479934	2.53602374300224	0.0165250122314428	0.136731299415259	-3.29988	Normal
A0A0H3GYZ0	ribE	AEW61679.1	-0.714287	2.08721067177591	-2.53544	0.0165475229990612	0.136731299415259	-3.30107	Normal
A0A0H3GHG7	lamB	lamB	-1.61161	2.7677943804708	-2.53429	0.0165923457765957	0.136731299415259	-3.30343	Normal
A0A0H3GMW6	prfC	prfC	-0.503533	3.37751919467636	-2.53031	0.0167481685710685	0.137585422186628	-3.31161	Normal
A0A0H3H0S0	yehZ	AEW62329.1	0.984880632417092	2.27890118610714	2.52466159168011	0.0169716740839004	0.138717166560516	-3.32319	Normal
A0A0H3GNE9	-	AEW59786.1	-1.09065	-1.55229	-2.52417	0.0169911432685047	0.138717166560516	-3.32419	Normal
A0A0H3GYR4	grxC	AEW63812.1	0.446395804550569	3.53318943140026	2.52181815827232	0.0170851789951767	0.139054373488522	-3.32901	Normal
A0A0H3GLJ8	ytfM	AEW59156.1	0.414891105872708	2.98888985632095	2.51552624686195	0.017338828738915	0.139935618204874	-3.34188	Normal
VFG049164	0	-	-2.6366	-1.42984	-2.51416	0.0173944374058439	0.139935618204874	-3.34468	Normal
A0A0H3GQN5	himD	ihfB	0.612820035348384	2.12583893076605	2.5136895253379	0.0174135242786881	0.139935618204874	-3.34564	Normal
A0A0H3H3Y0	yheO	AEW63579.1	-0.675161	1.13909081072313	-2.5122	0.0174741367419177	0.139935618204874	-3.34867	Normal
A0A0H3GP25	mdmC	AEW61083.1	0.616037898796793	0.0226456139534651	2.5116046172131	0.0174986716531087	0.139935618204874	-3.3499	Normal
A0A0H3H3T6	aroE	aroE-2	-1.01997	0.383589779815464	-2.51089	0.0175277927094259	0.139935618204874	-3.35135	Normal
A0A0H3GV44	ycbX	AEW60554.1	-0.428191	1.3839377651139	-2.50999	0.0175649183260574	0.139935618204874	-3.35319	Normal
A0A0H3GZ76	yrdD	AEW63531.1	1.4550565330628	0.246490357118458	2.50492669034002	0.0177739811336697	0.140842852886312	-3.36352	Normal
A0A0H3GWK2	metQ_2	AEW61034.1	-1.00072	-5.52639	-2.50465	0.0177856162347903	0.140842852886312	-3.36409	Normal
A0A0H3GUX0	Z012_03465	AEW62122.1	-0.808784	1.12603876280068	-2.50196	0.0178976714441572	0.141305867060606	-3.36957	Normal
A0A0H3GQN4	yliI	AEW60401.1	0.891540041524046	-6.16854	2.49859600100916	0.0180386460981615	0.141993760480155	-3.37641	Normal
A0A0H3GY87	mreC	AEW63512.1	2.25491949634342	-4.12481	2.49357934699942	0.0182509419893993	0.142407744634135	-3.38662	Normal
A0A0H3GJC7	purE	purE	0.536822583494377	0.669048117223539	2.49230634591485	0.0183051769596975	0.142407744634135	-3.3892	Normal
A0A0H3GTQ6	-	AEW63420.1	-1.13573	-4.93464	-2.4916	0.0183353673201896	0.142407744634135	-3.39064	Normal
A0A0H3GS31	ttcA	ttcA	-0.742826	-1.80222	-2.49159	0.0183359316621006	0.142407744634135	-3.39067	Normal
A0A0H3GT01	yfaY	AEW62418.1	-1.08997	-1.43908	-2.49099	0.0183612564185081	0.142407744634135	-3.39187	Normal
A0A0H3GQ84	osmC	AEW61493.1	1.5260190147793	1.32884787708328	2.48638302112808	0.0185594862017513	0.143068185949596	-3.40123	Normal
A0A0H3GS77	amyA	AEW62138.1	1.21635937690387	1.74189625163577	2.48403057817458	0.0186613816204255	0.143068185949596	-3.406	Normal
A0A0H3GPK8	vapC	vapC	0.911520887809735	-4.63643	2.48393787714575	0.0186654074351584	0.143068185949596	-3.40619	Normal
A0A0H3GPC4	hiuH	AEW59992.1	0.845055281086487	-0.138663	2.48389555889479	0.0186672454945995	0.143068185949596	-3.40627	Normal
A0A0H3GQW0	yurK	AEW59209.1	-1.18573	-2.16257	-2.48274	0.0187176807556354	0.143068185949596	-3.40862	Normal
A0A0H3GZY9	-	-	2.70545690007327	-4.36228	2.47582508749474	0.019020831823222	0.144088917122682	-3.42262	Normal
A0A0H3GM89	deoD	deoD	0.371934018772605	4.4699342072783	2.47431226605954	0.0190877919083672	0.144088917122682	-3.42568	Normal
A0A0H3GKM0	ybaK	AEW59908.1	-0.455521	1.94683780948779	-2.47361	0.0191189923292311	0.144088917122682	-3.4271	Normal
A0A0H3H254	fucA	fucA	1.18950626481316	-4.41274	2.47350447641885	0.0191236345396218	0.144088917122682	-3.42731	Normal
A0A0H3GMK7	-	AEW61080.1	0.946213725906264	-2.4298	2.47348657261787	0.0191244296522331	0.144088917122682	-3.42735	Normal
A0A0H3H4Z7	-	-	1.18699165560191	-3.36056	2.47129735291159	0.0192218822830449	0.144410551511081	-3.43177	Normal
A0A0H3GQV8	cigR	AEW61703.1	1.20798971302575	-3.48827	2.4657394821864	0.0194713383231358	0.145394829088022	-3.44299	Normal
A0A0H3GRC3	holD	AEW59379.1	0.793447677193351	-2.2538	2.46498250887145	0.0195055424848023	0.145394829088022	-3.44452	Normal
A0A0H3GY48	bglA	AEW61494.1	1.24229882772281	-2.85401	2.46470037947197	0.0195183047012361	0.145394829088022	-3.44509	Normal
A0A0H3GYS6	-	-	0.61933940743242	0.872315913039292	2.46061063696018	0.019704166972765	0.145494199304684	-3.45334	Normal
A0A0H3GS19	cmoA	cmoA	-0.801643	-0.289311	-2.45885	0.0197846361566847	0.145494199304684	-3.45688	Normal
A0A0H3GWQ5	ppiA	AEW63598.1	0.429855548840467	3.43125263594741	2.45825233849429	0.0198120777770298	0.145494199304684	-3.45809	Normal
A0A0H3GXA3	-	AEW62841.1	-1.33582	-3.6681	-2.45796	0.0198254039473213	0.145494199304684	-3.45867	Normal
A0A0H3H0F3	aglB	AEW63956.1	1.47925449017578	-4.29324	2.45779637912636	0.0198330038675912	0.145494199304684	-3.459	Normal
A0A0H3GM02	gstA	AEW59002.1	1.28386617023424	-4.54929	2.45715031690992	0.0198626893248716	0.145494199304684	-3.46031	Normal
A0A0H3GWH3	-	-	3.55314112373699	-2.74226	2.45080614838368	0.0201563621851426	0.146966071592291	-3.47307	Normal
A0A0H3H2L8	fldB	AEW63089.1	0.64329079798629	-1.71724	2.44923909392008	0.0202295110401054	0.146966071592291	-3.47621	Normal
A0A0H3GZM9	-	-	0.827729144273649	-0.368102	2.44921100511296	0.0202308244171413	0.146966071592291	-3.47627	Normal
A0A0H3GVF9	dusC	dusC	1.4655740036818	-5.41574	2.44728929797611	0.0203208651786001	0.147214619439474	-3.48013	Normal
A0A0H3GYH5	yghX	AEW63246.1	0.898039763923733	-2.69437	2.44486917714512	0.0204347806124489	0.147634291712405	-3.48499	Normal
A0A0H3GWW4	pcaC	AEW61149.1	0.598887622466193	0.506742849685317	2.44219497806666	0.0205613348575865	0.148142732293595	-3.49035	Normal
A0A0H3GUH5	glnP	AEW60369.1	-1.20599	-4.83862	-2.43965	0.0206823040650389	0.148222689319146	-3.49545	Normal
A0A0H3GTP6	-	AEW60129.1	1.37088749522561	2.07095157334428	2.43959947570391	0.0206848500832179	0.148222689319146	-3.49555	Normal
A0A0H3GP86	-	AEW59942.1	2.16905198528263	-3.21363	2.43832949436831	0.0207455331080352	0.148254663430593	-3.4981	Normal
A0A0H3H0I1	yieL	AEW63991.1	-0.60427	1.26671584241653	-2.43334	0.0209855282293429	0.149564426866965	-3.50809	Normal
A0A0H3GI82	yacG	yacG	0.436962385330724	-0.955836	2.42938650660286	0.0211774826585895	0.150525665150136	-3.51599	Normal
A0A0H3GIJ7	yhiI	AEW59293.1	-0.535321	0.623376530562665	-2.42565	0.0213602222000294	0.151416413821176	-3.52344	Normal
A0A0H3GP63	gst	AEW61650.1	0.434483360737054	2.82951	2.41891981681461	0.0216934572987579	0.152464685705497	-3.53687	Normal
A0A0H3GS67	astE	astE-2	-0.516802	-1.72313	-2.41801	0.0217389057042305	0.152464685705497	-3.53869	Normal
A0A0H3GNZ4	secD	secD	-0.622014	2.03987097663581	-2.41801	0.0217390661155173	0.152464685705497	-3.53869	Normal
A0A0H3GPM8	-	AEW60122.1	0.608648042694567	-1.32181	2.41799949004103	0.0217393711889522	0.152464685705497	-3.53871	Normal
A0A0H3GGN5	rplK	rplK	-0.56902	5.66045635345361	-2.41667	0.021805617056451	0.152523639729075	-3.54134	Normal
A0A0H3GV93	treA	treA	1.40748251731936	2.42580753237857	2.41464750592028	0.0219073482638223	0.152829834316665	-3.54538	Normal
A0A0H3GYT0	yqjG	AEW63361.1	0.52202471403608	0.437703958138447	2.41206718117909	0.0220374614557809	0.153331888809747	-3.55051	Normal
A0A0H3GV10	ycbJ	AEW60524.1	-0.74509	0.421295149232175	-2.40948	0.0221687468843869	0.153839435616127	-3.55566	Normal
A0A0H3GHN2	yjcD	AEW59003.1	-0.793689	-3.47781	-2.40492	0.0224013940333717	0.155045868939635	-3.56471	Normal
A0A0H3GYA9	rsmE	AEW63146.1	-0.568632	0.688067342904443	-2.40213	0.0225451275855602	0.155284370111583	-3.57025	Normal
A0A0H3GWJ4	emrA	AEW62787.1	0.715207250221253	0.76491124526912	2.40196598590631	0.0225536267549246	0.155284370111583	-3.57057	Normal
A0A0H3GMA1	gpmB	gpmB	-0.598205	1.81443121418747	-2.39874	0.0227207584552015	0.156027708454079	-3.57697	Normal
A0A0H3GTN0	rnfC	rnfC	-0.819957	-1.6235	-2.38989	0.0231849413091473	0.157808318939797	-3.59447	Normal
A0A0H3GMZ7	mog	AEW59417.1	0.258778902517492	2.80906599697501	2.38967856624856	0.0231963562355206	0.157808318939797	-3.5949	Normal
A0A0H3GIR1	nqrC	nqrC	0.710626431274589	-1.11072	2.38665323553665	0.0233571440048695	0.157808318939797	-3.60087	Normal
A0A0H3H3J7	ispB	AEW63434.1	-0.654722	0.373168935484598	-2.38655	0.0233624081548072	0.157808318939797	-3.60107	Normal
A0A0H3GRM7	-	AEW60852.1	-0.712557	-3.36244	-2.38535	0.0234265227565662	0.157808318939797	-3.60344	Normal
A0A0H3GZ24	-	AEW61704.1	-1.01346	-2.80667	-2.38424	0.0234859608539311	0.157808318939797	-3.60563	Normal
A0A0H3GZ96	rplF	rplF	-0.467555	5.93516242308353	-2.38397	0.0235007499966537	0.157808318939797	-3.60618	Normal
A0A0H3GRT6	yajD	AEW60781.1	0.848479907639661	-3.48307	2.38200132417864	0.0236063607696668	0.157808318939797	-3.61005	Normal
A0A0H3GW02	tktA	AEW62567.1	0.940288951677132	3.49843451647823	2.38148112456342	0.0236343793733547	0.157808318939797	-3.61108	Normal
A0A0H3GSY6	-	AEW61372.1	0.600882151930536	-2.098	2.38121337570982	0.023648812459278	0.157808318939797	-3.61161	Normal
A0A0H3H4D0	yiaC	AEW63764.1	1.19908260224073	-2.47207	2.38023080309607	0.0237018471120411	0.157808318939797	-3.61355	Normal
A0A0H3GL00	-	AEW60078.1	0.73243996370762	1.71506773178968	2.37984932235132	0.0237224668059449	0.157808318939797	-3.6143	Normal
A0A0H3GS87	manA	AEW61117.1	-0.398484	3.63582752041452	-2.37919	0.0237580214710274	0.157808318939797	-3.61559	Normal
A0A0H3GH15	hdfR	hdfR	0.490166643702426	-6.41552	2.37660476644622	0.0238985016605921	0.158126243809697	-3.62069	Normal
A0A0H3GT82	-	AEW60004.1	1.13621210017071	5.9676784516213	2.37610331544875	0.0239258139097722	0.158126243809697	-3.62168	Normal
A0A0H3GQB2	mntR	AEW60377.1	0.437982437435989	-0.316493	2.37498246371232	0.0239869654206293	0.158134069535499	-3.62388	Normal
A0A0H3GTU4	rpoE	AEW62668.1	-0.492003	0.649526444520919	-2.37325	0.0240815671742993	0.158186188623259	-3.62728	Normal
A0A0H3GXT6	-	AEW61429.1	0.590698948251814	-2.38241	2.37243	0.0241265892340934	0.158186188623259	-3.6289	Normal
A0A0H3GKQ9	yjaG	AEW58916.1	-0.445151	1.59277519288418	-2.36952	0.0242870322757446	0.158186188623259	-3.63463	Normal
A0A0H3GX03	arnA	arnA	-0.745897	0.93979809720051	-2.36866	0.0243343347494682	0.158186188623259	-3.63631	Normal
A0A0H3GTI2	prr	AEW61597.1	-1.37759	-3.36283	-2.36737	0.0244062930328375	0.158186188623259	-3.63886	Normal
A0A0H3GXM8	-	AEW61399.1	0.567042319849136	1.26947395693884	2.36655596520251	0.0244512704200732	0.158186188623259	-3.64045	Normal
A0A0H3GVL4	-	AEW63233.1	3.09027567458982	3.20026841511927	2.36639608743178	0.0244601582342303	0.158186188623259	-3.64076	Normal
A0A0H3GJ80	leuA	leuA	-1.99265	-5.08483	-2.36613	0.024474768660709	0.158186188623259	-3.64128	Normal
A0A0H3GVU9	yhdN	AEW60789.1	1.51249147812802	-3.43912	2.36432836409111	0.0245753705816833	0.158448049447186	-3.64482	Normal
A0A0H3GMR4	sfsA	sfsA	0.709228447381009	-0.820721	2.3631165939098	0.024643118733417	0.158497327073221	-3.6472	Normal
A0A0H3GYH9	glgX	glgX	-0.656651	0.155773320633153	-2.35691	0.0249929964051328	0.160356524380378	-3.65937	Normal
A0A0H3GZG4	yahO	AEW63631.1	1.18445628833858	2.27866349752045	2.35504257610487	0.025098874045282	0.160596868413943	-3.66302	Normal
A0A0H3GWG6	rnfH	AEW62757.1	-0.487639	-1.15319	-2.35411	0.0251522588756005	0.160596868413943	-3.66485	Normal
A0A0H3GS50	dnaE	AEW59629.1	0.727812704618472	3.24067956565734	2.35169044671591	0.0252903309913878	0.161088412619057	-3.66957	Normal
A0A0H3GV91	puuA	AEW60594.1	-0.974737	-5.396	-2.3483	0.0254853227726831	0.161725448263632	-3.6762	Normal
A0A0H3GXW9	exuT	AEW63352.1	0.863124399824251	-1.81137	2.34688005709165	0.0255673935873083	0.161725448263632	-3.67897	Normal
A0A0H3GR11	VP2476	AEW62390.1	0.771259289694791	-5.90963	2.34676021024367	0.0255743314091523	0.161725448263632	-3.6792	Normal
A0A0H3GTM8	bglC	AEW61637.1	-0.731381	-1.06768	-2.34416	0.0257255356585517	0.162064764641371	-3.68429	Normal
A0A0H3GT50	-	AEW61221.1	0.998211329649378	-3.61282	2.34324534891751	0.0257785647739087	0.162064764641371	-3.68606	Normal
A0A0H3GVM0	-	AEW63238.1	0.921642421866539	-5.13795	2.34266611926933	0.0258123629690466	0.162064764641371	-3.68719	Normal
A0A0H3GP19	ydcN	AEW61610.1	-0.754322	-2.0146	-2.34023	0.025954958410913	0.162572981780469	-3.69194	Normal
A0A0H3GS78	proS	proS	-0.627779	2.40831517166157	-2.33492	0.0262683975254386	0.164146360840241	-3.70228	Normal
A0A0H3GPL2	fdoG	AEW58739.1	0.499065161754577	-0.185236	2.33290915580151	0.0263877580697953	0.164502406690426	-3.70619	Normal
A0A0H3GYC1	mutY	AEW63161.1	-0.809638	-2.74557	-2.33117	0.0264915569226654	0.164759989634596	-3.70957	Normal
A0A0H3GQC6	zitB	AEW60286.1	0.987978172525962	-3.27985	2.3294790878445	0.0265927848217694	0.165000408411779	-3.71286	Normal
A0A0H3GYT4	-	AEW63366.1	0.766917564128913	-2.74889	2.32829043151128	0.0266641709409152	0.165054973641299	-3.71516	Normal
A0A0H3H5L7	tnpR	-	1.20895362952686	-5.30235	2.31943886919521	0.0272012453272129	0.16779095813181	-3.73233	Normal
A0A0H3GNN7	ddc	AEW61455.1	-0.667515	1.59272663649505	-2.31891	0.0272334205841542	0.16779095813181	-3.73335	Normal
A0A0H3GMW0	fccA	AEW61155.1	1.82476038222035	-4.37695	2.31764936486014	0.0273110077350836	0.167876753840129	-3.73579	Normal
A0A0H3GPH5	sufS	sufS	0.785757855604154	0.109339359850675	2.3161564852586	0.027402882722758	0.168049771488169	-3.73868	Normal
A0A0H3GQ57	lexA	lexA	0.383949372589163	1.67106819056773	2.31195142905445	0.0276631763965902	0.168220581530564	-3.74681	Normal
A0A0H3GZ02	ibpA	ibpA	-0.532583	0.650774365822801	-2.31174	0.0276762281046759	0.168220581530564	-3.74722	Normal
A0A0H3H4M6	yahK	AEW63889.1	1.6621443110942	-2.45358	2.3112297017346	0.0277080756988642	0.168220581530564	-3.74821	Normal
A0A0H3GXA0	-	AEW63072.1	0.620841885395512	-0.507424	2.31103571064635	0.0277201552948566	0.168220581530564	-3.74858	Normal
A0A0H3GL37	acsA	acs	-0.649638	0.76119510578999	-2.31056	0.0277496977496379	0.168220581530564	-3.7495	Normal
A0A0H3GW86	pspC	AEW60909.1	1.18902007519279	-4.51241	2.30854510448257	0.027875666176025	0.168596632353619	-3.75339	Normal
A0A0H3H0A1	-	AEW63891.1	0.705374983921069	-0.996693	2.30542807660884	0.0280714017189522	0.169391959571801	-3.75941	Normal
A0A0H3GTL0	ndk	ndk	-0.686021	5.07937954263398	-2.30334	0.0282033964490388	0.169494271399438	-3.76344	Normal
A0A0H3GIN5	comC	AEW59338.1	-0.644816	-0.712253	-2.30312	0.028216907525352	0.169494271399438	-3.76385	Normal
A0A0H3GTS8	kdsC	AEW63445.1	0.323156861834186	0.160307007446303	2.30190178428293	0.0282943348271972	0.169573093043907	-3.76621	Normal
A0A0H3GVX3	lsrG	lsrG	1.62157593420637	3.06912063703409	2.29902425261188	0.028477437569604	0.170009244826714	-3.77175	Normal
A0A0H3GWF6	yfeC	AEW62516.1	1.10547631070643	-0.270925	2.29865820664291	0.0285008063747018	0.170009244826714	-3.77245	Normal
A0A0H3GRV8	rluD	AEW62685.1	-0.92603	-0.623969	-2.29772	0.0285605215996338	0.170009244826714	-3.77425	Normal
A0A0H3GLJ1	ilvY	AEW58817.1	-1.79287	-3.72858	-2.29649	0.0286395850429606	0.170095913870016	-3.77662	Normal
A0A0H3GJH7	pcnB	pcnB	1.65047042835974	-2.27576	2.29172600335449	0.0289466500779631	0.171533294956379	-3.78578	Normal
A0A0H3GRL0	purM	purM	-0.681044	0.964329429551867	-2.28877	0.0291388528769599	0.172285100978796	-3.79146	Normal
A0A0H3GQI0	epmA	epmA	-0.579693	1.83811210952405	-2.28589	0.0293270404082895	0.173009855831453	-3.79698	Normal
A0A0H3GPX0	ybeL	AEW60212.1	0.492458928143788	3.27690357065456	2.28226202044873	0.0295654932029714	0.173761290911011	-3.80393	Normal
A0A0H3GSM9	ribD	AEW59804.1	-0.604768	-0.706696	-2.28187	0.029591210415428	0.173761290911011	-3.80468	Normal
A0A0H3GU17	chiP	AEW60234.1	0.900765386758364	-0.0248352	2.28095186919528	0.0296520974250872	0.173761290911011	-3.80644	Normal
A0A0H3GVY2	yfeX	AEW62542.1	-0.483382	3.17314129104518	-2.27923	0.0297665305202555	0.173852903609652	-3.80974	Normal
A0A0H3H688	-	-	2.1386918372997	2.01388861009996	2.27856163360255	0.0298106877337728	0.173852903609652	-3.81101	Normal
A0A0H3GR34	uup	AEW60556.1	0.331442222104875	-1.0025	2.27773794467208	0.0298655158646842	0.173852903609652	-3.81259	Normal
A0A0H3GTT8	elbB	AEW63455.1	0.385758119947083	2.81037495864576	2.27515313670082	0.0300381623415847	0.174472762323257	-3.81753	Normal
A0A0H3GMJ9	-	AEW60598.1	1.33579671878963	-5.61276	2.27243582208612	0.0302206291305409	0.174621784581512	-3.82272	Normal
A0A0H3GUK1	eptB	AEW63760.1	-0.891037	-5.32792	-2.27216	0.0302392063935572	0.174621784581512	-3.82325	Normal
A0A0H3GS59	hrpA	AEW61082.1	-1.21041	-3.67478	-2.27116	0.0303064319251453	0.174621784581512	-3.82515	Normal
A0A0H3GRK2	pdxA	pdxA	-0.527006	0.779350209581198	-2.27083	0.0303286982701299	0.174621784581512	-3.82578	Normal
A0A0H3GGV9	-	AEW58970.1	0.450372207908674	-0.140583	2.26921252228072	0.0304383678399498	0.174871407394222	-3.82887	Normal
A0A0H3GJX2	dsbG	AEW60185.1	0.378494586370425	0.467223289554417	2.26362664095322	0.0308190525091904	0.176673568405946	-3.83952	Normal
A0A0H3GMG2	yjgA	AEW59172.1	0.371497494957739	3.26367590610533	2.26179495598882	0.0309448146387797	0.177009709766729	-3.84301	Normal
A0A0H3GYP2	dhaL	AEW63326.1	0.663270829057987	4.94441646275974	2.25970597821413	0.0310888062541449	0.17744844608697	-3.84698	Normal
A0A0H3GSI5	ddl	ddl-2	-0.696456	1.70363939515974	-2.2581	0.0312000358910825	0.177605731112406	-3.85004	Normal
A0A0H3GRQ0	murF	murF	-0.567141	1.57571	-2.25651	0.0313103691174381	0.177605731112406	-3.85306	Normal
A0A0H3GJY6	rlmH	rlmH	-1.38054	-1.40209	-2.25586	0.0313553624874009	0.177605731112406	-3.85429	Normal
A0A0H3GS80	-	AEW62850.1	-1.5711	-2.31488	-2.25487	0.0314247290158727	0.177605731112406	-3.85618	Normal
A0A0H3GH88	hemG	AEW58888.1	-0.597891	-1.90721	-2.25438	0.0314586388684126	0.177605731112406	-3.8571	Normal
A0A0H3GY06	pqqD	pqqD	-0.465687	-1.75209	-2.25208	0.0316198157175136	0.177605731112406	-3.86147	Normal
A0A0H3H150	sixA	AEW62489.1	0.538811392751452	-0.0157672	2.25196602352936	0.0316275880868324	0.177605731112406	-3.86168	Normal
A0A0H3GHJ1	argI	AEW59210.1	0.634811005859124	-5.1159	2.25015159110499	0.0317551009707669	0.177605731112406	-3.86513	Normal
A0A0H3GZU1	eutG	AEW63721.1	-0.843611	-1.57342	-2.25004	0.0317627746003857	0.177605731112406	-3.86533	Normal
A0A0H3GL08	-	AEW59052.1	1.08983463887455	-2.30557	2.24965788952553	0.0317898767861418	0.177605731112406	-3.86606	Normal
A0A0H3GQF5	fxsA	AEW59074.1	-0.575145	-0.0596484	-2.24772	0.0319266169852851	0.177992577146293	-3.86973	Normal
A0A0H3GTA8	gltX	gltX	-0.654792	2.03153616826438	-2.24513	0.0321105656501872	0.178640425357687	-3.87464	Normal
A0A0H3GJC5	nadC	AEW59528.1	-0.685867	1.98166544623976	-2.24365	0.0322159832820813	0.178849574557576	-3.87745	Normal
A0A0H3GP60	rnfG	rnfG	-0.50809	-1.27513	-2.24142	0.0323750255083518	0.17935492072589	-3.88166	Normal
A0A0H3GVA3	fadR	fadR	-0.71984	1.47816936084053	-2.24016	0.0324654551795442	0.17947883712465	-3.88404	Normal
A0A0H3GMM8	ydcF	AEW61100.1	-0.543048	-0.487191	-2.23772	0.0326414848597892	0.180074467730678	-3.88866	Normal
A0A0H3GVJ8	ycfQ	AEW60689.1	0.906055566633677	-1.69063	2.23652694191956	0.0327274667728194	0.18015129863976	-3.89091	Normal
A0A0H3GNY7	ydbH	AEW61058.1	0.745366958665556	-6.17356	2.23563501617775	0.0327920452586595	0.18015129863976	-3.89259	Normal
A0A0H3GG57	yihD	AEW58715.1	0.398747064194035	3.64665516490773	2.23411044405572	0.0329026946075212	0.180279978667345	-3.89547	Normal
A0A0H3GUF0	yhiN	AEW63710.1	-0.330403	1.60366198386756	-2.23334	0.0329590633115955	0.180279978667345	-3.89693	Normal
A0A0H3GTK2	uxaA	AEW63350.1	0.428030798605028	2.24682811677607	2.23249143569866	0.0330205649208675	0.180279978667345	-3.89852	Normal
A0A0H3GUA8	hutU	AEW60319.1	0.954442015941613	1.03180350669366	2.23140327253346	0.0331000005140473	0.180340292056906	-3.90057	Normal
A0A0H3GVP9	-	AEW62206.1	-0.577439	-5.22533	-2.22838	0.0333215609843155	0.181173105805443	-3.90627	Normal
A0A0H3GPP5	yneI	AEW61263.1	-0.715346	0.482504327063387	-2.22314	0.0337089532938744	0.182633002468794	-3.91613	Normal
A0A0H3GYI0	exbB	AEW63251.1	-0.92206	-3.31258	-2.22287	0.0337285825568079	0.182633002468794	-3.91663	Normal
A0A0H3GUC1	ybhK	AEW60334.1	-0.65821	-0.790078	-2.22032	0.0339185881421542	0.183285485514059	-3.92142	Normal
A0A0H3GR39	ycbZ	AEW60561.1	0.552086587134154	0.445526258405056	2.21598000984041	0.0342444880938684	0.183498200632153	-3.92958	Normal
A0A0H3GTU7	ung	ung	-0.667973	0.470981410502273	-2.21523	0.0343011897773512	0.183498200632153	-3.93099	Normal
A0A0H3GR03	ycdY	AEW60632.1	0.485932648039138	1.54378896356425	2.21425185033079	0.0343749126967837	0.183498200632153	-3.93282	Normal
A0A0H3GKH0	bssR	AEW60400.1	0.83365905476752	1.78804335992315	2.2129147024673	0.0344761329314854	0.183498200632153	-3.93532	Normal
A0A0H3GXU0	hdeB	hdeB	1.35913021186004	3.40732577677981	2.21255714159927	0.03450324502315	0.183498200632153	-3.93599	Normal
A0A0H3GQ70	cutC	cutC	1.04255537903385	1.13937313282296	2.21244731788599	0.0345115762533614	0.183498200632153	-3.9362	Normal
A0A0H3H237	truC	AEW62909.1	-0.700337	-3.36931	-2.21181	0.0345599341845714	0.183498200632153	-3.93739	Normal
A0A0H3GTN6	tyrS	tyrS	-0.453435	1.54934211172807	-2.21176	0.0345637701736079	0.183498200632153	-3.93749	Normal
A0A0H3GWU7	rlmD	rlmD	-0.93922	-1.27961	-2.21149	0.0345842266644596	0.183498200632153	-3.93799	Normal
A0A0H3GT75	marR	AEW61246.1	-0.749651	-0.996184	-2.20957	0.0347306116402239	0.183904865251547	-3.94159	Normal
A0A0H3GMU4	mtnN	mtnN	0.361953698814291	4.60657731350434	2.20445915760674	0.0351224140605572	0.185111762635194	-3.95115	Normal
A0A0H3GHY4	deoB	deoB	0.344980331136863	5.3463794079114	2.20411016038752	0.0351493205628265	0.185111762635194	-3.9518	Normal
A0A0H3GXP5	-	AEW63237.1	-0.409209	-6.19026	-2.20385	0.03516947893952	0.185111762635194	-3.95229	Normal
A0A0H3GQ54	pqqC	pqqC	-1.14561	-3.21187	-2.20294	0.035239326827026	0.185111762635194	-3.95398	Normal
A0A0H3H0P3	csbX	AEW62299.1	2.1240946388205	-6.59554	2.20045088814673	0.035432551381978	0.185756735575101	-3.95864	Normal
A0A0H3GL52	yccU	AEW60570.1	0.491024194922161	2.93791453266229	2.19858226169716	0.0355779712644698	0.185796383622922	-3.96212	Normal
A0A0H3GWZ1	rsmD	AEW63683.1	-0.504547	-1.06589	-2.19819	0.0356088240702089	0.185796383622922	-3.96286	Normal
A0A0H3GI34	surA	surA	-0.357977	4.41849011677806	-2.19764	0.0356514865806593	0.185796383622922	-3.96388	Normal
A0A0H3GPN6	tktB	AEW60132.1	1.39511828201324	-3.84904	2.1937177724566	0.0359590428520061	0.18702957791073	-3.97119	Normal
A0A0H3GY27	mlaF	AEW63442.1	-0.666468	-1.5003	-2.19138	0.0361434834665275	0.187466888143366	-3.97554	Normal
A0A0H3GPG4	betT	AEW60116.1	-0.821655	-5.86999	-2.19073	0.0361948594062923	0.187466888143366	-3.97675	Normal
A0A0H3GYC6	tusC	tusC	2.93871241214705	0.634687000792987	2.18995391818869	0.0362563947490014	0.187466888143366	-3.9782	Normal
A0A0H3GRI6	ypfN	AEW62575.1	0.619473221216758	-3.72011	2.18656070363056	0.0365263480120989	0.188493110974373	-3.9845	Normal
A0A0H3GPZ2	murB	murB	-0.440345	-0.541035	-2.18497	0.036653222074282	0.188778411347425	-3.98745	Normal
A0A0H3GW78	lptB	AEW63448.1	-0.552389	1.38695563767057	-2.1808	0.0369885256281635	0.188878371725007	-3.99519	Normal
A0A0H3GIQ4	dnaQ	dnaQ	-0.428935	-0.619884	-2.18011	0.0370445725411215	0.188878371725007	-3.99648	Normal
A0A0H3GL73	agp	AEW60600.1	-0.630155	3.00303965019502	-2.17978	0.0370714581654428	0.188878371725007	-3.99709	Normal
A0A0H3H4X5	glmS	glmS	-0.762518	2.43014907356885	-2.17966	0.0370809583708781	0.188878371725007	-3.99731	Normal
A0A0H3GRU0	yoaH	AEW62038.1	0.719339911661625	-1.62226	2.17906891493579	0.0371287426073871	0.188878371725007	-3.99841	Normal
A0A0H3GMF5	ytfN	AEW59157.1	0.453104989656396	2.71676308236434	2.1767309286886	0.0373185423691272	0.188878371725007	-4.00274	Normal
A0A0H3GQT2	araB_1	AEW62305.1	1.13902363443871	1.3837392842734	2.17622717924841	0.0373595504693821	0.188878371725007	-4.00367	Normal
A0A0H3GMZ2	thrC	AEW59412.1	-0.330041	1.71997545103848	-2.17591	0.0373854839861181	0.188878371725007	-4.00426	Normal
A0A0H3GW99	grcA	grcA	0.359705343181918	7.91718216619054	2.17579439315483	0.0373948138761074	0.188878371725007	-4.00447	Normal
A0A0H3GVV5	gldA	AEW63323.1	0.693147322957828	5.05226234585923	2.17567076509547	0.0374048925453435	0.188878371725007	-4.0047	Normal
A0A0H3GLT9	osmE	AEW60825.1	0.642314170610908	4.36254843129438	2.17345072942841	0.0375862923159891	0.188878371725007	-4.00881	Normal
A0A0H3GRF6	-	AEW60772.1	0.736678411298698	-3.25251	2.17231766917986	0.0376791773656076	0.188878371725007	-4.01091	Normal
A0A0H3GUI9	ompX	AEW60374.1	0.492053079130241	4.68627145951917	2.17127655800391	0.0377647052604462	0.188878371725007	-4.01283	Normal
A0A0H3GQK6	rlmB	rlmB	-0.512118	0.435030745336659	-2.17122	0.037769472660403	0.188878371725007	-4.01294	Normal
A0A0H3GVC6	manY	-	0.843817167270813	-2.00333	2.17094390605586	0.037792069316973	0.188878371725007	-4.01345	Normal
A0A0H3GU73	nadA	nadA	-0.510635	-0.633763	-2.16984	0.0378833322826664	0.188878371725007	-4.01549	Normal
A0A0H3GW80	traK	-	-0.830398	-0.632499	-2.16975	0.0378902763149521	0.188878371725007	-4.01565	Normal
A0A0H3GSJ0	psiF	AEW59764.1	1.53880200485552	1.01059506066515	2.16854448860432	0.0379899708659721	0.18901802485579	-4.01788	Normal
A0A0H3GN14	yeaK	AEW60758.1	0.483722172529168	3.24068193095978	2.16686729079058	0.0381288530144413	0.189187625948092	-4.02098	Normal
A0A0H3GMX1	nupX	AEW59387.1	-0.464063	-1.1607	-2.1664	0.0381675453183106	0.189187625948092	-4.02184	Normal
A0A0H3GRI5	nagZ	nagZ	-0.635312	1.19230884299991	-2.16272	0.0384743218895146	0.190074146863267	-4.02863	Normal
A0A0H3GTU9	yhcB	AEW63470.1	0.329090847099934	4.43524015827358	2.1617185650262	0.0385580323025117	0.190074146863267	-4.03047	Normal
A0A0H3GVQ1	hsdR	-	-0.946137	-4.292	-2.16166	0.0385626350291422	0.190074146863267	-4.03057	Normal
A0A0H3GWM3	-	AEW61064.1	-0.887764	-4.59739	-2.1608	0.0386347886570489	0.19007451061313	-4.03216	Normal
A0A0H3GLP6	mipA	AEW60775.1	0.48946146167936	3.01022860174947	2.15931896606467	0.0387595218233663	0.19033307085329	-4.03489	Normal
A0A0H3GIJ2	yaeH	AEW59610.1	0.587440439596112	5.77944606356348	2.15137185951874	0.039433541832007	0.193128144652419	-4.04951	Normal
A0A0H3GLN9	fre	AEW58882.1	-0.675587	2.15647398238574	-2.15027	0.0395278452148016	0.193128144652419	-4.05153	Normal
A0A0H3GIQ6	gmhA	gmhA	0.366706150948942	4.88660506144737	2.14990940380393	0.0395587087240874	0.193128144652419	-4.05219	Normal
A0A0H3GLZ8	-	AEW60413.1	1.90514324422285	-4.70788	2.14917539593705	0.0396216633511409	0.193128144652419	-4.05354	Normal
A0A0H3GY71	tldD	AEW63482.1	0.380485739790883	3.51878660004032	2.14725087906344	0.0397871497312297	0.193576962806739	-4.05707	Normal
A0A0H3GRH7	pabC	AEW60671.1	0.535437867234281	-0.459293	2.14638301559588	0.0398619771400443	0.193583855834801	-4.05866	Normal
A0A0H3GU87	ompR	AEW63625.1	-0.653709	1.37277628352678	-2.14467	0.0400097915338153	0.193894827421926	-4.0618	Normal
A0A0H3GKB0	ilvA	ilvA	-0.983258	-3.6843	-2.14394	0.0400730682385094	0.193894827421926	-4.06313	Normal
A0A0H3GSA7	truD	truD	-0.677423	0.560792716126308	-2.14095	0.0403335251798023	0.194562367238071	-4.06862	Normal
A0A0H3GIA3	-	AEW59183.1	-0.470614	0.976633283185417	-2.14003	0.0404136845579223	0.194562367238071	-4.0703	Normal
A0A0H3GQK0	artP	AEW60472.1	-0.519921	-2.95908	-2.13835	0.0405606475939853	0.194562367238071	-4.07337	Normal
A0A0H3GRH2	ychA	AEW61928.1	-0.319951	0.418772509834252	-2.13812	0.0405810520340481	0.194562367238071	-4.0738	Normal
A0A0H3GVH2	yeiE	AEW62357.1	-0.345819	-2.00514	-2.13737	0.0406464014085126	0.194562367238071	-4.07516	Normal
A0A0H3GGE9	trmA	trmA	-0.610364	-0.171471	-2.13659	0.0407150826730709	0.194562367238071	-4.07659	Normal
A0A0H3GWN8	paaY	AEW61079.1	0.840715205673782	0.463079697732684	2.13644845048399	0.0407275034946588	0.194562367238071	-4.07685	Normal
A0A0H3GLL7	yigA	AEW58852.1	-1.54675	-5.00495	-2.13383	0.0409583960522482	0.195072646378916	-4.08163	Normal
A0A0H3GXX3	yqjD	AEW63357.1	0.985256070036771	5.55604789288303	2.13355999785845	0.0409822700394083	0.195072646378916	-4.08212	Normal
A0A0H3GQ65	katG	katG	0.687542251334469	4.41349091350949	2.13171240044194	0.0411459733399986	0.195498976031669	-4.08549	Normal
A0A0H3GKV0	potF	AEW60460.1	0.725209814400756	0.82977243781093	2.13028052819639	0.0412732414752054	0.19575096721244	-4.0881	Normal
A0A0H3GQM9	hisF	hisF	0.379788876410107	2.12036595436829	2.12856404557191	0.041426267374929	0.19612399832619	-4.09123	Normal
A0A0H3GT57	pqqB	pqqB	-1.52926	-3.55716	-2.12187	0.0420278761424889	0.198615608221762	-4.10342	Normal
A0A0H3GTW0	lipB	lipB	-0.544743	-0.299066	-2.11979	0.0422160403779922	0.199147940029992	-4.10719	Normal
A0A0H3GIC1	tabA	AEW59203.1	0.645435671067505	-1.81088	2.11762894510623	0.042413028068484	0.199394890003924	-4.11112	Normal
A0A0H3H395	rpoD	rpoD	0.553744499217066	3.80551262753641	2.11755667654472	0.0424196182374674	0.199394890003924	-4.11125	Normal
A0A0H3H1N0	yvrE	AEW62689.1	0.537526963912377	0.828278916118802	2.1145281630383	0.0426966065123361	0.200339771126388	-4.11675	Normal
A0A0H3H042	edd	AEW62084.1	-0.686167	-0.386495	-2.11324	0.0428147608481923	0.200343951295245	-4.11908	Normal
A0A0H3GSS5	ydfZ_1	AEW61111.1	-1.03522	1.3456213342447	-2.11238	0.0428937861520779	0.200343951295245	-4.12064	Normal
A0A0H3H4X1	phoU	AEW63994.1	-1.26398	-1.53908	-2.11149	0.0429762011211952	0.200343951295245	-4.12226	Normal
A0A0H3GTV2	rnk	rnk	0.351686198827923	0.0621626544699996	2.11121577344304	0.0430013941725858	0.200343951295245	-4.12275	Normal
A0A0H3GNX7	uspF	AEW61048.1	0.467211492683789	5.55682304159593	2.10966858100929	0.0431444181513303	0.200655786005393	-4.12555	Normal
VFG049155	-	-	-1.14563	0.073485194269491	-2.10834	0.043267757970203	0.200745643631462	-4.12796	Normal
A0A0H3GP70	ydhF	AEW61665.1	-0.364248	1.01620627456465	-2.10782	0.0433159921222228	0.200745643631462	-4.1289	Normal
A0A0H3GPS7	mtnA	mtnA	-0.604763	-3.01267	-2.10203	0.0438565999839697	0.202894480978471	-4.13936	Normal
A0A0H3GRJ6	astA	astA	-1.0394	-5.57579	-2.10089	0.0439638886199046	0.202981457450567	-4.14142	Normal
A0A0H3GM35	tyrR	AEW60915.1	1.01501211394719	-0.950074	2.10019551151564	0.0440293491322428	0.202981457450567	-4.14268	Normal
A0A0H3GVT2	JD73_04250	AEW62246.1	1.4027316426697	-3.21729	2.09837625917524	0.0442011240058367	0.203417738225814	-4.14596	Normal
A0A0H3GZP4	ssb	-	2.35534824232155	-3.01382	2.09745535757654	0.0442883020991588	0.203463854765648	-4.14762	Normal
A0A0H3GV01	aroA	aroA	-0.396945	1.81665746587794	-2.09595	0.0444309655444574	0.203764271549103	-4.15033	Normal
A0A0H3H2C2	ygdR	AEW63004.1	0.478645742959261	1.50347995442562	2.09457104509357	0.0445623344104317	0.204011937222757	-4.15281	Normal
A0A0H3GUX6	pheT	pheT	-0.501281	1.95029833656078	-2.09323	0.044689868849482	0.204241220374496	-4.15522	Normal
A0A0H3GHF8	IV02_08475	AEW59170.1	-0.422604	2.81124704191822	-2.0895	0.0450476325410654	0.205313492291141	-4.16194	Normal
A0A0H3GV84	ugd	AEW62252.1	-0.569738	4.06868124459393	-2.08916	0.0450802093426509	0.205313492291141	-4.16254	Normal
A0A0H3GV27	-	AEW61941.1	-0.711905	-5.6638	-2.08704	0.0452850022703163	0.205890605149697	-4.16636	Normal
A0A0H3GW98	mpaA	AEW60919.1	0.407394335862467	-0.91627	2.08288704165815	0.0456878184795102	0.207364504871719	-4.17381	Normal
A0A0H3GJ97	murG	murG	-0.705771	-2.23007	-2.07882	0.0460857223175319	0.208811082046961	-4.18111	Normal
A0A0H3GT44	speA	speA	-0.591133	0.441348897385544	-2.07758	0.0462067986202509	0.209000562541341	-4.18331	Normal
A0A0H3GNS5	-	AEW59692.1	0.943426606744323	-1.17627	2.07495721135369	0.0464659197017982	0.209427245856095	-4.18801	Normal
A0A0H3GUB6	kdsA	kdsA	-0.488148	3.32986049666481	-2.0747	0.0464913154642873	0.209427245856095	-4.18847	Normal
VFG049062	glf	-	1.66	1.64056873206833	2.07421455136292	0.0465393879680211	0.209427245856095	-4.18934	Normal
A0A0H3GQV5	yeaU	AEW60587.1	-0.568445	-3.76986	-2.07206	0.0467527040332503	0.21002875730099	-4.19319	Normal
A0A0H3GUU8	poxB	AEW60479.1	0.550833160870395	0.501451844002537	2.07047183274593	0.0469112028128173	0.21006138513853	-4.19603	Normal
A0A0H3GVV8	ypdB	AEW62507.1	-0.735793	-4.6386	-2.06925	0.0470329662638916	0.21006138513853	-4.19821	Normal
A0A0H3GZF8	-	AEW61859.1	-0.543579	0.309958244162792	-2.06883	0.0470748633607525	0.21006138513853	-4.19895	Normal
VFG049073	JD73_04250	-	1.21123552369405	-0.142817	2.06879530205418	0.0470786039502735	0.21006138513853	-4.19902	Normal
A0A0H3GSW8	apt	apt	-0.471888	0.810502278535894	-2.06548	0.0474116076171677	0.211189880551472	-4.20494	Normal
A0A0H3H3L1	rpoN	AEW63449.1	-0.569344	-1.83494	-2.06418	0.0475418208446035	0.211412785104923	-4.20724	Normal
A0A0H3GPD4	-	AEW60002.1	-0.896793	-0.390462	-2.06333	0.0476282217818108	0.211440439122281	-4.20877	Normal
A0A0H3GH69	efp	efp	-0.523766	3.45963712560927	-2.06097	0.0478671322702967	0.212143912263483	-4.21297	Normal
A0A0H3GVY5	yohN	AEW62316.1	1.0984452897184	-0.933293	2.0577611100977	0.0481935749223867	0.213232310520694	-4.21867	Normal
A0A0H3GT73	yfcN	AEW62488.1	1.05088778494736	-1.44726	2.05600907704124	0.0483727377551643	0.213355198180763	-4.22179	Normal
A0A0H3H1C2	dapE	dapE	-0.27633	1.93590058331592	-2.05591	0.0483831659128163	0.213355198180763	-4.22197	Normal
A0A0H3GZV6	bcsZ	AEW63736.1	-1.38267	-0.363308	-2.05375	0.0486045121664693	0.213684118438973	-4.22579	Normal
A0A0H3GYX5	slyA	AEW61659.1	0.469551575086262	2.85348978070695	2.05360219650316	0.0486198221704147	0.213684118438973	-4.22606	Normal
A0A0H3GU82	ydiY	AEW61872.1	-0.725035	0.522164858636114	-2.04741	0.0492603021296704	0.215683775441807	-4.23703	Normal
A0A0H3GZ11	yidA	AEW63972.1	-0.423442	3.14652268226114	-2.04691	0.0493125707644804	0.215683775441807	-4.23792	Normal
A0A0H3GRI0	nudK	AEW62570.1	-0.65837	-1.83731	-2.04684	0.0493201807324269	0.215683775441807	-4.23805	Normal
A0A0H3GWA6	nuoN	-	0.988105109838099	-3.90227	2.04365881643841	0.049652407211042	0.216199074215039	-4.24367	Normal
A0A0H3GP67	fumA	AEW61118.1	-0.620603	2.40313173439526	-2.04271	0.0497515898279327	0.216199074215039	-4.24534	Normal
A0A0H3GQ40	lysC	AEW58944.1	-0.67573	-0.397771	-2.04192	0.0498344936849868	0.216199074215039	-4.24674	Normal
A0A0H3GQ41	modE	AEW60297.1	0.761319117513296	0.699309274595634	2.04156012519034	0.0498727994129425	0.216199074215039	-4.24738	Normal
A0A0H3GZG2	-	AEW61864.1	0.732034209049091	-2.90793	2.04129724728171	0.0499004658662113	0.216199074215039	-4.24785	Normal
A0A0H3H286	pduA	AEW62964.1	-2.06799	-3.33546	-2.04102	0.0499299340906177	0.216199074215039	-4.24834	Normal
A0A0H3GV94	yieF	AEW63985.1	0.373754183741106	4.12550507466035	2.03763848211825	0.0502869346941105	0.217387945554704	-4.25431	Normal
A0A0H3H4J2	rph	rph	-0.429657	1.82011199943462	-2.03598	0.0504630726882896	0.217785176544734	-4.25723	Normal
A0A0H3GQU9	mgtA	AEW59199.1	-1.62532	-4.78814	-2.03466	0.0506033426233628	0.217785176544734	-4.25956	Normal
A0A0H3GQX0	cdd	cdd	0.557801157552474	0.860832284488381	2.03444328263582	0.05062658825253	0.217785176544734	-4.25994	Normal
A0A0H3GTR5	obg	obg	-0.740762	-0.643091	-2.03216	0.0508705227020559	0.218478124373488	-4.26396	Normal
A0A0H3GVL2	ompS1	AEW62151.1	0.745959207831383	-2.66428	2.02725169744428	0.0513984479118988	0.219528990119095	-4.2726	Normal
A0A0H3GTP0	-	AEW60124.1	0.76710677171201	-1.33072	2.02661591965395	0.051467179479703	0.219528990119095	-4.27371	Normal
A0A0H3GMA8	thrB	thrB	-0.808219	-1.74997	-2.02644	0.0514857381976403	0.219528990119095	-4.27402	Normal
A0A0H3GYG3	-	AEW63221.1	1.23841088793647	-0.682904	2.02607416825037	0.0515258098811648	0.219528990119095	-4.27467	Normal
A0A0H3GYT2	slmA	-	1.90257182320348	-2.93723	2.02602204213337	0.0515314542600379	0.219528990119095	-4.27476	Normal
A0A0H3GUI7	-	AEW61977.1	1.05819111070039	-4.39504	2.02513800768953	0.0516272629904917	0.219582407267624	-4.27631	Normal
A0A0H3GR87	yccJ	AEW60601.1	0.645879765274555	4.32634351596319	2.02281557692127	0.0518797058476503	0.22030077990379	-4.28039	Normal
A0A0H3GX71	srlA	AEW62806.1	-0.345795	-1.2302	-2.01835	0.0523680936159733	0.222017142870292	-4.28822	Normal
A0A0H3GK97	bioB	bioB	-0.418578	1.82774052347635	-2.01642	0.0525802056193191	0.22255859104036	-4.29159	Normal
A0A0H3GU61	codA	AEW63600.1	1.1486131823095	-3.42697	2.01398773507484	0.0528491839339753	0.223338618644059	-4.29585	Normal
A0A0H3GTE8	yqiA	AEW63270.1	0.914030787921378	-2.06259	2.01135760025728	0.0531410817716709	0.224212852211034	-4.30045	Normal
A0A0H3GUF8	ydgJ	AEW61636.1	-1.05828	-5.5604	-2.00995	0.0532976658312452	0.224514288813089	-4.3029	Normal
A0A0H3GUW1	glpK	glpK	-0.709745	2.81299901844602	-2.00893	0.0534119016101992	0.224596817134284	-4.30469	Normal
A0A0H3GQZ4	ycaO	AEW60511.1	-0.889181	0.011594272719797	-2.00825	0.0534875999849566	0.224596817134284	-4.30587	Normal
A0A0H3GKF8	yigL	AEW58866.1	-0.602833	0.907856716912225	-2.0059	0.0537511697739806	0.225181929734238	-4.30997	Normal
A0A0H3H2Q3	pgk	pgk	-0.294239	7.43593457420695	-2.00549	0.0537977306532308	0.225181929734238	-4.3107	Normal
fino	finO	-	0.520115290326741	-3.55529	2.00418460403256	0.0539443491282181	0.225437795009685	-4.31296	Normal
A0A0H3GUB3	ychN	AEW61922.1	0.445496922959246	1.74416331426137	2.00128118040761	0.0542725000199735	0.226450288849162	-4.31802	Normal
A0A0H3GN15	dkgB	AEW59646.1	-0.574039	0.462540165842926	-1.99779	0.0546690404479433	0.227527399651051	-4.32409	Normal
A0A0H3GU63	azoR	azoR-2	-1.94656	-1.68699	-1.99709	0.0547497446436101	0.227527399651051	-4.32532	Normal
A0A0H3GPJ8	frlB	AEW60077.1	1.91984279591626	-1.55824	1.99623277228272	0.0548472435938491	0.227527399651051	-4.3268	Normal
A0A0H3GKH7	yigZ	AEW58886.1	-0.802345	-6.09489	-1.99598	0.0548757778453046	0.227527399651051	-4.32723	Normal
A0A0H3GG41	asnC	AEW58700.1	-0.86523	-1.37726	-1.99421	0.0550793101293023	0.22801277992303	-4.33032	Normal
A0A0H3GVE0	yebV	AEW62066.1	1.48597724832498	0.846848995302751	1.99024538601513	0.0555357832649103	0.229542101049481	-4.33719	Normal
A0A0H3GZM7	pth	pth	-0.494811	1.23771077583857	-1.98669	0.0559484606337407	0.230885900925155	-4.34335	Normal
A0A0H3GYV3	yhbO	AEW63396.1	0.851102593940883	2.18398306296343	1.98423204572567	0.0562349015680833	0.231705367867243	-4.3476	Normal
A0A0H3GQL6	sbmC	sbmC	0.95396260753007	0.105489643738288	1.98301032466591	0.0563778763985525	0.231932074981253	-4.34971	Normal
A0A0H3GUM8	glyQ	glyQ	-0.506933	1.40666879703048	-1.98114	0.0565978655822011	0.232432892757874	-4.35295	Normal
A0A0H3GKN4	ppiB	AEW59928.1	0.338058218847704	4.39688505428389	1.98047237947149	0.056675900661097	0.232432892757874	-4.3541	Normal
A0A0H3GZC9	yhfA	AEW63591.1	0.631825463672156	2.48232534094759	1.97502940061656	0.0573196972251455	0.234708139103585	-4.36349	Normal
A0A0H3H009	yebO	AEW62054.1	-0.844818	-2.59237	-1.97362	0.0574870516201432	0.235028457553981	-4.36591	Normal
A0A0H3GW95	rseA	AEW62667.1	0.273152695905222	-0.608398	1.97251887587009	0.0576187868198353	0.235202385207284	-4.36781	Normal
A0A0H3GRJ7	kefC	kefC	1.16351745408235	-4.18362	1.96988596381933	0.0579339184895158	0.236123250474271	-4.37234	Normal
A0A0H3GMA4	-	AEW60980.1	0.863047209576284	-5.25925	1.96438151140147	0.0585976015850523	0.238312149698604	-4.3818	Normal
A0A0H3H2P7	yggE	AEW63114.1	0.364995424087942	3.79448788294301	1.96300437177532	0.0587646786768172	0.238312149698604	-4.38416	Normal
A0A0H3GT62	flk	AEW62478.1	-1.13503	-6.48915	-1.9625	0.0588253992300427	0.238312149698604	-4.38501	Normal
A0A0H3GYA0	trkA	AEW63537.1	0.826772137480444	-5.2963	1.9624466152082	0.0588324647151275	0.238312149698604	-4.38511	Normal
A0A0H3GRG4	eutG	AEW62555.1	0.473396953604078	-0.58829	1.95607877967641	0.0596112098097116	0.241096258080076	-4.39602	Normal
A0A0H3GQ74	uspC	AEW62110.1	0.554175632996484	0.54541582684995	1.95459238185402	0.0597942730926196	0.24146630650113	-4.39856	Normal
A0A0H3GSV0	lamB	AEW59874.1	1.1067873667692	-4.3694	1.94941277918958	0.0604360156351213	0.24220796019432	-4.40741	Normal
A0A0H3GN91	chbG	chbG	0.643185279163633	-0.872354	1.94939462877052	0.0604382749277582	0.24220796019432	-4.40744	Normal
A0A0H3GRW1	tyrA	AEW62690.1	-0.903822	-1.69781	-1.94894	0.060495066472377	0.24220796019432	-4.40822	Normal
A0A0H3GT27	nuoA	AEW62443.1	0.55878834262452	-1.08432	1.9478051024789	0.0606364179794411	0.24220796019432	-4.41015	Normal
A0A0H3H101	elaA	AEW62429.1	-0.604658	-1.63797	-1.94779	0.0606384148776796	0.24220796019432	-4.41018	Normal
A0A0H3GT67	yfcM	AEW62483.1	-0.734758	-2.59508	-1.94769	0.0606514112174913	0.24220796019432	-4.41035	Normal
A0A0H3GH22	ilvC	ilvC	-0.424636	0.596902330011411	-1.94749	0.0606752520580734	0.24220796019432	-4.41068	Normal
A0A0H3GVN8	nudI	nudI	-0.730884	-0.572842	-1.94719	0.0607127272235287	0.24220796019432	-4.41119	Normal
A0A0H3GQZ7	slsA	AEW60627.1	0.774102041424028	-1.25633	1.9432817596832	0.0612033705803003	0.243796507885577	-4.41785	Normal
A0A0H3GTV9	pheA	AEW62688.1	-0.781285	-1.96961	-1.94178	0.061393219686049	0.243837610630875	-4.42042	Normal
A0A0H3GJ87	lamB	AEW59875.1	1.05087693954502	-6.24834	1.94173238291127	0.0613986247474027	0.243837610630875	-4.42049	Normal
A0A0H3GLK1	trxA	AEW58827.1	0.270470422444527	5.19588947172865	1.93969048066351	0.0616567739121408	0.244494605723782	-4.42396	Normal
A0A0H3GL55	acyP	AEW60575.1	0.720772442124961	-0.840135	1.93748906527149	0.0619361451856417	0.245015756354074	-4.4277	Normal
A0A0H3GR94	ydiJ	AEW61848.1	0.656862567248957	-2.68724	1.93719122399134	0.0619740271096578	0.245015756354074	-4.42821	Normal
A0A0H3GUC8	ugpQ	AEW63660.1	-0.553885	-1.01349	-1.93587	0.0621424620877157	0.245180953195804	-4.43045	Normal
A0A0H3GJA6	adk	adk	-0.325811	4.88805338946714	-1.9354	0.0622017662828945	0.245180953195804	-4.43124	Normal
A0A0H3H2A9	recD	recD	0.780740319547153	0.323835009079069	1.93129552483308	0.0627280417033316	0.246886337271172	-4.4382	Normal
A0A0H3GSQ3	gdhA	AEW61091.1	-1.08142	1.21332826376603	-1.93034	0.0628514045576921	0.247003209863836	-4.43983	Normal
A0A0H3GHI2	yjgF	AEW59200.1	0.333855708291909	5.01223987012551	1.92919856349168	0.0629981393317648	0.247211448538488	-4.44175	Normal
A0A0H3GYC0	rplC	AEW63567.1	-0.748987	3.87508178196106	-1.92802	0.0631502829137626	0.247440261580374	-4.44375	Normal
A0A0H3GS43	lpxD	lpxD	-0.534018	-1.49877	-1.92539	0.0634910950064149	0.248339803873891	-4.44819	Normal
A0A0H3GU03	-	AEW61762.1	0.689298773053393	-1.50196	1.92479817438759	0.0635682091827366	0.248339803873891	-4.44919	Normal
A0A0H3H3A9	lsrF	lsrF	1.28865663235113	3.49311544988382	1.92338695534427	0.0637519769567286	0.248689294726174	-4.45158	Normal
A0A0H3GVV4	sppA	AEW60794.1	-0.693362	2.66761258836598	-1.92259	0.0638565027598677	0.248729095683561	-4.45293	Normal
A0A0H3GIZ8	aroM	AEW59770.1	0.798763905329799	-4.43778	1.92123363217564	0.0640332680917543	0.249049746250673	-4.45521	Normal
A0A0H3GLJ4	cysQ	cysQ	0.343656325089892	3.06393551805935	1.91839255843982	0.0644060457433649	0.249985915301161	-4.46	Normal
A0A0H3GUP8	-	AEW61761.1	0.771637224040221	-0.144544	1.91795544805918	0.0644635655687483	0.249985915301161	-4.46074	Normal
A0A0H3GWU9	uspE	AEW61134.1	-0.49258	1.92221383458466	-1.91615	0.0647009633897772	0.250218047718251	-4.46377	Normal
A0A0H3GYB7	rpsS	rpsS	-0.401441	3.81530870503655	-1.91606	0.0647132000545496	0.250218047718251	-4.46393	Normal
A0A0H3GX27	yhjG	AEW63728.1	1.01885287492825	-5.47389	1.91176118212667	0.0652834695756126	0.251508038345927	-4.47116	Normal
A0A0H3GQS8	-	AEW60446.1	0.629169070905239	0.665276551482146	1.91150060552055	0.0653181577079183	0.251508038345927	-4.4716	Normal
A0A0H3GGQ3	thiE	thiE	-0.575386	-3.72245	-1.91139	0.0653329564910732	0.251508038345927	-4.47178	Normal
A0A0H3GV04	narL	AEW61911.1	-0.606764	1.19222154623267	-1.90674	0.065954312519752	0.253511964297905	-4.47958	Normal
A0A0H3GUR8	yebR	AEW62062.1	-0.277244	2.50651445868855	-1.90606	0.0660457790946761	0.253511964297905	-4.48073	Normal
A0A0H3GJM2	erpA	erpA	0.399683673865581	1.09295889268244	1.90326889997559	0.0664222061147303	0.254202836481803	-4.48541	Normal
A0A0H3GMQ0	gcd	AEW59556.1	-0.348924	0.883378446471239	-1.9031	0.0664455804028976	0.254202836481803	-4.4857	Normal
A0A0H3GVY6	hemF	hemF	0.459301103456196	-1.8059	1.9024499537281	0.066532921532507	0.254202836481803	-4.48678	Normal
A0A0H3GJ55	bolA	AEW59835.1	-0.37494	1.90291941823368	-1.90187	0.0666113613989102	0.254202836481803	-4.48775	Normal
A0A0H3GWK8	gshA	gshA	-0.544176	1.7272361414448	-1.89835	0.0670893359891285	0.255298899255123	-4.49363	Normal
A0A0H3GQY4	rarA	AEW60501.1	1.4031069991506	-7.38399	1.89624859599032	0.0673764861445163	0.255298899255123	-4.49715	Normal
A0A0H3GZG0	greB	greB	1.29604267673192	0.873011551074131	1.89612394016272	0.0673935372152428	0.255298899255123	-4.49735	Normal
A0A0H3GQP7	-	AEW60416.1	1.57188747959535	-4.75256	1.89506978564673	0.0675378789648936	0.255298899255123	-4.49911	Normal
A0A0H3GL43	-	AEW59026.1	0.442414386915557	0.133490768265737	1.89469080597169	0.0675898365282391	0.255298899255123	-4.49975	Normal
A0A0H3GMF8	lptD	lptD	0.306224545585909	4.44640160324692	1.89445353934841	0.0676223829981445	0.255298899255123	-4.50014	Normal
A0A0H3GQR5	slyA	AEW61658.1	0.316075653977614	1.82374770958325	1.89363477495266	0.0677347989144726	0.255298899255123	-4.50151	Normal
A0A0H3GN96	kduD	AEW60838.1	-0.825533	-5.54081	-1.89292	0.0678324483481492	0.255298899255123	-4.50269	Normal
A0A0H3GMV1	dapD	dapD	-0.26563	5.00552034415565	-1.89131	0.0680554590735936	0.255298899255123	-4.50539	Normal
A0A0H3GNH7	ycjG	AEW60918.1	0.566420386618188	1.29962584366939	1.89053535305004	0.0681618100202242	0.255298899255123	-4.50667	Normal
A0A0H3GLV0	cedA	AEW60835.1	0.659727505343538	-3.86237	1.88977918656109	0.0682663397375231	0.255298899255123	-4.50793	Normal
A0A0H3GPW3	rlpA	rlpA	0.347618803557152	0.988959000120723	1.88839982509287	0.0684573738862237	0.255298899255123	-4.51023	Normal
A0A0H3GRP7	-	AEW60741.1	0.561087145802925	-0.756827	1.88798152117333	0.0685153977678824	0.255298899255123	-4.51093	Normal
A0A0H3GR37	mdoG	mdoG	-0.394674	1.47366465028706	-1.88787	0.0685305851867362	0.255298899255123	-4.51111	Normal
A0A0H3GQ98	yjcE	AEW59004.1	0.972621247432884	-1.33483	1.88702721349176	0.0686479307178643	0.255298899255123	-4.51251	Normal
A0A0H3GYQ7	fadH	AEW63341.1	-0.788234	-6.1486	-1.88698	0.0686546446657019	0.255298899255123	-4.51259	Normal
A0A0H3GWP1	sseA	AEW62621.1	-0.509747	2.88215713961841	-1.88658	0.0687095060751378	0.255298899255123	-4.51325	Normal
A0A0H3GT84	-	AEW62498.1	1.21946039216489	-1.74447	1.88630990654159	0.0687476948049802	0.255298899255123	-4.51371	Normal
A0A0H3GP33	ybaZ	AEW59857.1	0.720985322255564	-3.56841	1.8858803439516	0.0688074988171009	0.255298899255123	-4.51442	Normal
A0A0H3GYW0	yhbU	AEW63401.1	0.743075856315186	-0.92292	1.88536724669967	0.0688789913642737	0.255298899255123	-4.51527	Normal
A0A0H3H3N2	zapE	zapE	1.32644795626178	1.09556679071635	1.88498946260439	0.068931670940329	0.255298899255123	-4.5159	Normal
A0A0H3GR67	sufB	AEW61823.1	0.534141039042191	-0.942252	1.88070867203405	0.0695310302894304	0.257157541196673	-4.52301	Normal
A0A0H3GRW5	-	AEW62695.1	0.700340985027317	0.244213074967962	1.87689890989257	0.0700682109086016	0.258781333565802	-4.52933	Normal
A0A0H3GKI8	N	AEW60420.1	0.637521661977536	-5.36666	1.8716960045534	0.0708075961538309	0.26114633714357	-4.53794	Normal
A0A0H3GP02	xseB	xseB	0.302595459498187	-0.149355	1.86851084570776	0.0712635443749956	0.262460847090591	-4.5432	Normal
A0A0H3GTY3	budA	AEW61737.1	1.05721238063667	0.752297736568829	1.86660524816014	0.0715375317727507	0.263102470411079	-4.54634	Normal
A0A0H3GNZ0	-	AEW59787.1	-0.911032	-4.01419	-1.8657	0.0716680354358592	0.263215333487968	-4.54783	Normal
A0A0H3GPL4	oppF	AEW61885.1	-1.18011	-4.3319	-1.86059	0.0724088929799947	0.264859410649029	-4.55626	Normal
A0A0H3GMP0	Z012_05445	AEW59287.1	-0.764608	-4.74355	-1.86	0.0724938730696477	0.264859410649029	-4.55722	Normal
A0A0H3GQX1	wrbA	AEW60602.1	0.530910550566006	5.88942450052342	1.85973399123996	0.0725330162806465	0.264859410649029	-4.55766	Normal
A0A0H3GUA1	alaS	alaS	-0.508587	3.7860682951051	-1.85953	0.0725627912937774	0.264859410649029	-4.55799	Normal
A0A0H3GRM8	ispG	ispG	-0.404783	2.41118201137212	-1.85854	0.0727068101153453	0.264859410649029	-4.55962	Normal
A0A0H3GQB7	tolQ	tolQ	0.740440346331748	-1.70004	1.85846389136509	0.0727183213158503	0.264859410649029	-4.55975	Normal
A0A0H3GU18	rplX	rplX	0.308810967799837	4.11264166177137	1.85673407497579	0.0729713518838233	0.265414420576058	-4.56259	Normal
A0A0H3GNS2	cueR	AEW59911.1	0.406845473238577	-0.600341	1.85427640937917	0.0733321489960493	0.266109517828065	-4.56662	Normal
A0A0H3GN28	dapB	dapB	-0.426236	1.24567781279055	-1.85406	0.073364284968147	0.266109517828065	-4.56698	Normal
A0A0H3GHV6	-	AEW59355.1	-1.88229	0.351018908682109	-1.85175	0.0737050534686965	0.266978332413397	-4.57077	Normal
A0A0H3GWW9	fccA	AEW61154.1	1.29822366316064	-2.89736	1.84103666756445	0.0753022508834538	0.272357804358931	-4.58828	Normal
A0A0H3GM18	ssdA	AEW59316.1	0.41481566759104	3.65727735973548	1.84040917780033	0.0753967376496093	0.272357804358931	-4.58931	Normal
A0A0H3GMU3	fnr	AEW61135.1	-0.595242	-1.44303	-1.83836	0.0757053228668492	0.272865814697701	-4.59264	Normal
A0A0H3GXU4	dhaB	AEW63317.1	0.748161231991582	1.24248231383702	1.83797833845734	0.0757637301588459	0.272865814697701	-4.59327	Normal
A0A0H3GWK3	-	AEW61039.1	0.629503434355335	-4.96832	1.83678745456703	0.0759440796552309	0.272865814697701	-4.59521	Normal
A0A0H3GUZ5	hns	AEW61896.1	0.286550503532156	6.90039176721316	1.83635018293425	0.0760103930037536	0.272865814697701	-4.59592	Normal
A0A0H3GHI3	zur	AEW58968.1	0.264772452005753	-0.487729	1.83571033752364	0.0761075165003279	0.272865814697701	-4.59696	Normal
A0A0H3H5X3	psiB	-	1.52889616960617	-4.52852	1.83537654903381	0.0761582251109244	0.272865814697701	-4.59751	Normal
A0A0H3GYY6	sodB	AEW61674.1	0.534655267236637	5.56427885550724	1.83080353360449	0.0768558670442587	0.274991752232985	-4.60494	Normal
A0A0H3GXH8	xytR	AEW61344.1	0.544930708913695	-1.47166	1.8281639190293	0.0772610393451111	0.275310234362483	-4.60923	Normal
A0A0H3GT51	ubiX	ubiX	0.795174025477069	-4.72612	1.82701130375059	0.0774385340660491	0.275310234362483	-4.6111	Normal
A0A0H3GYF3	nudE	AEW63617.1	0.248265869091908	0.563852649790296	1.8269858454109	0.0774424584041072	0.275310234362483	-4.61114	Normal
A0A0H3GQH2	yncB	AEW61583.1	-0.842957	0.446274652906604	-1.82686	0.0774617784952189	0.275310234362483	-4.61134	Normal
A0A0H3GP47	acrA	AEW59887.1	0.702045163632539	3.17501749910376	1.82682736301716	0.0774668918835656	0.275310234362483	-4.6114	Normal
A0A0H3GU78	pheS	pheS	-0.306721	3.07060909289692	-1.82605	0.0775871871527656	0.275366638656585	-4.61266	Normal
A0A0H3GY58	uxuA	uxuA-2	-0.477971	1.45078948533241	-1.82423	0.0778678147770768	0.275991166084881	-4.6156	Normal
A0A0H3GVC1	lsrR_2	AEW62302.1	0.610001225700229	-5.76748	1.82201102210916	0.078212583694709	0.276799766948671	-4.6192	Normal
A0A0H3GKK4	dcuB	AEW58901.1	0.918554334692395	-4.90174	1.82141114560756	0.0783058878057294	0.276799766948671	-4.62017	Normal
A0A0H3H025	secB	secB	0.317017033400195	4.83828241013452	1.8199094091839	0.0785398831463632	0.27687762555631	-4.6226	Normal
A0A0H3GNA1	ispZ	AEW60843.1	-0.569942	-4.35291	-1.81974	0.0785660051074013	0.27687762555631	-4.62287	Normal
A0A0H3GUG2	rnfB	rnfB	-0.521864	-0.684539	-1.81925	0.0786429054007114	0.27687762555631	-4.62366	Normal
A0A0H3GY30	lptA	lptA	0.308145595417395	1.91588382822796	1.81702500093207	0.0789909965113763	0.27747706967303	-4.62726	Normal
A0A0H3GTW1	yhdE	AEW63485.1	-0.455695	0.454312147042378	-1.81626	0.0791111082805195	0.27747706967303	-4.62849	Normal
A0A0H3H1S5	recN	AEW62754.1	1.15945905700943	-3.29262	1.81614642474532	0.0791288420152138	0.27747706967303	-4.62867	Normal
A0A0H3GIV8	smp	AEW59393.1	0.620563295018368	-4.33008	1.8144793669909	0.0793909618296881	0.278026515730262	-4.63136	Normal
A0A0H3H016	htpX	htpX	0.55837738514027	-0.192413	1.81343919718043	0.0795548879537469	0.27823108691516	-4.63304	Normal
A0A0H3GWF1	fadI	fadI	1.16527192486201	-4.25552	1.8100097547721	0.0800973994157463	0.279726081699039	-4.63857	Normal
A0A0H3GLL6	-	AEW60730.1	1.17503452588786	-1.80521	1.80939798141235	0.0801945080638884	0.279726081699039	-4.63955	Normal
A0A0H3GUV6	argS	argS	-0.551475	2.40762015674306	-1.80771	0.0804625511458515	0.280290287148759	-4.64226	Normal
A0A0H3GQT6	ykgB	AEW59184.1	-0.610507	-1.85352	-1.80532	0.0808445394783092	0.281249407129685	-4.64611	Normal
A0A0H3H033	yibQ	AEW63816.1	-0.573506	-2.64275	-1.80332	0.0811648070593248	0.281991562866192	-4.64932	Normal
A0A0H3GN85	ftsI	ftsI	-0.869727	-5.44497	-1.80103	0.0815332951511624	0.282201561853317	-4.65299	Normal
A0A0H3GSI8	-	AEW61031.1	0.601127611953222	-3.55381	1.80100812117178	0.0815364132864916	0.282201561853317	-4.65303	Normal
A0A0H3GGR8	yjaB	AEW58925.1	0.289009232645026	1.35701713164869	1.80080088207253	0.0815698004034147	0.282201561853317	-4.65336	Normal
A0A0H3GK44	-	AEW59718.1	-0.538222	-3.05815	-1.79987	0.0817196470637647	0.282201561853317	-4.65485	Normal
A0A0H3GWX1	aroF	AEW62691.1	-0.623036	-0.719586	-1.79962	0.0817603311550757	0.282201561853317	-4.65525	Normal
A0A0H3GTF8	ygiF	AEW63285.1	0.384980556580467	-0.589126	1.79591523688627	0.0823602768524636	0.283825687533714	-4.66118	Normal
A0A0H3GVR8	hldE	hldE	-0.533684	0.781611714908521	-1.79479	0.0825424574961292	0.283825687533714	-4.66297	Normal
A0A0H3GIU5	osmY	AEW59383.1	0.720147662636584	3.89645699422761	1.79373884295574	0.0827145007986452	0.283825687533714	-4.66466	Normal
A0A0H3GR48	bssS	AEW60647.1	0.658563820862601	-3.05001	1.79351983539153	0.0827502175166832	0.283825687533714	-4.66501	Normal
A0A0H3GQY1	iolE	iolE	0.894278291339527	3.36100173254909	1.79298131773874	0.0828380971243024	0.283825687533714	-4.66587	Normal
A0A0H3GUA9	srlB	AEW62808.1	-1.04918	0.522261515744048	-1.79173	0.0830423580579548	0.283825687533714	-4.66787	Normal
A0A0H3GRC9	oppB	AEW61888.1	-0.231478	-6.7838	-1.79163	0.08305864658782	0.283825687533714	-4.66803	Normal
A0A0H3GG62	engB	engB	-0.556394	-1.61242	-1.79117	0.0831345939875144	0.283825687533714	-4.66877	Normal
A0A0H3H3A8	yqjH	AEW63329.1	-0.495644	0.583440605619285	-1.79038	0.0832636028209219	0.283825687533714	-4.67002	Normal
A0A0H3GYI2	yqhD	AEW63256.1	-0.546266	1.72241081016796	-1.78958	0.0833948071407819	0.283825687533714	-4.6713	Normal
A0A0H3GS96	fadE	AEW59659.1	1.48474546298616	-2.58621	1.7894591567137	0.083414830427997	0.283825687533714	-4.67149	Normal
A0A0H3H4Y7	gidA	mnmG	-0.748681	-1.30801	-1.78869	0.0835418555053511	0.283891588875787	-4.67273	Normal
A0A0H3GXC6	walW	AEW63828.1	0.559778429892188	-0.984344	1.78724327278582	0.0837794144642143	0.284332452949978	-4.67503	Normal
A0A0H3GMT6	tmk	tmk	-0.350449	1.29614609663515	-1.78386	0.0843388673619304	0.285642400272767	-4.68041	Normal
A0A0H3GQG7	yncD	AEW61578.1	0.418519035516236	2.90749057541365	1.78359852819733	0.0843820363338967	0.285642400272767	-4.68083	Normal
A0A0H3GQ78	nagE	AEW60231.1	0.593804851235278	0.0957281766146564	1.78172703705288	0.0846928960727777	0.286327137107583	-4.6838	Normal
A0A0H3GXB9	ygfZ	AEW63092.1	-0.776654	2.45714624200517	-1.78059	0.0848830026163103	0.286602404480423	-4.68562	Normal
VFG048863	gmm	-	-0.572382	0.228693922680106	-1.77844	0.0852410174052259	0.286696699755311	-4.68902	Normal
A0A0H3GLA9	dsbA	AEW58717.1	0.255182537761402	4.05867516545064	1.77816241462367	0.0852876788010176	0.286696699755311	-4.68947	Normal
A0A0H3GV79	rfbB	AEW62247.1	1.70768841019676	4.21467685560202	1.77803598635937	0.0853088391696842	0.286696699755311	-4.68967	Normal
A0A0H3GUC7	hycA	AEW62833.1	-0.775117	-0.0925726	-1.77615	0.0856244243182508	0.286696699755311	-4.69265	Normal
A0A0H3GYZ6	murA	murA	-0.301829	4.39205535941122	-1.77556	0.0857242283778215	0.286696699755311	-4.69359	Normal
A0A0H3GLF6	hslV	hslV	-0.393738	-0.181885	-1.77484	0.0858447086317023	0.286696699755311	-4.69473	Normal
A0A0H3GNT9	proA	proA	-0.451457	0.545217630213591	-1.77441	0.0859171608251883	0.286696699755311	-4.69541	Normal
A0A0H3GH05	argC	argC	0.720114095655062	-3.46567	1.77399394463179	0.0859877088704313	0.286696699755311	-4.69607	Normal
A0A0H3GTN3	nth	nth	-0.909538	-4.54687	-1.77397	0.0859913137458535	0.286696699755311	-4.69611	Normal
A0A0H3H341	yghU	AEW63244.1	0.271628614987579	5.3373695593809	1.77393206104918	0.0859981378484836	0.286696699755311	-4.69617	Normal
A0A0H3GWE1	usg	AEW62476.1	-0.669567	0.887796602399604	-1.77262	0.0862200749342979	0.286860258230076	-4.69825	Normal
A0A0H3GT22	nuoG	AEW62438.1	0.39205183718235	2.62310714274258	1.7723521034283	0.086264764799564	0.286860258230076	-4.69867	Normal
A0A0H3GPB4	ybdG	AEW60071.1	1.08390391015707	-5.45667	1.76988123486638	0.0866831425329834	0.28788847211521	-4.70258	Normal
A0A0H3GV49	cpo	AEW62207.1	0.687045837813117	1.26022547478927	1.76733507230574	0.087116066509724	0.288607968243189	-4.7066	Normal
A0A0H3GJZ2	-	AEW59688.1	-0.715714	-5.48363	-1.76732	0.0871186737662413	0.288607968243189	-4.70663	Normal
A0A0H3GLQ6	chbA_4	AEW58902.1	0.385292515214686	2.97164744138678	1.7647391599109	0.0875593330929066	0.289494139700137	-4.7107	Normal
A0A0H3GR90	fabB	AEW62480.1	-0.444946	3.17226983082808	-1.76447	0.0876057351083462	0.289494139700137	-4.71113	Normal
A0A0H3GR40	trpS	AEW59294.1	-1.04615	-6.01377	-1.76352	0.0877676203368088	0.289666101161658	-4.71262	Normal
A0A0H3H1N4	yfiB	AEW62694.1	0.500038241469975	3.30903278723171	1.75859439598401	0.0886161991976973	0.29210114660541	-4.72038	Normal
A0A0H3GSY0	visC	AEW63105.1	-0.714605	0.191666863652138	-1.75793	0.0887316311762494	0.292116493647652	-4.72143	Normal
A0A0H3GZC2	slyX	slyX	0.770893607663535	0.696709522076314	1.75496707729515	0.0892451275319962	0.293440650002337	-4.72608	Normal
A0A0H3GW85	acpS	acpS	-0.40357	0.124153454055548	-1.75383	0.0894433695487094	0.293476369435401	-4.72787	Normal
A0A0H3GPK1	himA	ihfA	0.413418319096592	3.81574822606714	1.75313852739899	0.0895636011190796	0.293476369435401	-4.72895	Normal
A0A0H3GRL4	phoP	AEW60711.1	-0.505028	1.86782943693609	-1.75187	0.0897848749869366	0.293476369435401	-4.73094	Normal
A0A0H3GZP6	ftsE	ftsE	-0.416935	0.531077440140015	-1.7518	0.0897971388772941	0.293476369435401	-4.73105	Normal
A0A0H3GLS4	zraR	AEW58922.1	-1.03011	-7.58235	-1.75148	0.0898532380988499	0.293476369435401	-4.73155	Normal
A0A0H3H120	yfcD	AEW62454.1	0.24081029868375	1.34387588798187	1.75107734956514	0.0899237415638241	0.293476369435401	-4.73218	Normal
A0A0H3GNP4	acrB	AEW59886.1	0.520462499584386	2.29625616839665	1.74422693866601	0.0911294821770036	0.296641380847951	-4.7429	Normal
A0A0H3GP43	cadB	AEW60006.1	-0.942332	-0.269444	-1.74366	0.0912302014987167	0.296641380847951	-4.74379	Normal
A0A0H3GSK8	nfdA	AEW59784.1	0.636883375943682	-2.72054	1.74324566187277	0.0913033086016364	0.296641380847951	-4.74443	Normal
A0A0H3GWH4	-	AEW62767.1	1.14390370061007	-0.00445847	1.74301901724916	0.0913434968708898	0.296641380847951	-4.74479	Normal
A0A0H3GYX9	sodC	AEW61664.1	0.963060543249493	2.25503067861663	1.7418313877915	0.0915543294767403	0.29696035280463	-4.74664	Normal
A0A0H3GLX0	yjbJ	AEW58967.1	0.717462020676359	3.93014844468522	1.73696299156661	0.0924228798343186	0.299409255679482	-4.75423	Normal
A0A0H3GM60	mdoB	AEW59361.1	-0.527084	-1.61853	-1.73589	0.0926144257584455	0.299508931973263	-4.75589	Normal
A0A0H3GPC3	pcaR	AEW61143.1	-0.876441	-3.50287	-1.73552	0.0926808071635125	0.299508931973263	-4.75647	Normal
A0A0H3GLP2	ycgE	AEW60308.1	-0.407197	-2.96473	-1.73282	0.0931673565026168	0.300712752873195	-4.76067	Normal
A0A0H3GGK6	pldB	AEW58865.1	-0.903017	-5.41603	-1.72976	0.0937207879422518	0.302129239368848	-4.76543	Normal
A0A0H3GHU0	hpaR	AEW59335.1	-0.827156	-3.62104	-1.72744	0.0941411207017508	0.303113718303439	-4.76902	Normal
A0A0H3GN69	tam	tam	-0.802509	-4.47145	-1.72621	0.0943663138172225	0.30321967460992	-4.77093	Normal
A0A0H3GRR5	mutT	AEW59519.1	0.499727841893937	0.919266954580592	1.72586474943558	0.0944288494036935	0.30321967460992	-4.77147	Normal
A0A0H3GSU9	fruB	AEW62363.1	-0.27392	2.20034535738739	-1.72537	0.094518988444958	0.30321967460992	-4.77223	Normal
A0A0H3GPV4	pagP	pagP	0.70070623810413	-1.99423	1.72331541648078	0.0948947697855646	0.303282074356585	-4.77541	Normal
A0A0H3GRX4	argD	argD	-1.26829	-1.52219	-1.72302	0.0949485807379033	0.303282074356585	-4.77587	Normal
A0A0H3H031	holE	AEW62074.1	-0.407389	-0.588076	-1.72231	0.0950782971205727	0.303282074356585	-4.77696	Normal
A0A0H3GSR6	-	AEW61287.1	1.12401441902331	-2.73331	1.72223114556129	0.0950935179695904	0.303282074356585	-4.77709	Normal
A0A0H3GWL6	mntA	AEW62802.1	-0.493094	1.12884816885754	-1.72172	0.0951880594627007	0.303282074356585	-4.77789	Normal
A0A0H3GMQ9	panB	panB	-0.599146	-1.59505	-1.7215	0.0952285011631598	0.303282074356585	-4.77823	Normal
VFG048439	entC	-	-1.02909	-4.30955	-1.71728	0.0960063291273032	0.305037888559708	-4.78474	Normal
A0A0H3H4W1	yieE	AEW63984.1	-0.860151	-2.99845	-1.71725	0.0960111670476139	0.305037888559708	-4.78478	Normal
A0A0H3GMU2	-	AEW59357.1	-1.12666	-4.38662	-1.71317	0.0967679133847522	0.307072187238979	-4.79107	Normal
A0A0H3GVU7	wzc	AEW62266.1	0.451052620873604	0.185958430735135	1.7114153618774	0.0970952811452582	0.307598210844154	-4.79377	Normal
A0A0H3GPX5	ysgA	AEW58869.1	0.480504630844773	0.911604924475646	1.71103148233024	0.0971669736947973	0.307598210844154	-4.79436	Normal
A0A0H3GSB6	gabT	AEW59679.1	0.802516159140692	-4.42359	1.70827828802158	0.0976824569653032	0.308859279397487	-4.79859	Normal
A0A0H3GXS0	ygiD	AEW63277.1	0.494799511722357	-0.886913	1.7062685267911	0.0980601927862722	0.309682309434012	-4.80168	Normal
A0A0H3GS12	nudB	AEW62098.1	-0.528738	-2.33476	-1.70396	0.0984951974388089	0.310236929499159	-4.80522	Normal
A0A0H3GYB0	rpsH	rpsH	-0.432777	5.62080141111507	-1.70337	0.0986067181767081	0.310236929499159	-4.80612	Normal
A0A0H3GSI9	rfbC	AEW62253.1	2.13960190228289	2.2831358096762	1.70236810814944	0.0987967729921807	0.310236929499159	-4.80766	Normal
A0A0H3GTJ1	lsrB	AEW63335.1	1.08293093028019	2.86837855396135	1.70201723857836	0.098863260095422	0.310236929499159	-4.8082	Normal
A0A0H3GK98	oxyR	AEW58801.1	-0.486737	1.44128013292952	-1.6998	0.0992843083630158	0.310236929499159	-4.81159	Normal
A0A0H3GSV8	fucP	AEW61337.1	0.554082311345394	-4.87845	1.69952942218779	0.0993357579721819	0.310236929499159	-4.812	Normal
A0A0H3GVW9	yegS	AEW62291.1	0.250739745214491	1.83796439646681	1.69914592832728	0.0994087608646939	0.310236929499159	-4.81259	Normal
A0A0H3GN12	ygbM	AEW61215.1	-1.16771	-4.32786	-1.69914	0.099409020014323	0.310236929499159	-4.81259	Normal
A0A0H3GVK7	uvrY	AEW62131.1	-0.501451	-2.69412	-1.69889	0.0994582822693805	0.310236929499159	-4.81299	Normal
A0A0H3GND3	ppnP	ppnP	0.266219321473195	2.35082882249148	1.69836854544773	0.0995568833085692	0.310236929499159	-4.81378	Normal
A0A0H3GLD3	rafR	AEW58752.1	0.512690818057929	-4.44786	1.69833518942286	0.0995632430931679	0.310236929499159	-4.81383	Normal
A0A0H3GYS4	yqjC	AEW63356.1	0.631473641140446	2.21259959730413	1.69789300324648	0.0996475841053422	0.310236929499159	-4.81451	Normal
A0A0H3GR52	-	AEW61808.1	-0.524101	-6.16065	-1.69272	0.100638110475929	0.312951294015359	-4.8224	Normal
A0A0H3GRS5	glyA	glyA	0.283511085867749	5.50590311876546	1.68918759544439	0.10132023567853	0.314701368061583	-4.82778	Normal
A0A0H3GTT3	yhbH	AEW63450.1	0.357743554210922	2.71088888808951	1.68432726534525	0.102264261046832	0.316971515962852	-4.83517	Normal
A0A0H3GQX9	trxB	AEW60496.1	-0.411956	2.59070075919351	-1.68407	0.102313900862617	0.316971515962852	-4.83556	Normal
A0A0H3GXZ3	gatR	AEW63387.1	-0.695857	-4.43385	-1.68357	0.102411729844653	0.316971515962852	-4.83632	Normal
A0A0H3GV95	-	AEW60599.1	0.368686242364328	-1.24924	1.68069372017147	0.102974795207263	0.318340603706392	-4.84068	Normal
A0A0H3GJ45	dpiA	AEW59463.1	0.730862414882007	1.22157696000114	1.67896093244251	0.103315087196635	0.319000861366774	-4.84331	Normal
A0A0H3GZM4	-	AEW63666.1	0.319155057220851	-2.55153	1.67809799412379	0.103484904180995	0.319000861366774	-4.84462	Normal
A0A0H3GGX9	yiiM	AEW58768.1	0.523465103539853	0.464881461797123	1.67776099818659	0.103551284539233	0.319000861366774	-4.84513	Normal
A0A0H3GXG5	ispF	ispF	0.359638612460623	2.10528896511333	1.67590895183844	0.103916728721809	0.319462787975673	-4.84793	Normal
A0A0H3GXP2	-	AEW63232.1	0.398604435567283	-3.81039	1.67412142266432	0.104270461526279	0.319462787975673	-4.85063	Normal
A0A0H3GJ37	ksgA	rsmA	-0.636302	-0.383165	-1.67406	0.10428341621111	0.319462787975673	-4.85073	Normal
A0A0H3GLS9	xthA	AEW60815.1	-0.416178	1.54092915566025	-1.67374	0.104346350273479	0.319462787975673	-4.85121	Normal
A0A0H3GKZ9	dmsC	AEW60505.1	1.01958541339267	-3.49598	1.67284269765408	0.104524122734114	0.319462787975673	-4.85256	Normal
A0A0H3GYY2	gloA	AEW61669.1	0.259517168304387	3.1880039194968	1.67226	0.104639393596872	0.319462787975673	-4.85344	Normal
A0A0H3GRR7	dadA	dadA	-0.399808	-0.00685158	-1.67223	0.10464494450073	0.319462787975673	-4.85348	Normal
A0A0H3H0I2	fusA	fusA	0.878930398469645	-1.65789	1.67210647053381	0.104670401521039	0.319462787975673	-4.85367	Normal
A0A0H3GKH6	clpP	clpP	0.409716030480092	0.160548535852791	1.67140626189151	0.1048096821093	0.319518071355173	-4.85473	Normal
A0A0H3GMD8	yjgI	AEW61020.1	-1.17706	-1.56169	-1.66842	0.10540601451418	0.320361084759826	-4.85924	Normal
A0A0H3GSI3	ynfC	AEW61192.1	0.716783931011104	-1.03858	1.66812486998706	0.105464452122233	0.320361084759826	-4.85968	Normal
A0A0H3GJP1	skp	AEW59623.1	0.248097676152607	6.22110973316036	1.66764049938389	0.105561391449338	0.320361084759826	-4.86041	Normal
A0A0H3GHQ9	lsrB_2	AEW59295.1	0.52683319854322	-0.892457	1.66709162614599	0.105671329625988	0.320361084759826	-4.86123	Normal
A0A0H3GVL1	vsr	AEW62146.1	-0.353082	-6.51248	-1.66698	0.105693645711433	0.320361084759826	-4.8614	Normal
A0A0H3GI15	-	AEW59435.1	0.439843671665056	-0.710774	1.66535442151004	0.106019916472912	0.320661409415879	-4.86385	Normal
A0A0H3GWF5	yghZ	AEW62511.1	-1.11951	-3.5686	-1.66511	0.106068701998694	0.320661409415879	-4.86421	Normal
A0A0H3GYQ4	malS	AEW63792.1	-0.640794	3.78834396348076	-1.66467	0.106157531444847	0.320661409415879	-4.86488	Normal
A0A0H3GRJ1	purC	purC	-0.410827	1.84134776096182	-1.65145	0.108844082309326	0.328400280377223	-4.88469	Normal
A0A0H3GVQ9	-	AEW62216.1	0.623071971058954	-3.3565	1.6498687600354	0.109169730890309	0.32900637755171	-4.88705	Normal
A0A0H3GY24	yrbA	AEW63437.1	0.336198550773862	1.24435123055349	1.64863795679085	0.109423376356541	0.32939434184041	-4.88889	Normal
A0A0H3GJU8	yafV	AEW59658.1	-0.374821	-0.0982709	-1.64754	0.10965003432469	0.32970027424653	-4.89052	Normal
A0A0H3GYI7	plsC	AEW63261.1	0.7902883558103	-2.93637	1.64205848613024	0.110787586041777	0.332741303407935	-4.89869	Normal
A0A0H3GXG2	rpoS	rpoS	1.25382918981651	0.47643531116894	1.63967839022476	0.111284541547433	0.333853624642298	-4.90222	Normal
A0A0H3GK74	hslU	hslU	0.487083841843094	3.58042976533349	1.63799670367334	0.111636783581198	0.334529770799567	-4.90472	Normal
A0A0H3GU41	ybgK	AEW60254.1	0.759433703874742	0.224320104275987	1.63601863880783	0.112052285196652	0.335393729924599	-4.90765	Normal
A0A0H3GU57	ratA	AEW62758.1	-0.839983	-3.01439	-1.63531	0.11220041971146	0.335456356892426	-4.90869	Normal
A0A0H3H0P6	rbtD	AEW62304.1	1.07282317225094	1.05402971544285	1.6340232819315	0.11247271493108	0.335557745700968	-4.91061	Normal
A0A0H3GQ88	seqA	seqA	-0.320629	1.86166853827518	-1.63337	0.112610935768937	0.335557745700968	-4.91158	Normal
A0A0H3H0Z2	rhmA	rhmA	-0.715159	-4.54963	-1.63334	0.112616080752885	0.335557745700968	-4.91161	Normal
A0A0H3GQH4	blc	AEW59094.1	0.563065746289721	-0.088785	1.63147769025115	0.113010974948376	0.336354335145448	-4.91437	Normal
A0A0H3GWW8	xni	xni	-0.704047	-2.78036	-1.63086	0.11314112274742	0.336362052632409	-4.91528	Normal
A0A0H3GSJ5	yaiA	AEW59769.1	0.689481717123784	1.29599711770329	1.63002804900123	0.113318449268344	0.336509854415117	-4.91652	Normal
A0A0H3GMQ6	-	AEW59307.1	-0.527386	-5.9132	-1.62719	0.113921715594229	0.337920769428551	-4.9207	Normal
A0A0H3GRY6	chbB	AEW60826.1	0.538532073051653	2.4826438768046	1.62421284758641	0.114558833588005	0.339428813675919	-4.9251	Normal
A0A0H3GWB3	mreB	AEW63488.1	-0.412032	1.52842587108614	-1.62118	0.115210646435354	0.340976963692513	-4.92957	Normal
A0A0H3GKD1	ybiB	AEW60360.1	0.445026290465583	0.00925055564788746	1.61553601082311	0.116430430482873	0.344200723299705	-4.93785	Normal
A0A0H3H3Z9	cysG	cysG-2	-0.526342	0.895728173125459	-1.61472	0.116607019691654	0.34433674235934	-4.93904	Normal
A0A0H3GLD4	purA	purA	-0.473564	4.83443306017892	-1.61236	0.117121424056633	0.345410458411852	-4.94251	Normal
A0A0H3GIQ8	-	AEW59358.1	-0.947293	-0.770486	-1.61185	0.117232597754497	0.345410458411852	-4.94325	Normal
A0A0H3GQD6	modF	AEW60296.1	1.10353541027854	-4.3554	1.61095576493164	0.117428512757636	0.345601549265498	-4.94456	Normal
A0A0H3GPY5	glnS	glnS	-0.26368	3.52699745247578	-1.60973	0.117697254755124	0.345865156992175	-4.94636	Normal
A0A0H3GZZ5	cspA	AEW63776.1	0.317150874014013	4.31645874231251	1.60924451625162	0.117803215033702	0.345865156992175	-4.94707	Normal
A0A0H3GNA4	coaE	coaE	0.394002562753695	1.12720674977147	1.60875055807402	0.117911557123991	0.345865156992175	-4.94779	Normal
A0A0H3GWI1	mscL	mscL	0.49142626018195	0.709011148209933	1.60799530007914	0.118077369875591	0.345897407472845	-4.94889	Normal
A0A0H3GUF4	yliJ	AEW63720.1	-1.87466	-2.99349	-1.60751	0.118184893489963	0.345897407472845	-4.94961	Normal
A0A0H3GUK7	tdcE	AEW61997.1	0.411781631224063	-0.437563	1.60479448941192	0.118782221894369	0.346113324340618	-4.95356	Normal
A0A0H3GVP5	yciE	AEW60729.1	0.727228961650845	-0.395948	1.60478737098095	0.118783793296542	0.346113324340618	-4.95357	Normal
A0A0H3GMX3	ldcC	AEW59631.1	0.244230587285455	-0.979501	1.6043304134049	0.118884703018559	0.346113324340618	-4.95424	Normal
A0A0H3GLC5	cspE	AEW60193.1	0.252372330569567	6.19577188193935	1.60373247099931	0.119016852843582	0.346113324340618	-4.95511	Normal
A0A0H3GWQ6	-	-	2.68556691117688	-1.0113	1.60308949151414	0.119159090987307	0.346113324340618	-4.95605	Normal
A0A0H3GMF2	pqiB	AEW60558.1	-0.423623	0.584608251608796	-1.60303	0.119172900159351	0.346113324340618	-4.95614	Normal
A0A0H3GRM1	mnmA	mnmA	-0.434073	2.13051424505614	-1.60282	0.119218325758995	0.346113324340618	-4.95644	Normal
A0A0H3GZY3	minC	minC	-0.472455	0.760594224151439	-1.60204	0.11939128066325	0.346113324340618	-4.95758	Normal
A0A0H3GTF1	ygiB	AEW63275.1	0.284039146636741	1.05684983111261	1.60171274744669	0.119464120626215	0.346113324340618	-4.95806	Normal
A0A0H3GQ04	ahpC	AEW60186.1	0.23644023729441	5.58834290461704	1.60107599627395	0.119605415350118	0.346113324340618	-4.95898	Normal
A0A0H3H447	asd	asd	-0.466702	2.40962663645524	-1.60064	0.119702446643399	0.346113324340618	-4.95962	Normal
A0A0H3H0N0	mdtA	mdtA	0.551132319002683	-1.69975	1.59972981670134	0.119904584050282	0.346318059299663	-4.96094	Normal
A0A0H3H453	yhhA	AEW63659.1	0.568630159049203	-0.495722	1.59909266827415	0.120046395223641	0.346348297817004	-4.96187	Normal
A0A0H3GGS5	ravA	AEW58703.1	-0.743449	-6.71437	-1.59715	0.120480628048581	0.347221219851484	-4.9647	Normal
A0A0H3GQB6	iphP	AEW60382.1	0.588530352270713	-1.97329	1.5963010267913	0.120669361018613	0.3473854858145	-4.96593	Normal
A0A0H3GU88	tehB	AEW61616.1	-0.82393	-0.031065	-1.59474	0.121019143221153	0.347956909389306	-4.96819	Normal
A0A0H3GLN8	pgl	pgl	-0.30471	3.52883905509609	-1.59424	0.12113175685225	0.347956909389306	-4.96892	Normal
A0A0H3GW39	yhbW	AEW63403.1	0.369552599897461	1.31610223023084	1.59300573113234	0.121408133212406	0.348371324571398	-4.97071	Normal
A0A0H3GQ38	rsmF	rsmF	1.17495025046515	-1.02199	1.59191509981137	0.121653457888701	0.348695835274461	-4.97229	Normal
A0A0H3GZ37	atpA	atpA	-0.244458	7.0157687269692	-1.5908	0.121904783097211	0.349036821962374	-4.9739	Normal
A0A0H3GYM3	ureC	ureC	-1.20881	-2.54505	-1.58805	0.12252703740136	0.350437958381114	-4.97789	Normal
A0A0H3GWW6	glgB	glgB	-0.500091	0.870547601932559	-1.58505	0.123207301386136	0.351669427855024	-4.98222	Normal
A0A0H3GVW0	dhaK	AEW63328.1	0.516380216071554	2.39120259731782	1.58497398169231	0.123224327394024	0.351669427855024	-4.98232	Normal
A0A0H3GID1	yadG	AEW59560.1	0.248395037080301	2.13299175616344	1.58248263969119	0.123792190004015	0.352908113557391	-4.98592	Normal
A0A0H3GWM8	gutQ	AEW62812.1	-0.298474	2.09680105267337	-1.58048	0.124249941325248	0.353056715167391	-4.9888	Normal
A0A0H3GYK6	arnD	arnD	-1.08871	-3.61345	-1.58035	0.124279313479961	0.353056715167391	-4.98899	Normal
A0A0H3GRH8	lolB	lolB	0.312659831798012	2.60237590623285	1.58010498924889	0.124336135337339	0.353056715167391	-4.98934	Normal
A0A0H3GRD9	rssB	rssB	-0.5939	-2.96065	-1.57991	0.12437985907869	0.353056715167391	-4.98962	Normal
A0A0H3GZH9	tdk	AEW61894.1	-0.332387	1.29970856711431	-1.57653	0.125156791136631	0.354031523062081	-4.99448	Normal
A0A0H3GVH1	rne	AEW60659.1	-0.36741	-0.460344	-1.57644	0.125178309361037	0.354031523062081	-4.99461	Normal
A0A0H3GKY7	cydD	AEW60495.1	0.475615287904083	-5.99777	1.5764325410047	0.125180140396324	0.354031523062081	-4.99462	Normal
A0A0H3GZS1	padC	AEW63701.1	0.376953214005404	-0.581941	1.57608480375353	0.125260299968495	0.354031523062081	-4.99512	Normal
A0A0H3GH62	yjeJ	AEW59080.1	-0.325817	-5.95117	-1.57538	0.125422222424301	0.35410963654484	-4.99613	Normal
A0A0H3GVB4	atpD	atpD	-0.284533	5.64359928903752	-1.57285	0.126008673517743	0.354942690024166	-4.99977	Normal
A0A0H3GP22	hupB	AEW59842.1	0.33908173677426	5.91958616409295	1.57283882346848	0.126010582379541	0.354942690024166	-4.99978	Normal
A0A0H3GVB8	atpE	atpE	-0.503474	0.425100863341445	-1.5715	0.126320217607773	0.354942690024166	-5.0017	Normal
A0A0H3GRF3	yaaA	AEW59414.1	-0.469234	1.39266034552995	-1.57127	0.12637348969968	0.354942690024166	-5.00203	Normal
A0A0H3GQW8	valS	valS	-0.313893	3.63607218994829	-1.5712	0.126390286663895	0.354942690024166	-5.00213	Normal
A0A0H3GRP5	acnA	AEW60877.1	0.42612743378265	3.68674803284908	1.57025682102366	0.126610011197995	0.355017937503877	-5.00348	Normal
A0A0H3GJT9	glpK_1	AEW60130.1	0.489807808946648	1.84606785496315	1.56914131479264	0.12686970291401	0.355017937503877	-5.00508	Normal
A0A0H3GPX8	ubiB	ubiB	0.84404304748817	-3.32975	1.56891282695755	0.126922948908953	0.355017937503877	-5.00541	Normal
A0A0H3GTJ5	ybdF	AEW60084.1	-0.973577	-3.12476	-1.56877	0.126955599190806	0.355017937503877	-5.00561	Normal
A0A0H3GWP8	-	AEW61089.1	-0.446337	-6.0148	-1.56782	0.127177994078011	0.355263104220036	-5.00697	Normal
A0A0H3GVG2	pyrC	AEW60649.1	0.343376219966602	0.883359601092009	1.56653647466672	0.127477808237833	0.355723788701763	-5.00881	Normal
A0A0H3GZ29	qor	AEW61709.1	-0.426817	-6.2739	-1.5657	0.127673816827814	0.355894138451315	-5.01	Normal
A0A0H3H3I7	folP	AEW63424.1	0.468909151825544	3.89363752398685	1.56451061865416	0.12795239155435	0.355923671267198	-5.0117	Normal
A0A0H3GKK7	maa	AEW59883.1	0.295257385465678	0.0631977307799955	1.56266526474305	0.128385943639339	0.355923671267198	-5.01433	Normal
A0A0H3GKJ3	-	AEW59858.1	0.413656520392349	-1.93762	1.5614534723187	0.128671296418034	0.355923671267198	-5.01606	Normal
A0A0H3GQ48	ycgF	AEW60307.1	-0.382339	-0.950559	-1.56141	0.128681682014173	0.355923671267198	-5.01612	Normal
A0A0H3H1M7	yfiH	AEW62684.1	0.65887971327278	-0.356211	1.56136779047713	0.128691492332474	0.355923671267198	-5.01618	Normal
A0A0H3GW27	bamB	bamB	0.219732620613701	4.40822271454765	1.5612174363419	0.128726938285723	0.355923671267198	-5.0164	Normal
A0A0H3GUF3	pcm	pcm	-0.514249	-2.63364	-1.56117	0.128737332809515	0.355923671267198	-5.01646	Normal
A0A0H3GMC7	-	AEW61005.1	-0.455997	-4.0619	-1.56106	0.128764195065949	0.355923671267198	-5.01662	Normal
A0A0H3GPS2	ilvE	ilvE	-0.349946	1.0301873263953	-1.55909	0.129229910669859	0.356836936582637	-5.01943	Normal
A0A0H3GPI1	mobA	mobA	-0.599129	-2.55916	-1.558	0.129486363262587	0.357171066865524	-5.02097	Normal
A0A0H3H1W9	hydN	AEW62819.1	-1.79778	-1.02841	-1.55638	0.129872540442006	0.357411025803438	-5.02329	Normal
A0A0H3GMC0	ulaB	AEW59132.1	-0.545172	-3.8484	-1.55593	0.129977643720069	0.357411025803438	-5.02392	Normal
A0A0H3GRG6	chiA1	AEW60782.1	1.13784072821055	1.30088828353195	1.55592391219107	0.12997996729067	0.357411025803438	-5.02393	Normal
A0A0H3GKA4	mak	AEW59773.1	0.76925877316197	0.513944897631118	1.54868498964781	0.131709553576144	0.361539987024795	-5.0342	Normal
A0A0H3GHE2	cpdB	AEW59150.1	-0.253329	3.75564087058855	-1.54849	0.131755755605168	0.361539987024795	-5.03447	Normal
A0A0H3GML8	gdhA	AEW61090.1	-0.938903	-0.543259	-1.54684	0.132153873262397	0.361681938952099	-5.03681	Normal
A0A0H3GNB7	trpB	trpB	0.342289253154144	3.00705460265812	1.54654579962143	0.132224235699879	0.361681938952099	-5.03722	Normal
A0A0H3GTV3	clpB	clpB	-0.329889	3.37389588105568	-1.54613	0.132324095665822	0.361681938952099	-5.03781	Normal
A0A0H3GGT9	pgi	pgi	-0.377837	4.7740722045481	-1.546	0.132356113420089	0.361681938952099	-5.038	Normal
A0A0H3GR55	nuoE	AEW62440.1	0.21363554192638	3.37268543495826	1.5403764655861	0.133717718357249	0.365024454770253	-5.04593	Normal
A0A0H3GZG3	vagC	-	0.71109794398631	-0.997973	1.53632719029383	0.134705397113907	0.367340364208246	-5.05163	Normal
A0A0H3GVL8	potD	AEW60704.1	0.216184752577962	2.64999037178671	1.53482264807191	0.135073881946183	0.367649105890922	-5.05374	Normal
A0A0H3GQM1	yybR_1	AEW61633.1	0.312556866429607	-2.96701	1.53472651950696	0.135097453017938	0.367649105890922	-5.05388	Normal
A0A0H3GZ07	dgoA	AEW63967.1	0.851222688693307	-2.86921	1.53382842099991	0.135317831189865	0.36786919675018	-5.05514	Normal
A0A0H3H458	ugpB	AEW63664.1	0.930567940243511	0.0554019781737349	1.53293827290009	0.135536545950481	0.368084316860368	-5.05639	Normal
A0A0H3GPH7	rbsK	rbsK	-0.358846	0.938427390662126	-1.53191	0.135789348592708	0.368094383891629	-5.05783	Normal
A0A0H3GMM5	ycdB	AEW60623.1	-0.530224	0.014844701025613	-1.53179	0.135819429475371	0.368094383891629	-5.058	Normal
A0A0H3GHK7	-	AEW59230.1	-1.54963	-3.97119	-1.53111	0.135986469542421	0.368168706553762	-5.05895	Normal
A0A0H3GLH2	argE	argE	0.455083537080081	1.52377867330156	1.52307782852315	0.137978529235319	0.373178852916448	-5.07019	Normal
A0A0H3GRT5	fadD	AEW62033.1	-0.56066	-6.13289	-1.51906	0.138984673147933	0.375004448680682	-5.07579	Normal
A0A0H3GXT1	ureE	ureE	-0.495315	-1.09806	-1.51792	0.139270403965197	0.375004448680682	-5.07738	Normal
A0A0H3GQ52	malM	AEW58959.1	-1.16156	2.51945502478072	-1.51752	0.139371767151384	0.375004448680682	-5.07794	Normal
A0A0H3GRC5	yciU	AEW61883.1	0.258827096591439	-0.206021	1.51635142052952	0.139664682056069	0.375004448680682	-5.07956	Normal
A0A0H3GMV0	pcaJ	AEW61145.1	0.975835786611481	-3.86244	1.51615659086389	0.139713768206831	0.375004448680682	-5.07983	Normal
A0A0H3GQ21	rsfS	rsfS	-0.308801	1.29377777406593	-1.51553	0.139872044048502	0.375004448680682	-5.0807	Normal
A0A0H3GND5	alsE	AEW61340.1	1.20337266749383	-2.90243	1.51526441069203	0.139938725577975	0.375004448680682	-5.08107	Normal
A0A0H3GTN1	betB	betB	-0.870384	0.387472831562308	-1.51468	0.140085751871005	0.375004448680682	-5.08188	Normal
A0A0H3GWL9	rplB	rplB	0.442751873717424	4.07740971905047	1.51430090149569	0.140181996453949	0.375004448680682	-5.08241	Normal
A0A0H3GQM2	ybiS	AEW60381.1	-0.447585	2.66409321434451	-1.51423	0.140200480493668	0.375004448680682	-5.08251	Normal
A0A0H3GRT7	era	era	-0.287758	-0.1542	-1.51416	0.140217818126338	0.375004448680682	-5.0826	Normal
A0A0H3GSR0	yajG	AEW59834.1	0.24332489247813	3.38248380740933	1.51233937451765	0.140678305962467	0.375854805291818	-5.08513	Normal
A0A0H3H278	cbiH	AEW62954.1	0.837236974795966	1.42456970704023	1.5113834682161	0.140920684625926	0.376061048201041	-5.08645	Normal
A0A0H3GQV7	bglX	AEW62330.1	0.42328171175964	4.01254229627293	1.51037251906717	0.141177386320603	0.376061048201041	-5.08786	Normal
A0A0H3GPN0	narJ	AEW61905.1	-0.615616	-2.17549	-1.51035	0.141183328676159	0.376061048201041	-5.08789	Normal
A0A0H3H464	panZ	panZ	-0.426676	1.00207414325608	-1.50947	0.141406481144056	0.37616366971117	-5.0891	Normal
A0A0H3GL04	ssb	AEW58981.1	0.298932008585899	4.46525	1.50857860413326	0.141633828104164	0.37616366971117	-5.09034	Normal
A0A0H3GI06	rsgA	rsgA	-0.7281	-1.49418	-1.50852	0.141649800539701	0.37616366971117	-5.09043	Normal
A0A0H3GMY3	rob	AEW59402.1	-0.407949	-1.00253	-1.50564	0.142383852436183	0.377399625007193	-5.0944	Normal
A0A0H3GTK3	-	AEW61356.1	0.780815757953307	-3.92481	1.50557216116811	0.142401451225695	0.377399625007193	-5.0945	Normal
A0A0H3GVG6	yceH	AEW60654.1	0.45803587334733	0.0144963574935684	1.50409736744068	0.142779227997635	0.377560464151852	-5.09653	Normal
A0A0H3GYK1	ygiC	AEW63276.1	0.451607134830387	2.53604130674787	1.50392779524084	0.142822716571328	0.377560464151852	-5.09677	Normal
A0A0H3GX36	ynfB	AEW61194.1	0.788683051741907	-0.511324	1.50285729216704	0.143097504640031	0.377560464151852	-5.09825	Normal
A0A0H3H3U3	def	def	0.422625401158443	3.34459383480361	1.50225778138187	0.143251579274745	0.377560464151852	-5.09907	Normal
A0A0H3GH41	rffT	wecF	-0.64983	-0.060953	-1.50209	0.143295137620822	0.377560464151852	-5.09931	Normal
A0A0H3GWP3	oprM	AEW61084.1	0.331415678061666	0.453605947504486	1.50167360862641	0.14340184047244	0.377560464151852	-5.09988	Normal
A0A0H3GHC3	purD	purD	-0.477028	1.9503280945332	-1.50143	0.143464385695926	0.377560464151852	-5.10021	Normal
A0A0H3GR69	yeaU	AEW60586.1	-0.86321	-2.6914	-1.49962	0.143931722454073	0.378291407906209	-5.10271	Normal
A0A0H3GRU9	-	-	-0.888589	-3.05807	-1.49924	0.144029038125838	0.378291407906209	-5.10323	Normal
A0A0H3GRL9	guaA	guaA	-0.456159	3.27833750651647	-1.49325	0.145581601647736	0.381349955716328	-5.11146	Normal
A0A0H3GGG7	ppiC	AEW58820.1	-0.774067	-3.1958	-1.49293	0.145666572413464	0.381349955716328	-5.11191	Normal
A0A0H3GUY7	oppD	AEW61886.1	-0.956221	-5.41332	-1.4913	0.146090308787859	0.381349955716328	-5.11413	Normal
A0A0H3H374	ribB	ribB	0.418774559612182	2.08551689726129	1.49019843100408	0.146379290958452	0.381349955716328	-5.11565	Normal
A0A0H3GWX0	gntR	AEW63653.1	0.664574053888565	3.95566736518017	1.49012431759932	0.146398681213833	0.381349955716328	-5.11575	Normal
A0A0H3GVY1	-	AEW62311.1	0.925350764014451	-2.09789	1.49001321401085	0.146427753056463	0.381349955716328	-5.1159	Normal
A0A0H3GQT3	ybjL	AEW60451.1	0.679176331168223	-5.08317	1.48992217165475	0.146451579045694	0.381349955716328	-5.11603	Normal
A0A0H3GR26	pepN	AEW60546.1	-0.388307	3.04655852548251	-1.48988	0.14646309131514	0.381349955716328	-5.11609	Normal
A0A0H3GSS9	ydgA	AEW61116.1	0.402688435216206	2.47566541842334	1.48936602959946	0.146597190254413	0.381349955716328	-5.11679	Normal
A0A0H3GYR8	uxaC	uxaC	0.591216116494332	2.12730508590467	1.48920380200868	0.146639687181023	0.381349955716328	-5.11701	Normal
A0A0H3GZ50	msrP	msrP	0.582953282777689	1.61745484943229	1.48774610316408	0.147021987821889	0.381967469838741	-5.119	Normal
A0A0H3GQC1	pal	pal	0.252906342307731	5.10745296520765	1.48586242482657	0.147517191181423	0.382876804276981	-5.12158	Normal
A0A0H3GNJ4	pfpI	AEW60933.1	-0.617724	-0.15756	-1.48308	0.148251036753129	0.383981508651442	-5.12538	Normal
A0A0H3GX13	uspA	AEW63713.1	0.744984296014972	2.13086621623961	1.48288234102761	0.148303361912528	0.383981508651442	-5.12565	Normal
A0A0H3GS92	rnhA	rnhA	-0.327695	-0.9287	-1.48225	0.148471356474933	0.383981508651442	-5.12651	Normal
A0A0H3GS39	yciN	AEW60871.1	0.218053115900247	3.86300337455259	1.48204345875907	0.148525270695666	0.383981508651442	-5.12679	Normal
A0A0H3GLI1	murI	murI	-0.570091	0.703915104566486	-1.48033	0.148978603385835	0.384490827726704	-5.12912	Normal
A0A0H3GQG0	yjeI	AEW59079.1	0.497505927543227	1.58366588377049	1.48019986739072	0.1490138892441	0.384490827726704	-5.1293	Normal
A0A0H3GLT3	iolD	AEW59226.1	0.625257273769135	-0.447482	1.47944390134735	0.149214619540105	0.384632406380505	-5.13033	Normal
A0A0H3GVS9	hisI	hisI	0.20083858783296	0.0112678217257204	1.47537150112298	0.150299684578944	0.387051043197924	-5.13587	Normal
A0A0H3H3E1	garD	garD	-0.517061	-0.185395	-1.47445	0.150545006904813	0.387304568983406	-5.13711	Normal
A0A0H3GRK0	lolD	lolD	-0.375435	-0.701017	-1.47353	0.150791412875831	0.387560385724722	-5.13836	Normal
A0A0H3GQN6	rfbA	AEW62255.1	2.07129985099611	-0.840298	1.47043	0.151625187330372	0.389323874381879	-5.14257	Normal
VFG048962	wzb	-	-1.79762	-3.65375	-1.46949	0.151877461641953	0.38959228244147	-5.14384	Normal
A0A0H3GSF5	yeeX	AEW62223.1	0.374539856552868	3.85424872215889	1.46752887838065	0.15240708047046	0.390570914675027	-5.14649	Normal
A0A0H3GLB0	frdC	frdC	0.719027832164267	-1.49353	1.46646384613977	0.152695077435046	0.390929047763317	-5.14793	Normal
A0A0H3GYW9	mliC	AEW61654.1	0.440785707733741	-0.942497	1.46185602749992	0.153946094414003	0.393553203258686	-5.15415	Normal
A0A0H3GUB1	gntT	AEW63635.1	-0.598418	-2.74898	-1.46159	0.154018545985197	0.393553203258686	-5.15451	Normal
A0A0H3GMU8	abgA	AEW61140.1	-0.413753	-1.65673	-1.46064	0.154276484835956	0.393830678133994	-5.15578	Normal
A0A0H3GQZ2	efeO	AEW60622.1	-0.410188	3.86346443881846	-1.45838	0.154894345729736	0.395025521943243	-5.15882	Normal
A0A0H3GKD9	hemC	hemC	0.245040003363125	2.97207338458893	1.45724033247491	0.155207432188758	0.395399285428949	-5.16036	Normal
A0A0H3GQL7	frmA	AEW61628.1	-0.251366	3.35787	-1.45657	0.155391253267307	0.395399285428949	-5.16126	Normal
A0A0H3GX90	avtA	AEW63793.1	0.526679149330337	1.47851455443689	1.45582257705029	0.155596513095126	0.395399285428949	-5.16226	Normal
A0A0H3GNN5	cutF	AEW59637.1	0.482693086725841	2.25584346231344	1.45566183821087	0.155640674355423	0.395399285428949	-5.16248	Normal
A0A0H3H0K1	wbnF	AEW62249.1	-0.424692	1.27222235203083	-1.45389	0.156129049550031	0.395961088803965	-5.16486	Normal
A0A0H3GXL1	cbiL	AEW62951.1	-0.349992	0.610052036884142	-1.45377	0.156162128311006	0.395961088803965	-5.16502	Normal
A0A0H3GR68	yfcE	AEW62455.1	0.531596843210588	0.0253245388827689	1.45213277709262	0.156612763376061	0.396352170854384	-5.16721	Normal
A0A0H3GH70	metE	metE	-0.712025	-0.334575	-1.45212	0.156616974603818	0.396352170854384	-5.16723	Normal
A0A0H3GV83	dnaN	AEW63975.1	0.403512359042036	5.13058120889874	1.44910078590614	0.15745178626953	0.398082799993048	-5.17127	Normal
A0A0H3GY00	-	AEW63041.1	1.33840119316037	-3.02128	1.44750533335395	0.157894718417585	0.398459667049517	-5.1734	Normal
A0A0H3GVD5	proQ	proQ	-0.306779	2.85495661101871	-1.44716	0.157991584211434	0.398459667049517	-5.17387	Normal
A0A0H3GYW4	dtpA	dtpA	-0.39317	-1.14944	-1.44693	0.158054156895637	0.398459667049517	-5.17417	Normal
A0A0H3GRD4	ansB	AEW60742.1	1.01792238305305	-0.841905	1.44606232550949	0.15829618107981	0.39847131817948	-5.17533	Normal
A0A0H3GLI5	sdhD	AEW60263.1	0.791042308082505	-2.275	1.44582963584318	0.158360994103942	0.39847131817948	-5.17564	Normal
A0A0H3GX83	ascG	AEW62821.1	-0.518341	-3.47162	-1.442	0.159430023135228	0.400778809349471	-5.18074	Normal
A0A0H3H1L7	nadB	AEW62669.1	-1.01339	-4.6004	-1.43977	0.160054925116313	0.401359056632607	-5.1837	Normal
A0A0H3GR60	lrhA	AEW62445.1	1.39851473385393	-3.11386	1.43784859876824	0.160596809016443	0.401359056632607	-5.18626	Normal
A0A0H3H607	parA	-	1.31169388683229	-3.3577	1.4370759345726	0.160814586515707	0.401359056632607	-5.18729	Normal
VFG049163	0	-	-1.59036	-4.42133	-1.43693	0.160855625489724	0.401359056632607	-5.18748	Normal
A0A0H3GJ64	tesC	AEW59845.1	0.948448160174725	-1.77405	1.43679696701162	0.160893271784772	0.401359056632607	-5.18766	Normal
A0A0H3GXV4	patA	patA	0.879046350751044	-2.81078	1.43621682752002	0.161057002998001	0.401359056632607	-5.18843	Normal
A0A0H3GNX6	yba2	AEW59767.1	0.339330428466368	-0.7923	1.43611550771674	0.161085611757533	0.401359056632607	-5.18856	Normal
A0A0H3GKG3	rmuC	AEW58871.1	-0.681977	-6.00104	-1.43568	0.161209521531782	0.401359056632607	-5.18915	Normal
A0A0H3GNW0	fdnG	AEW61535.1	0.404181864223015	-0.653823	1.43519172174643	0.161346638700429	0.401359056632607	-5.18979	Normal
A0A0H3GGH7	wzzE	wzzE	0.32958276645827	-1.13757	1.43511780388905	0.161367539564315	0.401359056632607	-5.18989	Normal
A0A0H3GNW5	hemB	AEW59752.1	0.191987838868606	2.43634245182375	1.43471614238075	0.161481150068829	0.401359056632607	-5.19042	Normal
A0A0H3GWV5	queF	queF	-0.217938	2.2783373499543	-1.43457	0.161522544788475	0.401359056632607	-5.19061	Normal
A0A0H3GQA0	ybiI	AEW60362.1	0.693594980882512	-1.94578	1.43177465252356	0.162315087143514	0.401359056632607	-5.19431	Normal
A0A0H3GUB2	bioA	bioA	1.03683650837592	-2.73936	1.43171393511913	0.162332336894166	0.401359056632607	-5.19439	Normal
A0A0H3GIP9	yafE	AEW59650.1	0.352860593986676	-2.29174	1.4316402678116	0.162353267647531	0.401359056632607	-5.19449	Normal
A0A0H3GNG3	tsx	AEW59801.1	-0.306623	4.82541631563856	-1.43153	0.162384701083352	0.401359056632607	-5.19464	Normal
A0A0H3GNP6	gloB	gloB	-0.319947	1.82607767097355	-1.43122	0.162473452132373	0.401359056632607	-5.19505	Normal
A0A0H3GUX8	yecA	AEW62127.1	0.378928395202337	-0.913008	1.43059007078298	0.162651887723219	0.401359056632607	-5.19588	Normal
A0A0H3GLL3	aroG	AEW60288.1	-0.413347	0.598403203002284	-1.4305	0.162677147552142	0.401359056632607	-5.196	Normal
A0A0H3GTE4	qseB	AEW63265.1	-0.452472	-4.99494	-1.4304	0.162704903883298	0.401359056632607	-5.19613	Normal
VFG048547	pfeA	-	-1.14885	-3.54915	-1.42816	0.163344385044173	0.402319197996664	-5.19909	Normal
A0A0H3GQZ9	rpsA	AEW60516.1	-0.354397	6.63761223658179	-1.42726	0.163601040046513	0.402319197996664	-5.20028	Normal
A0A0H3GQ69	yjbR	AEW58979.1	0.435414337926016	1.53585922282829	1.42702543592466	0.163668723254796	0.402319197996664	-5.20059	Normal
A0A0H3GLS8	mmsA	AEW59221.1	0.750416363256374	0.513293783199434	1.42690068989785	0.163704398729776	0.402319197996664	-5.20075	Normal
A0A0H3GQ05	yeaZ	AEW62035.1	-0.302717	0.940300423446815	-1.42446	0.164402812215098	0.403549153749652	-5.20397	Normal
A0A0H3GWL2	rpmC	rpmC	0.350394074535465	5.8288127425309	1.42287634050907	0.164858604313103	0.403549153749652	-5.20606	Normal
A0A0H3GJ23	tgt	tgt	-0.320433	1.33614969932824	-1.42281	0.16487691780691	0.403549153749652	-5.20614	Normal
A0A0H3GNG0	yajC	yajC	-0.291178	2.56416233565235	-1.42182	0.165161436716997	0.403549153749652	-5.20744	Normal
A0A0H3GLY4	mltF2	AEW58982.1	-0.504732	-5.1282	-1.42181	0.165164882061838	0.403549153749652	-5.20746	Normal
A0A0H3GRS4	-	AEW60922.1	0.782981539964593	-4.2888	1.42164861212394	0.165212000707301	0.403549153749652	-5.20767	Normal
A0A0H3GN08	ydeJ	AEW61210.1	0.653154191476832	-0.946414	1.42142613454075	0.165276103924772	0.403549153749652	-5.20796	Normal
A0A0H3GQ16	manX	AEW62045.1	-0.43212	2.11239301488093	-1.41967	0.165783969180254	0.404414733328705	-5.21028	Normal
A0A0H3GQM4	hisD	hisD	-0.320916	-0.333758	-1.41814	0.166224299359418	0.404809515224218	-5.21228	Normal
A0A0H3GQ13	tatE	tatE	0.450924811517438	-1.66531	1.41804470341763	0.166252827071607	0.404809515224218	-5.21241	Normal
A0A0H3GH34	-	AEW59050.1	0.379806210391613	-0.244999	1.41669319817615	0.166644479897632	0.404956944433006	-5.21418	Normal
A0A0H3GSB1	gpt	gpt	0.201531864290436	3.70920449682362	1.4163877478768	0.166733097126284	0.404956944433006	-5.21458	Normal
A0A0H3H4B5	bcsZ	AEW63744.1	-0.516652	-2.41191	-1.41597	0.166855672373509	0.404956944433006	-5.21513	Normal
A0A0H3GWJ5	bamC	bamC	0.207957915481398	4.42725427606666	1.41571762105922	0.166927644519787	0.404956944433006	-5.21546	Normal
A0A0H3GQ01	ybgI	AEW60252.1	-0.878246	-0.157841	-1.41484	0.167182921693999	0.405203460024885	-5.21661	Normal
A0A0H3H267	cobT	cobT-2	-0.88942	-0.641671	-1.41428	0.167344810864568	0.405223384986102	-5.21734	Normal
A0A0H3GW01	dld	dld	0.473628656594641	3.9916675288669	1.41270050035943	0.167805776058164	0.405966817858146	-5.21941	Normal
A0A0H3GH98	aidB	AEW59125.1	0.839351937189131	-3.77408	1.41055818923616	0.168431501866358	0.407107122292929	-5.22221	Normal
A0A0H3GT58	accD	accD	-0.337091	1.83043209263561	-1.40894	0.16890652177415	0.40767914203917	-5.22432	Normal
A0A0H3GX66	ygaD	AEW62801.1	0.375857470478773	0.554330883258226	1.40869443122541	0.16897736148988	0.40767914203917	-5.22464	Normal
A0A0H3GNB8	yaiW	AEW59756.1	-0.237689	0.147617947187012	-1.40763	0.169289292502477	0.40775866127908	-5.22603	Normal
A0A0H3H675	aadA4	-	0.940186640499864	-4.78534	1.40752839000062	0.169319580622144	0.40775866127908	-5.22616	Normal
A0A0H3GZD4	sufA	AEW61824.1	0.988653909531737	-1.48144	1.40525453002775	0.169988500020328	0.408996053424822	-5.22912	Normal
A0A0H3GJW0	-	AEW60165.1	-0.471959	-2.62452	-1.40338	0.170540432127641	0.409949972215669	-5.23156	Normal
A0A0H3GTG8	yncE	AEW61577.1	-0.554296	2.21155983468206	-1.40254	0.170788809338217	0.410173124066373	-5.23265	Normal
A0A0H3GRZ8	ydjN	AEW60836.1	0.442734204716838	1.4840170473136	1.40201151696086	0.170946117006583	0.410177352635451	-5.23334	Normal
A0A0H3GUW3	otsB	AEW62112.1	0.625390360592542	0.570944021269818	1.40141725426085	0.171122053359911	0.410226231554624	-5.23411	Normal
A0A0H3GME3	ytfB	AEW59142.1	-0.243806	0.867136587996669	-1.39943	0.171711463142411	0.41126532997869	-5.23669	Normal
A0A0H3GPD6	hipO	AEW61770.1	-0.799241	-3.3056	-1.39871	0.171925800441373	0.41140502337922	-5.23763	Normal
A0A0H3H0G1	dgoD	dgoD	-0.915125	-3.94476	-1.39729	0.172347727839143	0.412040760028849	-5.23946	Normal
A0A0H3GQX5	galS	AEW62350.1	-0.630337	-3.81944	-1.39663	0.172545010077893	0.412138760484968	-5.24032	Normal
A0A0H3GQV9	puuR	AEW60592.1	-0.781715	-2.38294	-1.39474	0.173108500908627	0.4131105130281	-5.24276	Normal
A0A0H3GR17	fdsA	AEW61768.1	-1.02464	1.43105955709707	-1.39183	0.173978654825409	0.414470995323466	-5.24652	Normal
A0A0H3GV68	gcvH	gcvH	0.776695212247675	-2.27906	1.39178733642982	0.173992943429305	0.414470995323466	-5.24658	Normal
A0A0H3GJ33	kefF	kefF	-0.776929	-2.17484	-1.39016	0.174480761073297	0.415090892197678	-5.24867	Normal
A0A0H3GRM4	-	AEW62610.1	-0.373017	-5.57681	-1.38987	0.174567993722876	0.415090892197678	-5.24905	Normal
A0A0H3GTU5	sspB	AEW63465.1	0.307649992893603	2.0601558082347	1.38785750663159	0.175175304962949	0.415421346937325	-5.25165	Normal
A0A0H3GTP1	truB	truB	0.998831638040631	0.98434046990273	1.38785522848806	0.175175992204561	0.415421346937325	-5.25165	Normal
A0A0H3GYV8	-	AEW63897.1	-0.812118	-3.70519	-1.38784	0.175179574438493	0.415421346937325	-5.25166	Normal
A0A0H3H1D6	-	AEW62589.1	-0.681814	-4.51497	-1.38647	0.175594393876628	0.416030922419288	-5.25343	Normal
A0A0H3GI11	nnrD	nnrD	0.805971741465068	-4.71586	1.38551983615023	0.175881614920335	0.416192093350894	-5.25465	Normal
A0A0H3GL40	fdhF_2	AEW59021.1	-0.368171	0.026198153828071	-1.38472	0.176124122485981	0.416192093350894	-5.25568	Normal
A0A0H3GTK1	xseA	xseA	-1.08277	-7.42575	-1.38468	0.176135902988092	0.416192093350894	-5.25573	Normal
A0A0H3GND7	ribA	ribA	0.34014707342427	2.53243092080622	1.38403646381953	0.176330959480039	0.416265468463751	-5.25656	Normal
A0A0H3GSN8	-	AEW59814.1	0.732499180528314	-3.72015	1.38317352322266	0.176592775137986	0.416265468463751	-5.25767	Normal
A0A0H3GNK2	lpxB	lpxB	-0.746393	-4.51319	-1.38302	0.176640523022729	0.416265468463751	-5.25787	Normal
A0A0H3GYR2	lldD	lldD	-0.402304	1.58389163327552	-1.38171	0.177036665646641	0.416826506526956	-5.25954	Normal
A0A0H3GKX1	-	AEW60038.1	1.06884918493369	1.95774775950542	1.38055981790205	0.17738762687599	0.417280260545928	-5.26102	Normal
A0A0H3GL12	-	AEW58986.1	-1.38697	-4.09092	-1.37889	0.17789766038054	0.417920821106238	-5.26316	Normal
A0A0H3GU56	-	AEW61837.1	0.286456967313458	-0.160905	1.3786280215325	0.177976898787374	0.417920821106238	-5.2635	Normal
A0A0H3GV81	argP	argP	-0.442306	-1.08667	-1.37774	0.178249223055864	0.418109323337583	-5.26464	Normal
A0A0H3GNF0	ligT	AEW59572.1	-0.725095	-5.09147	-1.37724	0.178402307348735	0.418109323337583	-5.26528	Normal
A0A0H3GWM9	fusA	fusA-2	-0.294892	7.99545555126257	-1.37626	0.178700963476589	0.418109323337583	-5.26652	Normal
A0A0H3GTH0	-	AEW61336.1	1.40774163043933	-0.65107	1.37616299029686	0.178731046874173	0.418109323337583	-5.26665	Normal
A0A0H3GRE2	cysM	AEW62535.1	0.226449676767348	1.30668596351297	1.37530630107987	0.178993724489721	0.418109323337583	-5.26774	Normal
A0A0H3GQ66	yecD	AEW62100.1	-0.198581	1.4293112293984	-1.37526	0.179008504379268	0.418109323337583	-5.26781	Normal
A0A0H3GMV4	mfd	mfd	-0.92541	-4.0844	-1.37445	0.17925505113961	0.418314663588631	-5.26883	Normal
A0A0H3GQL2	ahcY	AEW62220.1	-0.413134	-1.16315	-1.37351	0.179544515489658	0.418619705876417	-5.27003	Normal
A0A0H3GS33	mprA	AEW62785.1	0.230544603580976	1.3568798827761	1.3719069718921	0.180038995533818	0.418953317285558	-5.27208	Normal
A0A0H3H4X9	atpC	atpC	0.362422816809115	2.07457785290834	1.37152663851911	0.180156240973949	0.418953317285558	-5.27257	Normal
A0A0H3H4B9	yhjQ	AEW63749.1	-0.41171	-3.56359	-1.37118	0.180262855595997	0.418953317285558	-5.27301	Normal
A0A0H3H241	sdaC	AEW62914.1	0.759007954653116	-4.53176	1.37051760074527	0.180467585703003	0.418953317285558	-5.27385	Normal
A0A0H3GMI5	ydbL	AEW61060.1	-0.359335	-2.4623	-1.37047	0.180481975137047	0.418953317285558	-5.27391	Normal
A0A0H3H1A2	eutK	AEW62549.1	1.23701990765944	-2.32343	1.36915572778712	0.180888464674467	0.419527600128908	-5.27559	Normal
A0A0H3GXU5	atpH	atpH	0.202761585066978	4.55012749855226	1.36855584543072	0.181074097316668	0.419589098966655	-5.27635	Normal
A0A0H3H4N0	nlpA	AEW63894.1	-0.278751	-1.00257	-1.36467	0.182280212547123	0.422013099637194	-5.28128	Normal
A0A0H3H3E9	gatB	AEW63384.1	0.640046755750313	-2.69021	1.36256755988128	0.182935305918453	0.42314535571782	-5.28395	Normal
A0A0H3GMC2	mukF	AEW60528.1	0.682221644257388	-2.95504	1.36207134917422	0.183090197525231	0.42314535571782	-5.28458	Normal
A0A0H3GL35	-	AEW60123.1	1.34012715042409	-2.84364	1.36060432119107	0.183548725145047	0.423484215609008	-5.28644	Normal
A0A0H3GNP2	yafC	AEW59647.1	-1.18514	-5.38088	-1.36019	0.183678552117047	0.423484215609008	-5.28696	Normal
A0A0H3GYS8	rpmG	rpmG	0.261227988480259	4.68486443831192	1.36006154811085	0.183718597897879	0.423484215609008	-5.28712	Normal
A0A0H3GMY9	yciF	AEW60728.1	1.14385946584245	-2.36712	1.3568425958388	0.184728551917702	0.425440341840156	-5.29119	Normal
A0A0H3GLK6	wecC	wecC	-0.298046	1.47697644446862	-1.35098	0.18657762902823	0.429323916009986	-5.29857	Normal
A0A0H3GRH3	fabH	fabH	-0.32292	2.41487568206741	-1.34965	0.187000866070723	0.429780413837465	-5.30025	Normal
A0A0H3GQ20	cydA	AEW60272.1	0.511199862251483	3.15482767240867	1.34933137940334	0.187101977658479	0.429780413837465	-5.30065	Normal
A0A0H3GXA9	glsA	glsA	-0.430944	-3.01007	-1.34798	0.18753013247826	0.430388998559766	-5.30234	Normal
A0A0H3GXK1	rlmM	rlmM	0.269661346595802	2.86525956363149	1.3451442538119	0.18843526480201	0.432090255028609	-5.3059	Normal
A0A0H3H2G9	-	AEW63044.1	1.34883939017459	-0.218546	1.34444376713805	0.188659033947898	0.432211299222431	-5.30678	Normal
A0A0H3GUJ4	-	AEW61982.1	-0.40918	-5.28882	-1.34395	0.188815857680789	0.432211299222431	-5.30739	Normal
A0A0H3GRN3	trpH	AEW60862.1	-0.177817	-1.29074	-1.34184	0.189491361963283	0.433215672763949	-5.31003	Normal
A0A0H3GKM5	qmcA	AEW59913.1	0.432348017797609	2.53781093756314	1.34155756526619	0.189583195437845	0.433215672763949	-5.31039	Normal
A0A0H3GS98	fadE	AEW60941.1	1.77545890291529	0.745850687098312	1.33842474286746	0.190590282833159	0.434991583443214	-5.3143	Normal
A0A0H3H045	lpxM	lpxM	-0.507646	-3.91319	-1.33811	0.190690280796494	0.434991583443214	-5.31469	Normal
A0A0H3GM92	psd	psd	0.224812037891736	1.48080876813437	1.33705	0.1910346289507	0.435400446450299	-5.31602	Normal
A0A0H3GYJ6	cpdA	cpdA-2	0.263907745508565	1.31220292087746	1.33613069928928	0.191330351473912	0.43551625953618	-5.31716	Normal
A0A0H3GRF9	eutL	AEW62550.1	1.2335229332372	0.668375713910667	1.33566270711607	0.191481599975646	0.43551625953618	-5.31774	Normal
A0A0H3GSK7	yegH	AEW62273.1	-0.626523	-5.56895	-1.33536	0.191580910527861	0.43551625953618	-5.31812	Normal
A0A0H3GPJ4	ppsA	AEW61850.1	-0.38893	3.60692505567638	-1.3296	0.193450741056614	0.439388117283628	-5.32528	Normal
A0A0H3GR18	ompF	AEW60536.1	-2.14663	-0.872052	-1.32758	0.194107147439007	0.440499610840501	-5.32777	Normal
A0A0H3GXK3	csdE	AEW62941.1	0.219349156072973	0.204142267309878	1.32619521355512	0.194561216823714	0.441150411663055	-5.32949	Normal
A0A0H3GZE1	ameR	AEW61834.1	-0.36223	-1.12959	-1.32463	0.195075114397074	0.441206426399681	-5.33143	Normal
A0A0H3GVQ7	nudF	AEW63273.1	-0.260025	0.84925616107923	-1.32419	0.195217330158212	0.441206426399681	-5.33197	Normal
A0A0H3GM61	ybjP	AEW60473.1	0.440331775245949	3.27597136464696	1.32414367576604	0.195233548589476	0.441206426399681	-5.33203	Normal
A0A0H3GUQ0	lldP	AEW63805.1	-0.815835	-4.99278	-1.32376	0.195360081440412	0.441206426399681	-5.3325	Normal
A0A0H3GL47	fabA	fabA	-0.202879	4.71084985203734	-1.32357	0.195422489963909	0.441206426399681	-5.33274	Normal
A0A0H3H1M1	yfiF	AEW62674.1	-0.287486	0.57906628069959	-1.32153	0.196091733456734	0.4423386664888	-5.33525	Normal
A0A0H3GPQ1	prmC	prmC	-0.925426	-4.17978	-1.31981	0.196660325356869	0.443242117919713	-5.33738	Normal
A0A0H3GTD5	yfeY	AEW62543.1	0.575649616126714	-0.887694	1.31781852394194	0.197317686901365	0.444127863065453	-5.33982	Normal
A0A0H3H2U8	yqgF	yqgF	-0.437019	-2.43138	-1.3176	0.197390161362423	0.444127863065453	-5.34009	Normal
A0A0H3GQ08	dcuC	AEW60191.1	-0.47247	-2.2664	-1.31611	0.197884146584514	0.444597052787443	-5.34193	Normal
A0A0H3GWT3	nlpD	AEW62877.1	0.232054819582784	3.44013105175651	1.31595221709602	0.197935889257663	0.444597052787443	-5.34212	Normal
A0A0H3GH73	frdD	frdD	1.10965671587612	-3.13941	1.31516167514584	0.198198199166194	0.444807362724471	-5.34309	Normal
A0A0H3GZ86	rplQ	rplQ	-0.30913	5.10523944655864	-1.31301	0.19891453977443	0.445676854812238	-5.34573	Normal
A0A0H3GR57	ydhZ	AEW61813.1	0.242163321939901	-1.34096	1.31297951346941	0.19892364736974	0.445676854812238	-5.34577	Normal
A0A0H3GKC3	-	AEW59788.1	-0.25045	2.55096558265692	-1.31053	0.199739449313972	0.446276899930891	-5.34877	Normal
A0A0H3GVA8	pstB	pstB	-0.861432	-4.74979	-1.30945	0.200100596135537	0.446276899930891	-5.35009	Normal
A0A0H3GK30	fdoI	AEW58736.1	0.81905201041769	-1.85469	1.30916552573347	0.200196475685478	0.446276899930891	-5.35044	Normal
A0A0H3GGJ6	yifL	AEW58850.1	0.283735267653234	0.958697794667465	1.30900861362522	0.200248974737698	0.446276899930891	-5.35063	Normal
A0A0H3GTY9	adhP	AEW61521.1	0.385843675305638	5.27448212138185	1.3089845897317	0.20025701349096	0.446276899930891	-5.35066	Normal
A0A0H3GSJ9	sbcC	sbcC	-0.368487	-3.03431	-1.30877	0.200330283823815	0.446276899930891	-5.35093	Normal
A0A0H3GJA5	ftsA	ftsA	0.47145150653808	-1.10169	1.30862870141518	0.200376127993241	0.446276899930891	-5.35109	Normal
A0A0H3GN51	-	AEW61255.1	-0.892578	-2.62883	-1.30707	0.20089842262318	0.447062565786772	-5.353	Normal
A0A0H3GT03	purK	purK	-0.418741	0.0786546666723163	-1.30474	0.201679711287698	0.448422764473575	-5.35584	Normal
A0A0H3GWM4	rpsJ	rpsJ	0.218932404854186	6.29451614691133	1.30258774506887	0.202406301539039	0.449659155146122	-5.35846	Normal
A0A0H3GIA9	nrdG	AEW59188.1	0.50076994859908	-1.0886	1.29780162126887	0.204025904041216	0.452222666352582	-5.36428	Normal
A0A0H3GMP8	folM	AEW61125.1	-0.429446	-3.14578	-1.29766	0.204075211089829	0.452222666352582	-5.36446	Normal
A0A0H3GVM6	nrdB	AEW62407.1	0.204182334404981	3.22175303903886	1.29752430993337	0.204120047401996	0.452222666352582	-5.36462	Normal
VFG049149	-	-	-0.958244	-4.82202	-1.29715	0.204246187192235	0.452222666352582	-5.36507	Normal
A0A0H3GG67	glnA	AEW58725.1	-0.299394	1.6737007793364	-1.29387	0.205363842561844	0.454315816137234	-5.36905	Normal
A0A0H3GH10	fabR	fabR	-0.842745	-5.32457	-1.29263	0.205785951314906	0.454731222209609	-5.37054	Normal
A0A0H3GNG9	nusB	nusB	-0.185394	3.15788877234074	-1.29188	0.206044750964207	0.454731222209609	-5.37146	Normal
A0A0H3GQH7	hbpA	AEW61588.1	-0.37629	1.20910519455659	-1.29181	0.206068945976671	0.454731222209609	-5.37154	Normal
A0A0H3GLU6	chbA	AEW60830.1	0.893328244222889	-1.14202	1.29053767172182	0.206502872026811	0.455307753791555	-5.37308	Normal
A0A0H3GS30	rpsB	rpsB	-0.343019	5.18574221382466	-1.28877	0.207107639518023	0.456259687058501	-5.3752	Normal
A0A0H3H391	ureG	ureG	0.40927498068345	0.250307704960133	1.28805184251192	0.207355768883822	0.456425010472987	-5.37607	Normal
A0A0H3GV33	pncB	pncB	-0.865013	-2.39514	-1.28651	0.207884536248218	0.457207274467515	-5.37793	Normal
A0A0H3GSH8	yjgJ	AEW61021.1	0.375272604842023	-2.34794	1.28384347204487	0.208805785522831	0.45885071368642	-5.38114	Normal
A0A0H3GSL6	ydbH	AEW61056.1	0.38564059447127	-3.93796	1.28316952363447	0.209038712665885	0.458980087676885	-5.38195	Normal
VFG048951	wzc	-	-0.624921	0.564281055917763	-1.28184	0.209500399759457	0.4592105826406	-5.38355	Normal
A0A0H3H172	nupC	AEW62514.1	-0.447906	-0.195871	-1.28157	0.209592293030925	0.4592105826406	-5.38387	Normal
A0A0H3GWZ3	cobL	AEW62957.1	0.374784699456495	-2.5436	1.2813570452344	0.209666113575761	0.4592105826406	-5.38413	Normal
A0A0H3GSE0	sdaB	AEW62915.1	-0.314052	1.58499949639336	-1.28046	0.209976067781495	0.459214116017415	-5.3852	Normal
A0A0H3GNZ6	yiiS	AEW61580.1	0.327585234708124	3.61802679968742	1.28034802411961	0.210016012103528	0.459214116017415	-5.38534	Normal
A0A0H3GMI4	-	AEW59207.1	-0.477912	-0.428251	-1.27946	0.210324550482533	0.459507737881059	-5.3864	Normal
A0A0H3GUD1	doc	AEW63665.1	0.417368767650305	-2.65941	1.27811400071171	0.210792282910133	0.460148385789752	-5.38801	Normal
A0A0H3GJ10	rihC	rihC	0.289873118670676	-0.893754	1.27692249415181	0.211207193175929	0.460434718693488	-5.38944	Normal
A0A0H3GQ75	asnB	AEW60226.1	-0.299591	-0.126973	-1.27562	0.211661302224663	0.460434718693488	-5.39099	Normal
A0A0H3H0B7	yedI	AEW62144.1	0.443030633302238	-4.25721	1.27529252761469	0.211775788734156	0.460434718693488	-5.39139	Normal
A0A0H3GT36	pta	AEW62453.1	-0.340598	3.4633150574767	-1.27527	0.211782681564165	0.460434718693488	-5.39141	Normal
A0A0H3GKU1	metAS	metAS	-0.70064	-5.59084	-1.27523	0.211796478488889	0.460434718693488	-5.39146	Normal
A0A0H3GK99	aroL	aroK	-0.52458	-3.03505	-1.27157	0.213077960340207	0.462647048158564	-5.39582	Normal
A0A0H3GSA2	nqrB	nqrB	0.672734647109002	-3.6908	1.27132398905703	0.213165022189099	0.462647048158564	-5.39612	Normal
A0A0H3GQ80	araF	AEW62115.1	0.443798543324194	-0.708797	1.26929904721306	0.213876531556396	0.463809550751823	-5.39853	Normal
A0A0H3GYQ8	yibF	AEW63797.1	0.590436653510214	-3.83232	1.26697519116826	0.214695285112952	0.464057875318746	-5.40129	Normal
A0A0H3GNJ8	bamA	bamA-2	0.174310227687141	5.60550606181459	1.26684328982534	0.214741828325371	0.464057875318746	-5.40145	Normal
A0A0H3GX65	ptxS	AEW63768.1	-0.431108	-5.77336	-1.26669	0.214795865541945	0.464057875318746	-5.40163	Normal
A0A0H3GXW1	rlmG	rlmG	-0.338835	-2.58962	-1.26665	0.214811064024028	0.464057875318746	-5.40168	Normal
A0A0H3GMN9	yacH	AEW59541.1	0.747384251255992	-6.24566	1.26647750962787	0.214870938856348	0.464057875318746	-5.40188	Normal
VFG049116	allA	-	-1.37393	-3.66034	-1.26569	0.215149500845095	0.464279242003696	-5.40282	Normal
A0A0H3GS69	hypB	AEW62835.1	-1.36896	-2.66802	-1.25857	0.217678197494622	0.469214934549934	-5.41125	Normal
A0A0H3GXR4	mdaB	AEW63267.1	1.57633568232417	0.0945700664814736	1.25797711583655	0.217887906215541	0.469214934549934	-5.41195	Normal
A0A0H3GWD7	dedD	dedD	-0.387764	0.354964597063303	-1.25775	0.217970532735559	0.469214934549934	-5.41222	Normal
A0A0H3GLK8	hflD	hflD	0.424302984813835	0.952615375847871	1.25649812115625	0.218416080857644	0.469608262769688	-5.41369	Normal
A0A0H3GVZ8	-	-	0.446664821340609	-3.32432	1.25623703563149	0.218509419195452	0.469608262769688	-5.414	Normal
A0A0H3GL98	appA	AEW60163.1	-0.645869	-4.13942	-1.25461	0.219093231782546	0.470479521344115	-5.41592	Normal
A0A0H3GT10	ydhS	AEW61402.1	-0.326667	-2.21866	-1.25273	0.2197671639543	0.47143243614017	-5.41813	Normal
A0A0H3GY08	infB	infB	-0.205308	3.14153217215529	-1.25237	0.219894537903833	0.47143243614017	-5.41855	Normal
A0A0H3GRP4	iscU	AEW62630.1	0.195402304427153	3.76370232106635	1.2485165602936	0.221283105777637	0.474012575501758	-5.42307	Normal
A0A0H3GUM4	cobK	AEW62953.1	-0.599602	-1.27999	-1.24772	0.221572117840735	0.474012575501758	-5.42401	Normal
A0A0H3GWH9	ygaM	AEW62772.1	1.26310515202199	2.95286645142978	1.24753598140335	0.221637279330174	0.474012575501758	-5.42422	Normal
A0A0H3GKH2	ubiD	ubiD	-0.378961	-1.34703	-1.24689	0.221872218970574	0.474093926326417	-5.42498	Normal
A0A0H3GY60	gltB	AEW63462.1	-0.242911	1.08104847199532	-1.24644	0.222034887756209	0.474093926326417	-5.42551	Normal
A0A0H3GMU7	yjjA	AEW59362.1	-0.286049	0.426604804315182	-1.24516	0.222497951121593	0.474647118910472	-5.42701	Normal
A0A0H3GPM6	ychJ	AEW61900.1	0.34818873113166	-1.96299	1.24472769431285	0.222653957562478	0.474647118910472	-5.42751	Normal
A0A0H3GX08	ffh	ffh	-0.231875	1.12730775435892	-1.2437	0.223028048305817	0.475060552005202	-5.42871	Normal
A0A0H3GIV1	deoC	deoC	0.21728378328396	5.50380578683709	1.24300466943851	0.223279472442464	0.475212242801274	-5.42952	Normal
A0A0H3GYI1	gntK	AEW63652.1	-0.428569	-3.94491	-1.24216	0.223586348556217	0.475481613824793	-5.43051	Normal
A0A0H3GG72	dtd	dtd	0.279408720184384	-0.702987	1.24124522078787	0.223919570879906	0.475806533771404	-5.43157	Normal
A0A0H3GUD9	yhhM	AEW63685.1	0.678744954502116	-4.52697	1.24065845923722	0.224133344293842	0.475877317957215	-5.43226	Normal
A0A0H3GIX5	lasT	trmJ	-0.477009	-1.15482	-1.23949	0.224559592997659	0.476398750390045	-5.43362	Normal
A0A0H3H4F3	hydN	AEW63794.1	0.390361230636785	-1.97636	1.23821748040756	0.225024303643452	0.477000875167028	-5.4351	Normal
A0A0H3GTF3	eutN	AEW62558.1	0.831118280707441	-3.76028	1.23681471745182	0.22553751316053	0.477704756790616	-5.43673	Normal
A0A0H3H282	cbiD	cbiD	-0.558057	-2.6722	-1.23504	0.226187879661081	0.478697783841309	-5.43879	Normal
A0A0H3H3W4	rplP	rplP	-0.285483	3.05000934512243	-1.2341	0.226531420105346	0.479040380768081	-5.43988	Normal
A0A0H3GGY4	pfkA	pfkA	-0.287206	3.63423752630586	-1.23328	0.226833318284962	0.479294439356927	-5.44083	Normal
A0A0H3GNC0	aceF	AEW59537.1	-0.317418	4.73111117677172	-1.22967	0.228165404637841	0.481723116116882	-5.44502	Normal
A0A0H3GNJ7	-	AEW61405.1	0.558800628442005	3.29504301325047	1.22864458976807	0.22854404310651	0.481822365111915	-5.4462	Normal
A0A0H3GU60	-	AEW61591.1	-0.590195	-4.67193	-1.22855	0.228577845565038	0.481822365111915	-5.44631	Normal
A0A0H3GI37	ulaC	AEW59133.1	-0.395187	-3.19546	-1.22297	0.230647985624683	0.485268653662634	-5.45274	Normal
A0A0H3GGJ2	hemD	AEW58845.1	-0.514209	-0.506587	-1.22043	0.231596077332665	0.485268653662634	-5.45566	Normal
A0A0H3GQV0	walR	AEW60466.1	0.523298256943685	-5.36695	1.22040567221293	0.231606114939479	0.485268653662634	-5.45569	Normal
A0A0H3GQ47	thiY	AEW61453.1	-0.293648	-2.35898	-1.22015	0.231701079277981	0.485268653662634	-5.45598	Normal
A0A0H3GSZ7	tesA	AEW59919.1	0.157012006207457	-0.528033	1.21969579946116	0.231871370036962	0.485268653662634	-5.45651	Normal
A0A0H3GQ68	chbA	AEW61478.1	-0.577578	-4.90993	-1.21934	0.232005626563638	0.485268653662634	-5.45692	Normal
A0A0H3GH92	hflX	hflX	-0.928258	-2.47629	-1.21932	0.232011778858598	0.485268653662634	-5.45694	Normal
A0A0H3GWJ3	rpmD	rpmD	0.282783727246251	3.62432056992404	1.21909107976242	0.232097511527998	0.485268653662634	-5.4572	Normal
A0A0H3GTA5	maeA	maeA	-0.327159	1.04471795576057	-1.21876	0.232221196019584	0.485268653662634	-5.45758	Normal
A0A0H3GWQ2	hypC	AEW62837.1	-0.729224	-2.41576	-1.21874	0.23223054911076	0.485268653662634	-5.45761	Normal
A0A0H3GVD9	-	AEW62322.1	0.552457433256331	1.55328929643907	1.21848549617663	0.232324140684998	0.485268653662634	-5.45789	Normal
A0A0H3GI71	murC	murC	-0.456091	-0.1176	-1.21823	0.232421050275277	0.485268653662634	-5.45819	Normal
A0A0H3GKC0	rhlB	rhlB	-0.278419	0.283630890105296	-1.21686	0.232931674579231	0.485950020463159	-5.45975	Normal
A0A0H3GUI8	bcsD	AEW63745.1	-0.831905	-5.95409	-1.2163	0.233143881797582	0.486008234229426	-5.4604	Normal
A0A0H3GWF9	-	AEW62531.1	0.447202745210304	-0.731765	1.21491516936659	0.233663624409408	0.486355669494551	-5.46198	Normal
A0A0H3GQD0	yecS	AEW62135.1	0.462765813437088	-4.70926	1.21487315524695	0.23367942102753	0.486355669494551	-5.46203	Normal
A0A0H3GUJ5	-	AEW61696.1	0.315517252617795	-2.65398	1.21261189678715	0.234530789345808	0.487742658915532	-5.46461	Normal
A0A0H3GX18	rlmJ	rlmJ	0.245200406036215	3.25550274342016	1.21145441807589	0.23496747354369	0.488265742895752	-5.46594	Normal
A0A0H3GVS2	uppP	uppP	-0.324	-3.24474	-1.20958	0.235676752640289	0.489354013159404	-5.46807	Normal
A0A0H3GJW8	mtnC	mtnC	-0.436986	-0.342299	-1.20759	0.236429863715143	0.490531511106869	-5.47034	Normal
A0A0H3GZ10	arcB	AEW63456.1	0.716234743272459	-4.06441	1.20475385240283	0.237507284152765	0.492379487665755	-5.47356	Normal
A0A0H3GZF1	mrcA	AEW63616.1	0.580270084187438	-3.35768	1.20215719579059	0.23849698503139	0.49404285116086	-5.4765	Normal
A0A0H3GHE5	msrA	msrA	-0.241548	1.48476756310889	-1.20125	0.238844845614425	0.494375084682291	-5.47754	Normal
A0A0H3GTX5	yghA	AEW61506.1	0.385275287686654	-1.67376	1.19896297172318	0.239718631130159	0.495794533560965	-5.48012	Normal
A0A0H3GRH4	pncA	AEW60792.1	0.579809383978214	-1.52799	1.19845461407875	0.239913481229819	0.495808659876985	-5.48069	Normal
A0A0H3GVB2	-	AEW60614.1	0.497077982239163	-1.26126	1.19653247792537	0.240651282177101	0.496943955443237	-5.48286	Normal
A0A0H3GR25	glnH	AEW61778.1	0.683866848743775	-1.71609	1.19530078587608	0.241124941087843	0.497532448864352	-5.48425	Normal
A0A0H3GVY4	lsrA	AEW63338.1	-0.861284	-4.13177	-1.19049	0.24298081730367	0.500765247646068	-5.48966	Normal
A0A0H3GP65	anmK	anmK	-0.713912	-3.50644	-1.19016	0.243108695089836	0.500765247646068	-5.49003	Normal
A0A0H3GQY0	cirA	AEW62355.1	-0.556666	-0.998537	-1.18977	0.243261388788249	0.500765247646068	-5.49047	Normal
A0A0H3GYB8	rdgB	AEW63156.1	0.226603024458391	1.63745555534854	1.18828521812444	0.243835984912843	0.501556546189678	-5.49214	Normal
A0A0H3GW21	gatA	AEW63383.1	-0.689932	-3.69705	-1.18673	0.244438137225033	0.50220372773876	-5.49387	Normal
VFG048907	-	-	-0.770712	-3.90806	-1.18649	0.244531507931956	0.50220372773876	-5.49414	Normal
A0A0H3H223	queD	AEW62894.1	-0.25325	0.0942799546419663	-1.18432	0.245379547047642	0.503553202774032	-5.49658	Normal
A0A0H3GPI6	polA	polA	-0.330596	1.82401584187827	-1.18347	0.245709233749496	0.503837674492551	-5.49752	Normal
A0A0H3GUG6	IV02_24660	AEW60364.1	0.229084495292585	-1.34998	1.18287795355621	0.245940812284488	0.503920685310175	-5.49819	Normal
A0A0H3GYE8	rpe	AEW63607.1	0.178409212149324	3.35163791636628	1.18233318029172	0.246153609348633	0.503965114792193	-5.49879	Normal
A0A0H3GNH9	panE	AEW59816.1	-0.38652	-2.20142	-1.17816	0.247788878509394	0.506816080629371	-5.50344	Normal
A0A0H3GV19	prfA	prfA	-0.204968	1.95544420246987	-1.1778	0.2479305058824	0.506816080629371	-5.50385	Normal
A0A0H3GT78	fadL	AEW62493.1	0.485731691521269	-3.72697	1.17636575527114	0.248493451655336	0.507573378787855	-5.50544	Normal
A0A0H3GND2	topA	topA	0.237751973580634	1.94206740834555	1.17326291352059	0.249716516614007	0.509336153266492	-5.50888	Normal
A0A0H3GY63	rpsI	rpsI	0.304590198546954	3.06846946015094	1.17319646938748	0.249742755469691	0.509336153266492	-5.50895	Normal
A0A0H3GTX6	-	AEW61727.1	-0.308688	-5.96484	-1.1691	0.251365329428311	0.512249129600044	-5.51349	Normal
A0A0H3GR71	mltG	mltG	-0.55994	-4.66742	-1.16701	0.252192922955901	0.513028941096473	-5.51579	Normal
A0A0H3GUI1	purR	purR	-0.380084	-2.62056	-1.16682	0.252269937644701	0.513028941096473	-5.516	Normal
A0A0H3GVA6	ycgM	AEW62026.1	0.27880560243898	2.14632804277783	1.16619746986968	0.252517998583681	0.513028941096473	-5.51669	Normal
A0A0H3GK12	yihI	yihI	0.391810649860896	1.4607909720216	1.16584392200233	0.252658783564725	0.513028941096473	-5.51708	Normal
A0A0H3GZE8	aroK	aroK-2	-0.146453	3.39100676641673	-1.16516	0.252930968357131	0.513028941096473	-5.51783	Normal
A0A0H3GVE7	ptrB	AEW62076.1	-0.510406	-5.51928	-1.16459	0.253157958265923	0.513028941096473	-5.51845	Normal
A0A0H3GLR0	ybhB	AEW60323.1	0.203529975022108	1.44357643897456	1.16432458642955	0.253264445869858	0.513028941096473	-5.51875	Normal
A0A0H3GSK5	dbpA	dbpA	-0.462417	-6.08971	-1.16422	0.253304391849681	0.513028941096473	-5.51886	Normal
A0A0H3GIP5	-	AEW59348.1	-0.377314	-5.7559	-1.16176	0.254288066411251	0.514625964026454	-5.52156	Normal
A0A0H3H1Y3	hypE	AEW62839.1	-0.62525	0.554429635390455	-1.16127	0.254484176469901	0.514627893674178	-5.5221	Normal
A0A0H3GK63	galM	AEW60290.1	-0.332783	1.83010955223257	-1.1586	0.25555719664471	0.516401783564829	-5.52504	Normal
A0A0H3H1W1	srlD	AEW62809.1	-0.692522	0.166342944031672	-1.15765	0.255937843848674	0.516774957296289	-5.52607	Normal
A0A0H3GVB9	sdaA	AEW62041.1	-0.306735	1.39173348995806	-1.15474	0.257108372824606	0.518562539033122	-5.52925	Normal
A0A0H3GS04	rpsP	rpsP	0.155432298146711	5.0894764069045	1.1541171605791	0.257361019699362	0.518562539033122	-5.52994	Normal
A0A0H3GVR9	pyrG2	AEW60754.1	-0.381327	-0.340994	-1.15393	0.257437118918501	0.518562539033122	-5.53014	Normal
A0A0H3GUN4	xylB	xylB-2	0.583530855576202	-2.25647	1.15350121034438	0.257609755833671	0.518562539033122	-5.53061	Normal
A0A0H3GPZ1	pgm	AEW60242.1	-0.212635	5.26792939286314	-1.15109	0.258584603147121	0.520127840197528	-5.53323	Normal
A0A0H3GUA2	lrpC	AEW61902.1	0.432812777745083	-3.98381	1.15002720933436	0.25901592177852	0.520465194433511	-5.53439	Normal
A0A0H3GJT5	metI	AEW59643.1	0.618094410772997	-3.88673	1.14951986547442	0.259221744713265	0.520465194433511	-5.53494	Normal
A0A0H3GXB4	-	AEW61269.1	0.297402362851166	1.18693056764231	1.14921758795266	0.259344431355947	0.520465194433511	-5.53527	Normal
A0A0H3H1H1	-	-	-1.27674	-4.38491	-1.14845	0.259656027364623	0.520694254114457	-5.53611	Normal
A0A0H3GT42	-	AEW61447.1	-0.847256	-3.83506	-1.14658	0.260418059096814	0.521385564628575	-5.53814	Normal
A0A0H3GXB6	dsbC	AEW63087.1	0.239664672447812	3.07929548600024	1.14634095498047	0.260514094710306	0.521385564628575	-5.5384	Normal
A0A0H3GRM5	tbpA	AEW59479.1	-0.321885	0.967468042984719	-1.14614	0.260593922707797	0.521385564628575	-5.53861	Normal
A0A0H3GZB8	tusB	AEW63576.1	0.395131319069753	-1.9429	1.14553736528799	0.260841524521665	0.521485292011851	-5.53927	Normal
A0A0H3GVH6	rpmF	rpmF	0.228628806005828	2.38257387402485	1.1434443599019	0.261695740214204	0.522552835823297	-5.54154	Normal
A0A0H3GV77	tdcE	AEW61996.1	0.78110996782298	-3.42633	1.14316740997848	0.261808923273189	0.522552835823297	-5.54184	Normal
A0A0H3GQM7	moeB	AEW60391.1	0.278689718212295	0.7140656612696	1.14277345580009	0.261969984436253	0.522552835823297	-5.54226	Normal
A0A0H3GVY9	-	AEW63343.1	0.23090300386825	0.706534273373282	1.14069741938549	0.262819921908576	0.52330058757857	-5.54451	Normal
A0A0H3GSU3	fruB_2	AEW61317.1	0.758474988919842	-0.0844592	1.14019950019367	0.263024068725969	0.52330058757857	-5.54504	Normal
A0A0H3H1T1	ygaV	AEW62764.1	0.292750482544324	-4.03166	1.13975638029344	0.263205844420109	0.52330058757857	-5.54552	Normal
A0A0H3GVN6	metC	AEW63253.1	0.517285274987387	-2.74787	1.13951089436884	0.263306586286484	0.52330058757857	-5.54579	Normal
A0A0H3GZV1	yhjJ	AEW63731.1	-0.160438	2.80037458322413	-1.13893	0.263546071705632	0.52330058757857	-5.54642	Normal
A0A0H3GLB7	typA	AEW58727.1	-0.173003	4.46707095650789	-1.13868	0.2636463837334	0.52330058757857	-5.54668	Normal
A0A0H3GVJ1	lpoB	lpoB	0.277780982156283	1.88808970247497	1.13847020742947	0.263733970759166	0.52330058757857	-5.54691	Normal
A0A0H3GNF8	gspG	AEW59582.1	0.696059857446319	-2.65388	1.13637224792665	0.264597077150936	0.524299894328307	-5.54917	Normal
A0A0H3GVP4	menD	menD	0.583407720967761	-5.45117	1.13471027425639	0.265282266795208	0.524299894328307	-5.55096	Normal
A0A0H3GY66	degS	AEW63472.1	-0.35719	-3.97884	-1.13467	0.265297838137019	0.524299894328307	-5.551	Normal
A0A0H3GWC4	yfcF	AEW62456.1	-0.316279	0.275492164765998	-1.13467	0.265298541530133	0.524299894328307	-5.551	Normal
A0A0H3GX39	aas	aas	0.293311689111686	-1.05161	1.13401206072019	0.265570504858923	0.524299894328307	-5.55171	Normal
A0A0H3GMZ9	ydfG	AEW61200.1	-0.262094	3.01263825146163	-1.13392	0.265607811668665	0.524299894328307	-5.5518	Normal
A0A0H3GVN3	icd	AEW60719.1	-0.29112	4.89347730592328	-1.13383	0.26564400187831	0.524299894328307	-5.5519	Normal
A0A0H3GN33	ygdi3	AEW59452.1	0.458850265652421	-2.59393	1.13338830068748	0.265828198224098	0.524299894328307	-5.55238	Normal
A0A0H3GQL9	infA	infA	0.198472228109392	1.67877484861593	1.13240641975291	0.26623420767786	0.524691543212681	-5.55343	Normal
A0A0H3GUY9	ftsK	AEW60499.1	0.538812181973521	-4.82906	1.13194607274608	0.266424716102305	0.524691543212681	-5.55392	Normal
A0A0H3H225	pyrG	pyrG	-0.178807	4.04265149652004	-1.13069	0.266944073502978	0.525322031214443	-5.55527	Normal
A0A0H3GV42	idi	idi	0.506134584379524	-2.36418	1.12793848548517	0.268087361801081	0.527131744112392	-5.55821	Normal
A0A0H3GW14	bepA	bepA	-0.359302	-0.573209	-1.12752	0.268263481455757	0.527131744112392	-5.55867	Normal
A0A0H3GXZ1	ogl	AEW63031.1	-0.374544	-0.491409	-1.12666	0.26861952654521	0.527438340655041	-5.55958	Normal
A0A0H3GTC3	lysN	AEW63240.1	0.431247835341874	1.58885323132389	1.12529606308141	0.269187720459929	0.527464652958787	-5.56104	Normal
A0A0H3GMT3	-	AEW59347.1	-0.292475	-0.346351	-1.12525	0.269208968075581	0.527464652958787	-5.56109	Normal
A0A0H3GMU6	ndh	AEW60683.1	0.417822489005553	-0.926355	1.12442064106637	0.269552980528299	0.527464652958787	-5.56197	Normal
A0A0H3GTQ8	guaA_2	AEW61431.1	-0.599879	-2.49225	-1.12427	0.269616924631132	0.527464652958787	-5.56213	Normal
A0A0H3H0M4	asmA	AEW62274.1	0.399382601557852	-1.77732	1.12405360636847	0.26970622779487	0.527464652958787	-5.56236	Normal
A0A0H3GS76	yedF	AEW61107.1	0.296606459692336	-0.463076	1.1233522697048	0.269999229916339	0.527464652958787	-5.56311	Normal
A0A0H3GRD8	crr	AEW62530.1	0.175265820603387	6.29835507722355	1.12327123572714	0.270033098784362	0.527464652958787	-5.56319	Normal
A0A0H3H1Y0	hypA	hypA	-0.73054	-3.02378	-1.12087	0.271038063078028	0.52903580483846	-5.56575	Normal
A0A0H3GJ40	thiJ	AEW59815.1	0.196791190971742	0.683571467245876	1.12019825187241	0.271319736864977	0.529084048156237	-5.56646	Normal
A0A0H3GK77	-	AEW60305.1	0.507205525483767	-6.43114	1.11985421536712	0.271464056562529	0.529084048156237	-5.56683	Normal
A0A0H3GIJ5	tsf	tsf	0.136818245924417	8.28595813797434	1.11899621901925	0.271824217387121	0.529144783280696	-5.56774	Normal
A0A0H3GPW8	cobC	AEW60207.1	0.305508321815719	-2.78931	1.1188240214905	0.271896542034639	0.529144783280696	-5.56792	Normal
A0A0H3GW09	yhaJ	AEW63363.1	-0.529403	-1.62813	-1.1175	0.272454443703636	0.529681834697357	-5.56933	Normal
A0A0H3GQN9	ulaD	AEW59134.1	0.436765681209289	-1.7047	1.1168235336663	0.272737779955457	0.529681834697357	-5.57004	Normal
A0A0H3GPF2	scrB	AEW60022.1	-0.613067	-0.965377	-1.11673	0.272775097276834	0.529681834697357	-5.57014	Normal
A0A0H3GM14	sapF	AEW60895.1	-0.618076	-5.45024	-1.11618	0.273008178360901	0.52974434609102	-5.57072	Normal
A0A0H3H3K6	kdsD	AEW63444.1	0.453875731788274	-2.16707	1.11207197657312	0.274743373184117	0.532334014420789	-5.57506	Normal
A0A0H3GS51	mltB	AEW62805.1	0.171987482763196	2.02432481578606	1.11183205644946	0.274844921095376	0.532334014420789	-5.57532	Normal
A0A0H3GYM4	dctA	dctA	0.589754439556151	-4.11453	1.11158764226367	0.274948398802091	0.532334014420789	-5.57558	Normal
A0A0H3GTS7	cat	AEW61697.1	0.417711034653826	-1.57875	1.10975963701078	0.275723207032233	0.533442477581804	-5.5775	Normal
A0A0H3GQB9	fdnH	AEW61533.1	0.519400059061654	0.286428712591936	1.10608729571914	0.277284467039832	0.536061426044591	-5.58136	Normal
A0A0H3GTW4	-	AEW61491.1	-0.463112	-4.16949	-1.10562	0.277483	0.536061426044591	-5.58185	Normal
A0A0H3GUH6	yqcA	AEW62908.1	0.291417139314509	2.52203821239501	1.10476594591236	0.277847769350595	0.536372304375929	-5.58275	Normal
A0A0H3GPM4	ivy	AEW60117.1	0.665924318921999	4.10974032430316	1.1023271996127	0.278889573216664	0.537636051218981	-5.5853	Normal
A0A0H3GR46	rnz	rbn	0.206261064848892	-0.0637035	1.10209700544151	0.278988053315656	0.537636051218981	-5.58555	Normal
A0A0H3GX24	mcar-1	AEW61179.1	-0.21008	0.747681436287175	-1.1018	0.279114051618804	0.537636051218981	-5.58585	Normal
A0A0H3GLV5	yniB	AEW60840.1	0.332735167646212	-4.46458	1.09994502295966	0.279909900517071	0.538775480046362	-5.5878	Normal
A0A0H3H1B0	eutM	AEW62559.1	0.880849911572003	1.99568238643497	1.09889615521184	0.28035999178997	0.538861541911027	-5.58889	Normal
A0A0H3GNN2	tenA	AEW61450.1	-0.382095	-6.01564	-1.09844	0.280554818849151	0.538861541911027	-5.58936	Normal
A0A0H3GX51	ibp	AEW61209.1	-0.884727	-3.9567	-1.09805	0.280722801062295	0.538861541911027	-5.58977	Normal
A0A0H3GX70	yiaF	AEW63773.1	0.166687705152141	2.86491230649948	1.09793709070745	0.280771997946815	0.538861541911027	-5.58989	Normal
A0A0H3GX41	ydfH	AEW61199.1	-0.368141	-1.16324	-1.09658	0.281357527918729	0.539282352227119	-5.59131	Normal
A0A0H3GHW9	yjdC	AEW59068.1	0.176326392016549	1.91080503313728	1.09610313991335	0.281561048923211	0.539282352227119	-5.5918	Normal
A0A0H3GI27	rnr	rnr	0.214441389333077	1.73536	1.09557688045849	0.281787761520065	0.539282352227119	-5.59235	Normal
A0A0H3GW29	yraP	AEW63393.1	0.213207692863566	2.81649677372567	1.09550789101634	0.281817491807412	0.539282352227119	-5.59242	Normal
A0A0H3H0V3	yeiQ	AEW62369.1	-0.608645	-2.04751	-1.09505	0.282013789807052	0.539282352227119	-5.5929	Normal
A0A0H3GJ29	ribH	ribH	0.233547361222493	3.38592147103412	1.09280361258438	0.282984632283789	0.540266543728509	-5.59523	Normal
A0A0H3GTL6	garR	garR	0.252299328349757	2.51835357363606	1.09263278979463	0.283058473011582	0.540266543728509	-5.59541	Normal
A0A0H3GJX4	rna	AEW60190.1	-0.365289	-0.792381	-1.09222	0.28323666975776	0.540266543728509	-5.59584	Normal
A0A0H3GY18	yjdJ	AEW63061.1	0.407509233129443	0.283007340638491	1.09196334528902	0.283347982547034	0.540266543728509	-5.5961	Normal
[truncated: 1,254 more rows]

## Sheet: strain_ST23-K1
UniprotID	EggnogName	StringName	logFC	AveExpr	t	P.Value	adj.P.Val	B	change
[truncated: 2,637 more rows]

[truncated: 9 more sheets: strain_ST65-K2, strain_CR-cKP, strain_CS-cKP, OMV_ST11-K47, OMV_ST11-K64, OMV_ST23-K1, OMV_ST65-K2, OMV_CR-cKP, OMV_CS-cKP]
