# Supplementary material for: Comparative Proteomic Profiling of Clinical Klebsiella pneumoniae Strains and the Corresponding Outer Membrane Vesicles
Source: J Extracell Biol. 2026 Apr 14;5(4):e70135. doi: 10.1002/jex2.70135 (PMC13077552; doi:10.1002/jex2.70135)
Supplement: Supplementary file 8 — Supporting Information: jex270135‐sup‐0008‐TableS3 [file JEX2-5-e70135-s002.xlsx]

## Sheet: ST11-K47
ID	Description	GeneRatio	BgRatio	RichFactor	FoldEnrichment	zScore	pvalue	p.adjust	qvalue	geneID	Count	category
ko00541	Biosynthesis of various nucleotide sugars	2/8	33/1917	0.0606061	14.5227	5.07132	0.00754397	0.0678957	0.0635281	A0A0H3GVT8/A0A0H3H0K8	2	strain
ko01005	Lipopolysaccharide biosynthesis proteins	1/8	29/1917	0.0344828	8.26293	2.55064	0.115004	0.249888	0.233814	A0A0H3GQP4	1	strain
ko01504	Antimicrobial resistance genes	1/8	32/1917	0.03125	7.48828	2.39546	0.126212	0.249888	0.233814	A0A0H3GM04	1	strain
ko00250	Alanine, aspartate and glutamate metabolism	1/8	37/1917	0.027027	6.47635	2.17697	0.144617	0.249888	0.233814	A0A0H3GLX8	1	strain
ko03110	Chaperones and folding catalysts	1/8	50/1917	0.02	4.7925	1.75865	0.19089	0.249888	0.233814	A0A0H3GPS6	1	strain
ko03010	Ribosome	1/8	51/1917	0.0196078	4.69853	1.7326	0.194357	0.249888	0.233814	A0A0H3GYB7	1	strain
ko01002	Peptidases and inhibitors	1/8	74/1917	0.0135135	3.23818	1.27083	0.270592	0.304416	0.284834	A0A0H3GLX8	1	strain
ko02000	Transporters	1/8	332/1917	0.00301205	0.721762	-0.360837	0.782267	0.782267	0.731946	A0A0H3GX63	1	strain
ko00250	Alanine, aspartate and glutamate metabolism	6/76	37/1917	0.162162	4.09033	3.85571	0.00277576	0.0937909	0.086162	A0A0H3GY60/A0A0H3GY11/A0A0H3GME8/A0A0H3H133/A0A0H3GVM8/A0A0H3GN61	6	OMV
ko00230	Purine metabolism	8/76	65/1917	0.123077	3.10445	3.50633	0.00341058	0.0937909	0.086162	A0A0H3GQ24/A0A0H3GWT9/A0A0H3GXG7/A0A0H3GWU2/A0A0H3H133/A0A0H3GHC3/A0A0H3GVM8/A0A0H3GUH9	8	OMV
ko00270	Cysteine and methionine metabolism	6/76	47/1917	0.12766	3.22004	3.13017	0.00935329	0.171477	0.157529	A0A0H3H447/A0A0H3GKZ3/A0A0H3GKU6/A0A0H3GU58/A0A0H3GSY5/A0A0H3H4G5	6	OMV
ko00541	Biosynthesis of various nucleotide sugars	4/76	33/1917	0.121212	3.05742	2.42168	0.0390365	0.330109	0.303258	A0A0H3GPU3/A0A0H3GH37/VFG048819/A0A0H3GX03	4	OMV
ko05111	Biofilm formation	3/76	20/1917	0.15	3.78355	2.5419	0.0420138	0.330109	0.303258	A0A0H3GQJ6/A0A0H3GWL4/A0A0H3H4G5	3	OMV
ko00920	Sulfur metabolism	3/76	22/1917	0.136364	3.43959	2.33777	0.0536481	0.36659	0.336772	A0A0H3GWT9/A0A0H3GXG7/A0A0H3H4G5	3	OMV
ko03021	Transcription machinery	3/76	23/1917	0.130435	3.29005	2.24438	0.0599875	0.36659	0.336772	A0A0H3H395/A0A0H3GRL2/A0A0H3GGP0	3	OMV
ko03019	Messenger RNA biogenesis	3/76	24/1917	0.125	3.15296	2.15598	0.0666631	0.366647	0.336824	A0A0H3GQJ6/A0A0H3GZW2/A0A0H3GWL4	3	OMV
ko00220	Arginine biosynthesis	3/76	25/1917	0.12	3.02684	2.07208	0.0736646	0.368323	0.338364	A0A0H3GY11/A0A0H3GME8/A0A0H3GN61	3	OMV
ko01007	Amino acid related enzymes	4/76	49/1917	0.0816327	2.05908	1.52551	0.126367	0.564509	0.518592	A0A0H3GKZ3/A0A0H3GXZ5/A0A0H3GS78/A0A0H3H058	4	OMV

## Sheet: ST23-K1
ID	Description	GeneRatio	BgRatio	RichFactor	FoldEnrichment	zScore	pvalue	p.adjust	qvalue	geneID	Count	category
ko00051	Fructose and mannose metabolism	8/54	50/1917	0.16	5.68	5.70751	5.03033e-05	0.00246486	0.00238279	VFG048885/VFG048874/A0A0H3GNE9/A0A0H3GN57/A0A0H3GUQ4/A0A0H3GUP6/A0A0H3GXL9/A0A0H3GQ16	8	strain
ko02000	Transporters	19/54	332/1917	0.0572289	2.03163	3.51856	0.00104867	0.0242063	0.0234003	VFG048951/A0A0H3GNZ0/VFG048972/A0A0H3GZS6/A0A0H3GUY7/A0A0H3GKG5/A0A0H3GUQ4/A0A0H3GQP6/A0A0H3H0E9/A0A0H3GRI2/A0A0H3GMH8/A0A0H3GHK7/A0A0H3H172/A0A0H3GPL4/A0A0H3GUP6/A0A0H3GRG5/A0A0H3GUQ0/A0A0H3GS11/A0A0H3GQ16	19	strain
ko02060	Phosphotransferase system (PTS)	6/54	46/1917	0.130435	4.63043	4.24218	0.00148202	0.0242063	0.0234003	A0A0H3GNZ0/A0A0H3GUQ4/A0A0H3GRI2/A0A0H3GMH8/A0A0H3GUP6/A0A0H3GQ16	6	strain
ko05111	Biofilm formation	3/54	20/1917	0.15	5.325	3.30945	0.017161	0.210222	0.203222	VFG048841/VFG048962/A0A0H3GRI2	3	strain
ko03021	Transcription machinery	2/54	23/1917	0.0869565	3.08696	1.71386	0.135366	0.810423	0.783438	A0A0H3GGP0/A0A0H3GPZ9	2	strain
ko00564	Glycerophospholipid metabolism	2/54	24/1917	0.0833333	2.95833	1.64326	0.145113	0.810423	0.783438	A0A0H3GTV1/A0A0H3GLG9	2	strain
ko00520	Amino sugar and nucleotide sugar metabolism	3/54	48/1917	0.0625	2.21875	1.45552	0.150766	0.810423	0.783438	A0A0H3GUQ4/A0A0H3GRI2/A0A0H3GQ16	3	strain
ko00970	Aminoacyl-tRNA biosynthesis	2/54	27/1917	0.0740741	2.62963	1.45154	0.17516	0.810423	0.783438	A0A0H3GUX6/A0A0H3H4E2	2	strain
ko02024	Quorum sensing	3/54	55/1917	0.0545455	1.93636	1.19929	0.200125	0.810423	0.783438	A0A0H3GUY7/A0A0H3GPL4/A0A0H3H4V7	3	strain
ko02010	ABC transporters	5/54	114/1917	0.0438596	1.55702	1.04379	0.214723	0.810423	0.783438	A0A0H3GZS6/A0A0H3GUY7/A0A0H3GKG5/A0A0H3GHK7/A0A0H3GPL4	5	strain

## Sheet: ST65-K2
ID	Description	GeneRatio	BgRatio	RichFactor	FoldEnrichment	zScore	pvalue	p.adjust	qvalue	geneID	Count	category
ko03012	Translation factors	9/159	21/1917	0.428571	5.16712	5.77315	1.83461e-05	0.00115581	0.00108146	A0A0H3GMW6/A0A0H3GH69/A0A0H3GQI0/A0A0H3GPQ1/A0A0H3GWM9/A0A0H3GZM7/A0A0H3GUP2/A0A0H3GW60/A0A0H3GQG9	9	strain
ko00260	Glycine, serine and threonine metabolism	10/159	39/1917	0.25641	3.09144	3.96749	0.000893479	0.0281446	0.0263341	A0A0H3GL29/A0A0H3H447/A0A0H3GYP5/A0A0H3GMA6/A0A0H3GWE1/A0A0H3GMA8/A0A0H3GQ40/A0A0H3GMZ9/A0A0H3GRD6/A0A0H3GMA1	10	strain
ko00300	Lysine biosynthesis	6/159	21/1917	0.285714	3.44474	3.38697	0.00562316	0.118086	0.11049	A0A0H3H447/A0A0H3GP38/A0A0H3GWE1/A0A0H3GQ40/A0A0H3GRQ0/A0A0H3GS49	6	strain
ko00480	Glutathione metabolism	6/159	24/1917	0.25	3.01415	2.98545	0.0113197	0.178285	0.166816	A0A0H3GUF4/A0A0H3GYP5/A0A0H3GR26/A0A0H3GQD2/A0A0H3GWC4/A0A0H3GVN3	6	strain
ko00270	Cysteine and methionine metabolism	8/159	47/1917	0.170213	2.05219	2.19588	0.0361264	0.400986	0.375192	A0A0H3GIN5/A0A0H3GKZ3/A0A0H3H447/A0A0H3GMA6/A0A0H3GJW8/A0A0H3GWE1/A0A0H3GMA8/A0A0H3GQ40	8	strain
ko00230	Purine metabolism	10/159	65/1917	0.153846	1.85486	2.10824	0.0381892	0.400986	0.375192	A0A0H3GLD4/A0A0H3GRJ1/A0A0H3GRL0/A0A0H3GQ50/A0A0H3GUV0/A0A0H3GYM3/A0A0H3GP56/A0A0H3GTL0/A0A0H3GHC3/A0A0H3GPQ6	10	strain
ko00051	Fructose and mannose metabolism	8/159	50/1917	0.16	1.92906	2.00144	0.049921	0.449289	0.420387	A0A0H3GUX0/A0A0H3H1W1/A0A0H3GUA9/A0A0H3GS87/A0A0H3GP56/A0A0H3GWM1/A0A0H3GVX5/A0A0H3GV85	8	strain
ko03009	Ribosome biogenesis	10/159	72/1917	0.138889	1.67453	1.7541	0.0692927	0.50876	0.476032	A0A0H3H1R7/A0A0H3GPZ5/A0A0H3GWZ1/A0A0H3GYX1/A0A0H3GUF2/A0A0H3GTP4/A0A0H3GQZ4/A0A0H3GJ51/A0A0H3GRV8/A0A0H3GH92	10	strain
ko00983	Drug metabolism	4/159	20/1917	0.2	2.41132	1.90763	0.0774962	0.50876	0.476032	A0A0H3GUF4/A0A0H3GTL0/A0A0H3GQD2/A0A0H3GWC4	4	strain
ko00040	Pentose and glucuronate interconversions	5/159	29/1917	0.172414	2.07872	1.75993	0.0861408	0.50876	0.476032	A0A0H3H2F1/A0A0H3GU98/A0A0H3GN96/A0A0H3GVX5/A0A0H3GQS7	5	strain

## Sheet: CS-c
ID	Description	GeneRatio	BgRatio	RichFactor	FoldEnrichment	zScore	pvalue	p.adjust	qvalue	geneID	Count	category
ko00561	Glycerolipid metabolism	3/48	21/1917	0.142857	5.70536	3.47374	0.0142779	0.291737	0.283469	A0A0H3GLW5/A0A0H3H232/A0A0H3GXU4	3	strain
ko00630	Glyoxylate and dicarboxylate metabolism	4/48	39/1917	0.102564	4.09615	3.12983	0.0149608	0.291737	0.283469	A0A0H3GV91/A0A0H3GWA1/A0A0H3H232/A0A0H3GH07	4	strain
ko00330	Arginine and proline metabolism	3/48	33/1917	0.0909091	3.63068	2.4423	0.0475187	0.480024	0.46642	A0A0H3GV91/A0A0H3GRJ6/A0A0H3GN76	3	strain
ko02000	Transporters	13/48	332/1917	0.0391566	1.56382	1.81012	0.0584552	0.480024	0.46642	A0A0H3GMF6/A0A0H3GTZ1/A0A0H3GRJ9/A0A0H3GU72/A0A0H3GR98/A0A0H3GWD2/A0A0H3GPR6/A0A0H3GPD1/A0A0H3GP52/A0A0H3GQ56/A0A0H3GMU2/A0A0H3GM24/A0A0H3GU46	13	strain
ko02010	ABC transporters	6/48	114/1917	0.0526316	2.10197	1.94375	0.0615415	0.480024	0.46642	A0A0H3GTZ1/A0A0H3GWD2/A0A0H3GPD1/A0A0H3GP52/A0A0H3GQ56/A0A0H3GM24	6	strain
ko02048	Prokaryotic defense system	2/48	24/1917	0.0833333	3.32812	1.83887	0.119614	0.602159	0.585094	A0A0H3GQK4/A0A0H3GVQ1	2	strain
ko02020	Two-component system	5/48	106/1917	0.0471698	1.88384	1.49997	0.122097	0.602159	0.585094	A0A0H3GV91/A0A0H3GTZ1/A0A0H3GQ56/A0A0H3GSQ8/A0A0H3GRD4	5	strain
ko00220	Arginine biosynthesis	2/48	25/1917	0.08	3.195	1.76994	0.128013	0.602159	0.585094	A0A0H3GV91/A0A0H3GRD4	2	strain
ko01005	Lipopolysaccharide biosynthesis proteins	2/48	29/1917	0.0689655	2.75431	1.52517	0.162868	0.635183	0.617182	A0A0H3GUK1/A0A0H3GR42	2	strain
ko00052	Galactose metabolism	2/48	34/1917	0.0588235	2.34926	1.27182	0.208469	0.711128	0.690974	A0A0H3GK63/A0A0H3GQD1	2	strain
