# Supplementary material for: Comparative Proteomic Profiling of Clinical Klebsiella pneumoniae Strains and the Corresponding Outer Membrane Vesicles
Source: J Extracell Biol. 2026 Apr 14;5(4):e70135. doi: 10.1002/jex2.70135 (PMC13077552; doi:10.1002/jex2.70135)
Supplement: Supplementary file 9 — Supporting Information: jex270135‐sup‐0009‐TableS4 [file JEX2-5-e70135-s006.xlsx]

## Sheet: Sheet1
Strain
strain_m1.ID	strain_m1.Description	strain_m1.GeneRatio	strain_m1.BgRatio	strain_m1.RichFactor	strain_m1.FoldEnrichment	strain_m1.zScore	strain_m1.pvalue	strain_m1.p.adjust	strain_m1.qvalue	strain_m1.geneID	strain_m1.Count	strain_m1.logp	strain_m2.ID	strain_m2.Description	strain_m2.GeneRatio	strain_m2.BgRatio	strain_m2.RichFactor	strain_m2.FoldEnrichment	strain_m2.zScore	strain_m2.pvalue	strain_m2.p.adjust	strain_m2.qvalue	strain_m2.geneID	strain_m2.Count	strain_m2.logp	strain_m3.ID	strain_m3.Description	strain_m3.GeneRatio	strain_m3.BgRatio	strain_m3.RichFactor	strain_m3.FoldEnrichment	strain_m3.zScore	strain_m3.pvalue	strain_m3.p.adjust	strain_m3.qvalue	strain_m3.geneID	strain_m3.Count	strain_m3.logp	strain_m4.ID	strain_m4.Description	strain_m4.GeneRatio	strain_m4.BgRatio	strain_m4.RichFactor	strain_m4.FoldEnrichment	strain_m4.zScore	strain_m4.pvalue	strain_m4.p.adjust	strain_m4.qvalue	strain_m4.geneID
ko01501	beta-Lactam resistance	8/130	31/1917	0.258064516129032	3.80545905707196	4.24640184590245	0.000752773451047581	0.0293629559073091	0.0274187194380646	A0A0H3GMH3/A0A0H3GNP4/A0A0H3GP47/A0A0H3GV90/A0A0H3H0N5/A0A0H3H0Y2/AFB82783.1/AIT76106.1	8	3.12333570608831	ko03440	Homologous recombination	5/35	21/1917	0.238095238095238	13.0408163265306	7.5642936052673	2.49329641443281e-05	0.000557268445086019	0.000452518737363083	A0A0H3GRC3/A0A0H3GS50/A0A0H3GWH3/A0A0H3GY37/A0A0H3GZP4	5	4.60322608752104	ko00561	Glycerolipid metabolism	9/204	21/1917	0.428571428571429	4.02731092436975	4.81262101969715	0.000138253080059319	0.00884819712379644	0.00858624391947352	A0A0H3GLW5/A0A0H3GTH8/A0A0H3GTI3/A0A0H3GVV5/A0A0H3GVW0/A0A0H3GXU4/A0A0H3GYN8/A0A0H3H232/A0A0H3H4M6	9	3.85932518452333	ko00920	Sulfur metabolism	3/44	22/1917	0.136363636363636	5.94111570247934	3.57179856742932	0.0128149165737984	0.256298331475968	0.249553638542389	A0A0H3GWF8/A0A0H3GYU4/A0A0H3GZJ5
ko01504	Antimicrobial resistance genes	8/130	32/1917	0.25	3.68653846153846	4.13256341510715	0.00094719212604223	0.0293629559073091	0.0274187194380646	A0A0H3GMH3/A0A0H3GNP4/A0A0H3GP47/A0A0H3GV90/A0A0H3H0N5/A0A0H3H0Y2/AFB82783.1/AIT76106.1	8	3.02356192087308	ko03430	Mismatch repair	5/35	22/1917	0.227272727272727	12.4480519480519	7.36309306490269	3.18439111477725e-05	0.000557268445086019	0.000452518737363083	A0A0H3GRC3/A0A0H3GS50/A0A0H3GWH3/A0A0H3GY37/A0A0H3GZP4	5	4.49697359653805	ko00030	Pentose phosphate pathway	10/204	43/1917	0.232558139534884	2.18536251709986	2.7122816091756	0.0122307613933351	0.307254276878585	0.298157933155206	A0A0H3GHY4/A0A0H3GIV1/A0A0H3GL45/A0A0H3GPC6/A0A0H3GPN6/A0A0H3GSW1/A0A0H3GTL9/A0A0H3GW02/A0A0H3GWI0/A0A0H3H3A9	10	1.91254650628086	ko03400	DNA repair and recombination proteins	5/44	71/1917	0.0704225352112676	3.06818181818182	2.72117983353791	0.0213332864967172	0.28444381995623	0.276958456273171	A0A0H3GHJ5/A0A0H3GKL4/A0A0H3GP02/A0A0H3H054/A0A0H3H073
ko00240	Pyrimidine metabolism	8/130	45/1917	0.177777777777778	2.62153846153846	2.96816296009868	0.00916737086784611	0.159586530502345	0.149019680435127	A0A0H3GLQ7/A0A0H3GME8/A0A0H3GND3/A0A0H3GP59/A0A0H3GU61/A0A0H3GVG2/A0A0H3GVM6/A0A0H3GW17	8	2.03775519882325	ko03032	DNA replication proteins	4/35	31/1917	0.129032258064516	7.06728110599078	4.64329295022085	0.00206618230492809	0.0241054602241611	0.0195743586782662	A0A0H3GRC3/A0A0H3GS50/A0A0H3GWH3/A0A0H3GZP4	4	2.68483136213328	ko02010	ABC transporters	20/204	114/1917	0.175438596491228	1.64860681114551	2.46360015010672	0.0144025442286837	0.307254276878585	0.298157933155206	A0A0H3GGS8/A0A0H3GKV0/A0A0H3GM24/A0A0H3GNX4/A0A0H3GP52/A0A0H3GQ80/A0A0H3GQV6/A0A0H3GSY6/A0A0H3GTJ1/A0A0H3GTP6/A0A0H3GTZ1/A0A0H3GUC9/A0A0H3GV05/A0A0H3GV06/A0A0H3GWD2/A0A0H3GYJ0/A0A0H3GYQ2/A0A0H3GZX5/A0A0H3H0S0/A0A0H3H458	20	1.84156078242716	ko00983	Drug metabolism	2/44	20/1917	0.1	4.35681818181818	2.31240741404002	0.0753361195529204	0.381205559520429	0.371173834269891	A0A0H3GP63/A0A0H3H054
ko02020	Two-component system	14/130	106/1917	0.132075471698113	1.94760522496372	2.70662635577159	0.0102959051936997	0.159586530502345	0.149019680435127	A0A0H3GGB5/A0A0H3GI02/A0A0H3GJ19/A0A0H3GJ45/A0A0H3GMH3/A0A0H3GP75/A0A0H3GQB9/A0A0H3GV90/A0A0H3GW77/A0A0H3GWL4/A0A0H3H0E2/A0A0H3H0N5/A0A0H3H0Y2/AIT76106.1	14	1.98733546513656	ko03400	DNA repair and recombination proteins	5/35	71/1917	0.0704225352112676	3.85714285714286	3.34477760451558	0.00825389771940947	0.0722216050448329	0.0586461153747515	A0A0H3GRC3/A0A0H3GS50/A0A0H3GWH3/A0A0H3GY37/A0A0H3GZP4	5	2.0833409171125	ko00564	Glycerophospholipid metabolism	6/204	24/1917	0.25	2.34926470588235	2.29488870630832	0.0352329261608968	0.508177241561867	0.493132520594575	A0A0H3GIR6/A0A0H3GLW5/A0A0H3GTE6/A0A0H3GVV5/A0A0H3GVZ0/A0A0H3GWG7	6	1.45305128634594	ko03009	Ribosome biogenesis	4/44	72/1917	0.0555555555555556	2.42045454545455	1.88256771174087	0.0801878479914998	0.381205559520429	0.371173834269891	A0A0H3GIE5/A0A0H3GMS9/A0A0H3GXV3/A0A0H3H4G0
ko01503	Cationic antimicrobial peptide (CAMP) resistance	5/130	30/1917	0.166666666666667	2.45769230769231	2.16993983015156	0.0479793672515999	0.4285176358859	0.400143802609924	A0A0H3GGB5/A0A0H3GNP4/A0A0H3GP47/A0A0H3GPV4/A0A0H3GWG2	5	1.31894548377441	ko00020	Citrate cycle (TCA cycle)	3/35	31/1917	0.0967741935483871	5.30046082949309	3.29114460059706	0.0176655429147733	0.112302689131775	0.0911931610994866	A0A0H3GMW0/A0A0H3GWS1/A0A0H3GWW9	3	1.7528730108605	ko00710	Carbon fixation by Calvin cycle	7/204	31/1917	0.225806451612903	2.1219165085389	2.17272467153324	0.0397013469970209	0.508177241561867	0.493132520594575	A0A0H3GL45/A0A0H3GPN6/A0A0H3GW02/A0A0H3GWA1/A0A0H3GWI0/A0A0H3GWR1/A0A0H3H3A9	7	1.40119475813741	ko03012	Translation factors	2/44	21/1917	0.0952380952380952	4.14935064935065	2.22365138105954	0.0820824743903466	0.381205559520429	0.371173834269891	A0A0H3GIJ5/A0A0H3GNJ3
ko03110	Chaperones and folding catalysts	7/130	50/1917	0.14	2.06446153846154	2.05660065329724	0.0483810234064726	0.4285176358859	0.400143802609924	A0A0H3GK74/A0A0H3GKN4/A0A0H3GNS9/A0A0H3GU42/A0A0H3GUS3/A0A0H3GZF6/A0A0H3H025	7	1.3153249492217	ko01504	Antimicrobial resistance genes	3/35	32/1917	0.09375	5.13482142857143	3.21586667470771	0.0192518895654472	0.112302689131775	0.0911931610994866	A0A0H3GZY9/A0A0H3H184/A0A0H3H688	3	1.71552663822959	ko02000	Transporters	44/204	332/1917	0.132530120481928	1.24539333805812	1.69649010728708	0.0574987916180334	0.613320443925689	0.595162930783153	A0A0H3GGS8/A0A0H3GHA3/A0A0H3GJ87/A0A0H3GK30/A0A0H3GKV0/A0A0H3GM02/A0A0H3GM24/A0A0H3GM96/A0A0H3GMF6/A0A0H3GMU2/A0A0H3GMZ1/A0A0H3GNX4/A0A0H3GP52/A0A0H3GPR6/A0A0H3GQ80/A0A0H3GQ98/A0A0H3GQV6/A0A0H3GR98/A0A0H3GRJ7/A0A0H3GRJ9/A0A0H3GRY6/A0A0H3GSY6/A0A0H3GTI8/A0A0H3GTJ1/A0A0H3GTP6/A0A0H3GTZ1/A0A0H3GU45/A0A0H3GU72/A0A0H3GUC9/A0A0H3GUZ3/A0A0H3GV03/A0A0H3GV05/A0A0H3GV06/A0A0H3GVL2/A0A0H3GWD2/A0A0H3GXW9/A0A…	44	1.24034128225184	ko03440	Homologous recombination	2/44	21/1917	0.0952380952380952	4.14935064935065	2.22365138105954	0.0820824743903466	0.381205559520429	0.371173834269891	A0A0H3GHJ5/A0A0H3GKL4
ko00920	Sulfur metabolism	4/130	22/1917	0.181818181818182	2.68111888111888	2.13851505199363	0.0568979163533393	0.44095885173838	0.411761236767587	A0A0H3GKZ9/A0A0H3GLJ4/A0A0H3GWU1/A0A0H3H193	4	1.24490363752085	ko00620	Pyruvate metabolism	4/35	67/1917	0.0597014925373134	3.26993603411514	2.57861866112374	0.0315788830071754	0.142270178442548	0.115527663697708	A0A0H3GMW0/A0A0H3GWS1/A0A0H3GWW9/A0A0H3H3A3	4	1.50060323570833	ko00650	Butanoate metabolism	7/204	37/1917	0.189189189189189	1.77782193958665	1.64830008448549	0.090323387813165	0.721895683953433	0.700523772257443	A0A0H3GIS3/A0A0H3GM18/A0A0H3GM87/A0A0H3GQZ3/A0A0H3GSB6/A0A0H3GTP0/A0A0H3GTY3	7	1.0441997814355	ko03430	Mismatch repair	2/44	22/1917	0.0909090909090909	3.96074380165289	2.14024141631872	0.0890092301720015	0.381205559520429	0.371173834269891	A0A0H3GHJ5/A0A0H3GP02
ko03000	Transcription factors	11/130	110/1917	0.1	1.47461538461538	1.38250347084662	0.120184887615606	0.827940336907508	0.77311916010039	A0A0H3GHI3/A0A0H3GKD7/A0A0H3GLD5/A0A0H3GMB2/A0A0H3GQB2/A0A0H3GU86/A0A0H3GVJ8/A0A0H3GWX0/A0A0H3GX11/A0A0H3GXH8/A0A0H3H2Y0	11	0.920150138304765	ko00720	Other carbon fixation pathways	3/35	39/1917	0.0769230769230769	4.21318681318681	2.76402807843429	0.0325188979297253	0.142270178442548	0.115527663697708	A0A0H3GMW0/A0A0H3GWS1/A0A0H3GWW9	3	1.48786418113299	ko00500	Starch and sucrose metabolism	9/204	52/1917	0.173076923076923	1.62641402714932	1.5800028944995	0.0935001265495397	0.721895683953433	0.700523772257443	A0A0H3GHA3/A0A0H3GJK2/A0A0H3GKA4/A0A0H3GRY6/A0A0H3GS77/A0A0H3GUW3/A0A0H3GV93/A0A0H3GYL8/A0A0H3H442	9	1.02918780132289	ko02026	Biofilm formation	2/44	23/1917	0.0869565217391304	3.78853754940711	2.06160581022244	0.0961049991428506	0.381205559520429	0.371173834269891	A0A0H3GIE5/A0A0H3GRD8
ko03070	Bacterial secretion system	3/130	21/1917	0.142857142857143	2.10659340659341	1.37494621992993	0.166319245696209	0.935976379408884	0.874001712521029	A0A0H3GJB0/A0A0H3GQ13/A0A0H3H025	3	0.779057493317741	ko00561	Glycerolipid metabolism	2/35	21/1917	0.0952380952380952	5.21632653061224	2.64878484550546	0.0547455814702965	0.212899483495597	0.17288078359041	A0A0H3GYP2/A0A0H3H3A3	2	1.26165092709068	ko02048	Prokaryotic defense system	5/204	24/1917	0.208333333333333	1.95772058823529	1.62893326428697	0.10328900499082	0.721895683953433	0.700523772257443	A0A0H3GIC1/A0A0H3GKH0/A0A0H3GQK4/A0A0H3GV12/A0A0H3GW86	5	0.9859459062244	ko03021	Transcription machinery	2/44	23/1917	0.0869565217391304	3.78853754940711	2.06160581022244	0.0961049991428506	0.381205559520429	0.371173834269891	A0A0H3GIE5/A0A0H3H073
ko02000	Transporters	27/130	332/1917	0.0813253012048193	1.19923540315107	1.07653480104368	0.168701692064229	0.935976379408884	0.874001712521029	A0A0H3GIT1/A0A0H3GJN5/A0A0H3GK59/A0A0H3GKZ9/A0A0H3GLP6/A0A0H3GLQ6/A0A0H3GLU6/A0A0H3GMH3/A0A0H3GNP4/A0A0H3GP47/A0A0H3GPE9/A0A0H3GQB9/A0A0H3GQG7/A0A0H3GR25/A0A0H3GR34/A0A0H3GU89/A0A0H3GUI9/A0A0H3GUR6/A0A0H3GV79/A0A0H3GV90/A0A0H3GX53/A0A0H3GXB1/A0A0H3GXY9/A0A0H3GY30/A0A0H3GYQ8/A0A0H3H0Y2/A0A0H3H193	27	0.772880561450753	ko02024	Quorum sensing	3/35	55/1917	0.0545454545454545	2.98753246753247	2.03904919212326	0.0766323993974207	0.268213397890972	0.217797345655827	A0A0H3GGY2/A0A0H3GND7/A0A0H3GTJ4	3	1.11558757626054	ko00630	Glyoxylate and dicarboxylate metabolism	7/204	39/1917	0.179487179487179	1.68665158371041	1.49470363334867	0.112796200617724	0.721895683953433	0.700523772257443	A0A0H3GH07/A0A0H3GK30/A0A0H3GRP5/A0A0H3GUJ6/A0A0H3GVY8/A0A0H3GWA1/A0A0H3H232	7	0.947705528708587	ko03110	Chaperones and folding catalysts	3/44	50/1917	0.06	2.61409090909091	1.77213187246776	0.104831528868118	0.381205559520429	0.371173834269891	A0A0H3GM71/A0A0H3GUI0/A0A0H3GWG3
OMV
OMV_m1.ID	OMV_m1.Description	OMV_m1.GeneRatio	OMV_m1.BgRatio	OMV_m1.RichFactor	OMV_m1.FoldEnrichment	OMV_m1.zScore	OMV_m1.pvalue	OMV_m1.p.adjust	OMV_m1.qvalue	OMV_m1.geneID	OMV_m1.Count	OMV_m1.logp	OMV_m2.ID	OMV_m2.Description	OMV_m2.GeneRatio	OMV_m2.BgRatio	OMV_m2.RichFactor	OMV_m2.FoldEnrichment	OMV_m2.zScore	OMV_m2.pvalue	OMV_m2.p.adjust	OMV_m2.qvalue	OMV_m2.geneID	OMV_m2.Count	OMV_m2.logp	OMV_m3.ID	OMV_m3.Description	OMV_m3.GeneRatio	OMV_m3.BgRatio	OMV_m3.RichFactor	OMV_m3.FoldEnrichment	OMV_m3.zScore	OMV_m3.pvalue	OMV_m3.p.adjust	OMV_m3.qvalue	OMV_m3.geneID	OMV_m3.Count	OMV_m3.logp	OMV_m4.ID	OMV_m4.Description	OMV_m4.GeneRatio	OMV_m4.BgRatio	OMV_m4.RichFactor	OMV_m4.FoldEnrichment	OMV_m4.zScore	OMV_m4.pvalue	OMV_m4.p.adjust	OMV_m4.qvalue	OMV_m4.geneID
ko02020	Two-component system	7/52	106/1917	0.0660377358490566	2.43450653120464	2.53662485463598	0.0220533681708019	0.416395617680516	0.402530672301251	A0A0H3GXT2/A0A0H3GW77/A0A0H3GSY7/A0A0H3GPZ6/A0A0H3GPX4/A0A0H3GGB5/A0A0H3GG67	7	1.65652507212431	ko03010	Ribosome	15/131	51/1917	0.294117647058824	4.3039964077234	6.47532406002545	5.76904217777515e-07	1.70186744244367e-05	1.4574422343853e-05	A0A0H3H3W7/A0A0H3H3V1/A0A0H3GZA8/A0A0H3GZA2/A0A0H3GYA6/A0A0H3GY20/A0A0H3GXD3/A0A0H3GWK7/A0A0H3GW96/A0A0H3GVH6/A0A0H3GU14/A0A0H3GU10/A0A0H3GRB3/A0A0H3GN07/A0A0H3GHD3	15	6.23889628588012	ko00220	Arginine biosynthesis	4/59	25/1917	0.16	5.19864406779661	3.76460488425454	0.0063147439005842	0.164183341415189	0.146236174539845	A0A0H3GY11/A0A0H3GRX4/A0A0H3GN61/A0A0H3GI28	4	2.1996442579065	ko00020	Citrate cycle (TCA cycle)	12/124	31/1917	0.387096774193548	5.9843912591051	7.35598065818713	1.56512638773819e-07	9.86029624275059e-06	7.9080070117298e-06	A0A0H3GWA1/A0A0H3GU59/A0A0H3GU54/A0A0H3GRP5/A0A0H3GQA9/A0A0H3GQA5/A0A0H3GMN6/A0A0H3GLJ0/A0A0H3GK43/A0A0H3GJE4/A0A0H3GJD9/A0A0H3GI02
ko03019	Messenger RNA biogenesis	3/52	24/1917	0.125	4.60817307692308	2.96946138185875	0.0254936092457459	0.416395617680516	0.402530672301251	A0A0H3H3P3/A0A0H3GLU4/A0A0H3GLR8	3	1.59356867514083	ko01503	Cationic antimicrobial peptide (CAMP) resistance	11/131	30/1917	0.366666666666667	5.36564885496183	6.52553541652455	1.79049725798521e-06	2.64098345552819e-05	2.26168074692869e-05	VFG049133/A0A0H3H486/A0A0H3H370/A0A0H3GYN7/A0A0H3GXU3/A0A0H3GWQ5/A0A0H3GQM2/A0A0H3GPN8/A0A0H3GNP4/A0A0H3GNN5/A0A0H3GJM8	11	5.74702633974161	ko00270	Cysteine and methionine metabolism	5/59	47/1917	0.106382978723404	3.45654525784349	3.0377623752789	0.0132435576057233	0.229554998499204	0.204461941983097	A0A0H3H447/A0A0H3GU58/A0A0H3GMA6/A0A0H3GKZ3/A0A0H3GKU6	5	1.87799533506299	ko00720	Other carbon fixation pathways	12/124	39/1917	0.307692307692308	4.75682382133995	6.23194753879821	2.77248596844397e-06	8.73333080059852e-05	7.00417507817425e-05	A0A0H3GWA1/A0A0H3GU59/A0A0H3GU54/A0A0H3GT58/A0A0H3GRP5/A0A0H3GQA9/A0A0H3GPJ4/A0A0H3GK93/A0A0H3GK43/A0A0H3GJE4/A0A0H3GIK3/A0A0H3GI02
ko00970	Aminoacyl-tRNA biosynthesis	3/52	27/1917	0.111111111111111	4.09615384615385	2.70478979070832	0.0348044260025227	0.426354218530903	0.412157676345664	A0A0H3GR40/A0A0H3GQM5/A0A0H3GPY5	3	1.45836552426471	ko02044	Secretion system	11/131	30/1917	0.366666666666667	5.36564885496183	6.52553541652455	1.79049725798521e-06	2.64098345552819e-05	2.26168074692869e-05	VFG043627/A0A0H3H370/A0A0H3H025/A0A0H3GZY5/A0A0H3GYJ7/A0A0H3GY13/A0A0H3GUY3/A0A0H3GRZ5/A0A0H3GNZ4/A0A0H3GNG0/A0A0H3GKD2	11	5.74702633974161	ko00670	One carbon pool by folate	3/59	20/1917	0.15	4.87372881355932	3.10249756800167	0.0217550289540352	0.235225891365152	0.209512939677464	A0A0H3GTN1/A0A0H3GQ24/A0A0H3GKU6	3	1.66244033436302	ko00970	Aminoacyl-tRNA biosynthesis	7/124	27/1917	0.259259259259259	4.00806451612903	4.13862976443759	0.00119611105554179	0.020573246163241	0.0164998465469602	A0A0H3H2L3/A0A0H3H058/A0A0H3GUM8/A0A0H3GUA1/A0A0H3GS78/A0A0H3GQW8/A0A0H3GPK3
ko00541	Biosynthesis of various nucleotide sugars	3/52	33/1917	0.0909090909090909	3.3513986013986	2.27458820297732	0.057970647378558	0.568112344309868	0.549195606744234	VFG048874/A0A0H3GV84/A0A0H3GUR3	3	1.2367918496833	ko03070	Bacterial secretion system	8/131	21/1917	0.380952380952381	5.57470010905125	5.70749820113904	3.67389268663384e-05	0.000433519337022793	0.000371256524122998	A0A0H3H370/A0A0H3H025/A0A0H3GYJ7/A0A0H3GY13/A0A0H3GRZ5/A0A0H3GNZ4/A0A0H3GNG0/A0A0H3GKD2	8	4.43487353346391	ko00250	Alanine, aspartate and glutamate metabolism	4/59	37/1917	0.108108108108108	3.51259734310582	2.74944943478204	0.0250561854663674	0.235225891365152	0.209512939677464	A0A0H3GY60/A0A0H3GY11/A0A0H3GN61/A0A0H3GI28	4	1.60108504495413	ko00190	Oxidative phosphorylation	8/124	35/1917	0.228571428571429	3.53364055299539	3.97729371986212	0.00130623785163435	0.020573246163241	0.0164998465469602	A0A0H3H110/A0A0H3H0K2/A0A0H3GVB4/A0A0H3GU54/A0A0H3GT22/A0A0H3GQA9/A0A0H3GLJ5/A0A0H3GI02
ko00630	Glyoxylate and dicarboxylate metabolism	3/52	39/1917	0.0769230769230769	2.83579881656805	1.93361319580616	0.08677675817336	0.649813216561907	0.628176041789169	A0A0H3GSY7/A0A0H3GHC8/A0A0H3GG67	3	1.06159657837965	ko01011	Peptidoglycan biosynthesis and degradation proteins	9/131	38/1917	0.236842105263158	3.46584973885094	4.15707337073681	0.000734511849051809	0.00722269984900945	0.00618536293938365	A0A0H3GXU3/A0A0H3GUX2/A0A0H3GUM1/A0A0H3GUL3/A0A0H3GRR3/A0A0H3GQM2/A0A0H3GQ17/A0A0H3GPW3/A0A0H3GIH5	9	3.13400119383382	ko00260	Glycine, serine and threonine metabolism	4/59	39/1917	0.102564102564103	3.33246414602347	2.62180501307511	0.0298166788946231	0.235225891365152	0.209512939677464	A0A0H3H447/A0A0H3GXZ5/A0A0H3GTN1/A0A0H3GMA6	4	1.52554073171008	ko00620	Pyruvate metabolism	11/124	67/1917	0.164179104477612	2.53815599422244	3.36953808612262	0.00303952477899075	0.0382980122152834	0.0307151977666434	A0A0H3GYR2/A0A0H3GWA1/A0A0H3GTA5/A0A0H3GT58/A0A0H3GQL7/A0A0H3GPJ4/A0A0H3GMN6/A0A0H3GK93/A0A0H3GJD9/A0A0H3GIK3/A0A0H3GI02
ko00910	Nitrogen metabolism	2/52	20/1917	0.1	3.68653846153846	2.0162036702342	0.100521854976148	0.649813216561907	0.628176041789169	A0A0H3GSR2/A0A0H3GG67	2	0.997739505769153	ko02000	Transporters	37/131	332/1917	0.11144578313253	1.63085165087832	3.42274327162559	0.000870899893116458	0.00734044195626729	0.00628619471723157	VFG049133/AIA35096.1/A0A0H3H3K2/A0A0H3H370/A0A0H3H241/A0A0H3H0Y2/A0A0H3GZJ1/A0A0H3GYN7/A0A0H3GX19/A0A0H3GWW7/A0A0H3GWJ5/A0A0H3GW27/A0A0H3GV03/A0A0H3GUY3/A0A0H3GUI9/A0A0H3GUA4/A0A0H3GTZ1/A0A0H3GS83/A0A0H3GRI2/A0A0H3GQC1/A0A0H3GQ78/A0A0H3GQ25/A0A0H3GPT8/A0A0H3GPL2/A0A0H3GNP4/A0A0H3GNJ8/A0A0H3GNG3/A0A0H3GMH8/A0A0H3GMF7/A0A0H3GM82/A0A0H3GLP6/A0A0H3GLC3/A0A0H3GKX2/A0A0H3GK53/A0A0H3GJZ1/A0A0H3GHG7/A0A0…	37	3.06003176274862	ko03021	Transcription machinery	3/59	23/1917	0.130434782608696	4.23802505526898	2.78326808034558	0.0316650238376166	0.235225891365152	0.209512939677464	A0A0H3H469/A0A0H3H395/A0A0H3GRL2	3	1.49942018069709	ko00640	Propanoate metabolism	7/124	35/1917	0.2	3.09193548387097	3.28390775578648	0.00586451486158349	0.0615774060466267	0.0493853883080715	A0A0H3GU59/A0A0H3GT58/A0A0H3GPY7/A0A0H3GK43/A0A0H3GJE4/A0A0H3GJD9/A0A0H3GIK3
ko00480	Glutathione metabolism	2/52	24/1917	0.0833333333333333	3.07211538461538	1.70531359837591	0.136480330478317	0.649813216561907	0.628176041789169	A0A0H3GQ55/A0A0H3GJV8	2	0.864929934559203	ko01501	beta-Lactam resistance	7/131	31/1917	0.225806451612903	3.30435853238119	3.50229502325206	0.00389988678186857	0.0287616650162807	0.0246308638854857	VFG049133/ABN69105.1/A0A0H3H370/A0A0H3H184/A0A0H3H0Y2/A0A0H3GYN7/A0A0H3GNP4	7	2.40894800085131	ko01007	Amino acid related enzymes	4/59	49/1917	0.0816326530612245	2.65236942234521	2.08745757162426	0.0612515379870829	0.353897775036479	0.3152125931499	A0A0H3GXZ5/A0A0H3GRX4/A0A0H3GMA6/A0A0H3GKZ3	4	1.21288300196886	ko03012	Translation factors	5/124	21/1917	0.238095238095238	3.68087557603687	3.24777241756723	0.00917785895968173	0.0717920363556176	0.0575775730170366	A0A0H3GZG5/A0A0H3GY08/A0A0H3GWM9/A0A0H3GMW6/A0A0H3GH69
ko00520	Amino sugar and nucleotide sugar metabolism	3/52	48/1917	0.0625	2.30408653846154	1.52750410490677	0.138959867066233	0.649813216561907	0.628176041789169	A0A0H3H4X5/A0A0H3GW58/A0A0H3GV84	3	0.85711061002173	ko02020	Two-component system	15/131	106/1917	0.141509433962264	2.07079072447069	3.07107894778727	0.00443237583854512	0.0290566860526847	0.0248835134795515	A0A0H3H370/A0A0H3H0Y2/A0A0H3GZ10/A0A0H3GV03/A0A0H3GUY3/A0A0H3GUA4/A0A0H3GTZ1/A0A0H3GPN8/A0A0H3GPL2/A0A0H3GN11/A0A0H3GLK6/A0A0H3GLC3/A0A0H3GK86/A0A0H3GJM8/A0A0H3GGV4	15	2.35336342118445	ko01504	Antimicrobial resistance genes	3/59	32/1917	0.09375	3.04608050847458	2.07942343162069	0.073054298391629	0.379882351636471	0.33835675044544	A0A0H3GZY9/A0A0H3GZK9/A0A0H3GN17	3	1.13635422582351	ko01007	Amino acid related enzymes	8/124	49/1917	0.163265306122449	2.52402896642528	2.84132737586647	0.0116259136169802	0.0717920363556176	0.0575775730170366	A0A0H3H2L3/A0A0H3H058/A0A0H3GV21/A0A0H3GUM8/A0A0H3GUA1/A0A0H3GS78/A0A0H3GQW8/A0A0H3GPK3
ko01007	Amino acid related enzymes	3/52	49/1917	0.0612244897959184	2.25706436420722	1.48808289683123	0.145317458959739	0.649813216561907	0.628176041789169	A0A0H3GR40/A0A0H3GQM5/A0A0H3GPY5	3	0.837682204873539	ko00190	Oxidative phosphorylation	7/131	35/1917	0.2	2.92671755725191	3.11483424294453	0.00792461826909737	0.0467552477876745	0.0400401765175446	A0A0H3H4Y3/A0A0H3GWA7/A0A0H3GVQ2/A0A0H3GVB8/A0A0H3GT27/A0A0H3GNJ6/A0A0H3GMU6	7	2.10102164868339	ko00910	Nitrogen metabolism	2/59	20/1917	0.1	3.24915254237288	1.80136262206879	0.124256393189921	0.500395294522979	0.445696213745164	A0A0H3GY60/A0A0H3GN61	2	0.905681256874913	ko00710	Carbon fixation by Calvin cycle	6/124	31/1917	0.193548387096774	2.99219562955255	2.94008872027125	0.0125179354810853	0.0717920363556176	0.0575775730170366	A0A0H3H2Q3/A0A0H3GXD5/A0A0H3GWA1/A0A0H3GTA5/A0A0H3GMB4/A0A0H3GK93
ko00400	Phenylalanine, tyrosine and tryptophan biosynthesis	2/52	25/1917	0.08	2.94923076923077	1.63769379165995	0.14587643637104	0.649813216561907	0.628176041789169	A0A0H3GZE8/A0A0H3GLL3	2	0.836014854648746	ko01504	Antimicrobial resistance genes	6/131	32/1917	0.1875	2.74379770992366	2.69344485172056	0.0188055617022042	0.10086619458455	0.0863796135603639	VFG049133/ABN69105.1/A0A0H3H370/A0A0H3H184/A0A0H3H0Y2/A0A0H3GNP4	6	1.72571369013179	ko05111	Biofilm formation	2/59	20/1917	0.1	3.24915254237288	1.80136262206879	0.124256393189921	0.500395294522979	0.445696213745164	A0A0H3GTW9/A0A0H3GQJ6	2	0.905681256874913	ko03032	DNA replication proteins	6/124	31/1917	0.193548387096774	2.99219562955255	2.94008872027125	0.0125179354810853	0.0717920363556176	0.0575775730170366	A0A0H3H0Y6/A0A0H3GXR6/A0A0H3GXR1/A0A0H3GS50/A0A0H3GND2/A0A0H3GLR9
[truncated: 80 more columns]

## Sheet: Sheet2
OMV_m1.ID	OMV_m1.Description	OMV_m1.GeneRatio	OMV_m1.BgRatio	OMV_m1.RichFactor	OMV_m1.FoldEnrichment	OMV_m1.zScore	OMV_m1.pvalue	OMV_m1.p.adjust	OMV_m1.qvalue	OMV_m1.geneID	OMV_m1.Count	OMV_m1.logp	OMV_m2.ID	OMV_m2.Description	OMV_m2.GeneRatio	OMV_m2.BgRatio	OMV_m2.RichFactor	OMV_m2.FoldEnrichment	OMV_m2.zScore	OMV_m2.pvalue	OMV_m2.p.adjust	OMV_m2.qvalue	OMV_m2.geneID	OMV_m2.Count	OMV_m2.logp	OMV_m3.ID	OMV_m3.Description	OMV_m3.GeneRatio	OMV_m3.BgRatio	OMV_m3.RichFactor	OMV_m3.FoldEnrichment	OMV_m3.zScore	OMV_m3.pvalue	OMV_m3.p.adjust	OMV_m3.qvalue	OMV_m3.geneID	OMV_m3.Count	OMV_m3.logp	OMV_m4.ID	OMV_m4.Description	OMV_m4.GeneRatio	OMV_m4.BgRatio	OMV_m4.RichFactor	OMV_m4.FoldEnrichment	OMV_m4.zScore	OMV_m4.pvalue	OMV_m4.p.adjust	OMV_m4.qvalue	OMV_m4.geneID
ko00620	Pyruvate metabolism	7/57	67/1917	0.104477611940299	3.51374705420267	3.66565695654141	0.0030600402632252	0.14688193263481	0.128843800556851	A0A0H3GH73/A0A0H3GMN6/A0A0H3GNC0/A0A0H3GRP8/A0A0H3GUK7/A0A0H3GUU1/A0A0H3GV77	7	2.51427285914538	ko01007	Amino acid related enzymes	11/119	49/1917	0.224489795918367	3.6163608300463	4.77181537388347	0.000129123957493864	0.00878042910958276	0.00733967758386175	A0A0H3GMT9/A0A0H3GPS2/A0A0H3GQ31/A0A0H3GRH0/A0A0H3GTN6/A0A0H3GU78/A0A0H3GUX6/A0A0H3GWB6/A0A0H3H1G0/A0A0H3H4E2/A0A0H3H4H3	11	3.88899317181494	ko00970	Aminoacyl-tRNA biosynthesis	5/109	27/1917	0.185185185185185	3.25688073394495	2.89915461545486	0.0160168719603179	0.419159615429776	0.411805937966095	A0A0H3GQW8/A0A0H3GS78/A0A0H3GT08/A0A0H3GU65/A0A0H3H058	5	1.79542229618054	ko03032	DNA replication proteins	8/81	31/1917	0.258064516129032	6.10752688172043	6.02038946576971	2.56931073539666e-05	0.00161866576329989	0.00146045031275178	A0A0H3GJA2/A0A0H3GPI6/A0A0H3GPK1/A0A0H3GQ64/A0A0H3GQN5/A0A0H3GVF5/A0A0H3GXR6/A0A0H3H365
ko00030	Pentose phosphate pathway	5/57	43/1917	0.116279069767442	3.91064871481028	3.37845342654065	0.0078936311823583	0.189447148376599	0.16618170910228	A0A0H3GHY4/A0A0H3GIV1/A0A0H3GLN8/A0A0H3GV85/A0A0H3GY70	5	2.10272316920077	ko02026	Biofilm formation	7/119	23/1917	0.304347826086957	4.90281329923274	4.84315196523854	0.000317580085234698	0.00931639048988148	0.00778769483674303	A0A0H3GK98/A0A0H3GMY8/A0A0H3GRD8/A0A0H3GU87/A0A0H3GVM1/A0A0H3GYD6/A0A0H3GYH4	7	3.49814673906563	ko01007	Amino acid related enzymes	7/109	49/1917	0.142857142857143	2.51245085190039	2.63270781860132	0.0187111107475468	0.419159615429776	0.411805937966095	A0A0H3GQW8/A0A0H3GS78/A0A0H3GT08/A0A0H3GT90/A0A0H3GU65/A0A0H3GUE5/A0A0H3H058	7	1.72790043071421	ko03400	DNA repair and recombination proteins	10/81	71/1917	0.140845070422535	3.33333333333333	4.20720849474451	0.000582951344410423	0.0183629673489283	0.0165680908411383	A0A0H3GJA2/A0A0H3GLS9/A0A0H3GMV4/A0A0H3GPI6/A0A0H3GPK1/A0A0H3GPZ9/A0A0H3GQ57/A0A0H3GQN5/A0A0H3GVF5/A0A0H3GXR6
ko00640	Propanoate metabolism	4/57	35/1917	0.114285714285714	3.84360902255639	2.97147995040366	0.0185167147582032	0.214578918628077	0.188227121603576	A0A0H3GRP8/A0A0H3GUK7/A0A0H3GV77/A0A0H3GX01	4	1.73243606349344	ko00020	Citrate cycle (TCA cycle)	8/119	31/1917	0.258064516129032	4.15722417999458	4.55818358003546	0.000411017227494771	0.00931639048988148	0.00778769483674303	A0A0H3GI02/A0A0H3GJD9/A0A0H3GLJ0/A0A0H3GM87/A0A0H3GP67/A0A0H3GUJ9/A0A0H3GWA1/A0A0H3GWS6	8	3.3861399745981	ko00670	One carbon pool by folate	4/109	20/1917	0.2	3.51743119266055	2.77811826476597	0.0236314514684436	0.419159615429776	0.411805937966095	A0A0H3GKU6/A0A0H3GQ24/A0A0H3GTN1/A0A0H3GWL7	4	1.62650960272749	ko00720	Other carbon fixation pathways	6/81	39/1917	0.153846153846154	3.64102564102564	3.49913783849497	0.0050362613608616	0.105761488578094	0.0954238994689566	A0A0H3GK43/A0A0H3GL37/A0A0H3GNU6/A0A0H3GQA9/A0A0H3GU54/A0A0H3GVN3
ko00983	Drug metabolism	3/57	20/1917	0.15	5.04473684210526	3.18236735936986	0.0198433606982836	0.214578918628077	0.188227121603576	A0A0H3GGL0/A0A0H3GQ65/A0A0H3GW25	3	1.70238477325449	ko00620	Pyruvate metabolism	12/119	67/1917	0.17910447761194	2.88523767716042	4.04011788335414	0.000607518983384513	0.0103278227175367	0.0086331645007273	A0A0H3GI02/A0A0H3GIK3/A0A0H3GJD9/A0A0H3GM87/A0A0H3GP67/A0A0H3GRZ9/A0A0H3GTW5/A0A0H3GUJ9/A0A0H3GVR4/A0A0H3GWA1/A0A0H3GWL1/A0A0H3GWS6	12	3.21644014694721	ko03012	Translation factors	4/109	21/1917	0.19047619047619	3.34993446920052	2.65801863101797	0.027943974361985	0.419159615429776	0.411805937966095	A0A0H3GMW6/A0A0H3GSW3/A0A0H3GV19/A0A0H3GWM9	4	1.55371182582638	ko00650	Butanoate metabolism	5/81	37/1917	0.135135135135135	3.1981981981982	2.83525880825391	0.0178977064936807	0.281888877275472	0.254335829120726	A0A0H3GIS3/A0A0H3GPY7/A0A0H3GQA9/A0A0H3GSB6/A0A0H3GU54
ko00250	Alanine, aspartate and glutamate metabolism	4/57	37/1917	0.108108108108108	3.63584637268848	2.8334838380067	0.0223519706904246	0.214578918628077	0.188227121603576	A0A0H3GK03/A0A0H3GLD4/A0A0H3GM66/A0A0H3GV21	4	1.65068418070892	ko00970	Aminoacyl-tRNA biosynthesis	7/119	27/1917	0.259259259259259	4.17647058823529	4.2753552561454	0.000933529349977126	0.0105799992997408	0.00884396226294119	A0A0H3GQ31/A0A0H3GRH0/A0A0H3GTN6/A0A0H3GU78/A0A0H3GUX6/A0A0H3H1G0/A0A0H3H4E2	7	3.02987202336811	ko00230	Purine metabolism	7/109	65/1917	0.107692307692308	1.8940014114326	1.80005667806896	0.0720445282586963	0.627447169757804	0.616439324674334	A0A0H3GQ24/A0A0H3GRJ1/A0A0H3GUH9/A0A0H3GVM8/A0A0H3GWL7/A0A0H3GWU2/A0A0H3H133	7	1.14239899801853	ko00020	Citrate cycle (TCA cycle)	4/81	31/1917	0.129032258064516	3.05376344086022	2.42083029044635	0.0390469073541508	0.34527000647464	0.311521810353059	A0A0H3GK43/A0A0H3GQA9/A0A0H3GU54/A0A0H3GVN3
ko02026	Biofilm formation	3/57	23/1917	0.130434782608696	4.38672768878719	2.85978192688347	0.0289484956906562	0.23158796552525	0.203147338180044	A0A0H3GIE5/A0A0H3GZJ7/A0A0H3H442	3	1.53837399947442	ko00260	Glycine, serine and threonine metabolism	7/119	39/1917	0.179487179487179	2.89140271493213	3.06933934843955	0.00866936240124685	0.0718353231141469	0.0600481029127544	A0A0H3GJD9/A0A0H3GMZ2/A0A0H3GNB7/A0A0H3GU79/A0A0H3GVB9/A0A0H3GXC7/A0A0H3H4H3	7	2.06201284206273	ko03016	Transfer RNA biogenesis	9/109	92/1917	0.0978260869565217	1.72048264858397	1.73859246746186	0.0732021698050771	0.627447169757804	0.616439324674334	A0A0H3GMX9/A0A0H3GQW8/A0A0H3GS78/A0A0H3GSL9/A0A0H3GT08/A0A0H3GU65/A0A0H3GWQ1/A0A0H3GY04/A0A0H3H058	9	1.13547604571202	ko00330	Arginine and proline metabolism	4/81	33/1917	0.121212121212121	2.86868686868687	2.27382468998069	0.0476608803188377	0.34527000647464	0.311521810353059	A0A0H3GL64/A0A0H3GV86/A0A0H3GVX4/A0A0H3H3Z1
ko00010	Glycolysis / Gluconeogenesis	5/57	66/1917	0.0757575757575758	2.54784688995215	2.2396258183451	0.0436298290312352	0.263900507220636	0.231491673000558	A0A0H3GMN6/A0A0H3GNC0/A0A0H3GUU1/A0A0H3GV85/A0A0H3H2Q3	5	1.36021648884533	ko00720	Other carbon fixation pathways	7/119	39/1917	0.179487179487179	2.89140271493213	3.06933934843955	0.00866936240124685	0.0718353231141469	0.0600481029127544	A0A0H3GI02/A0A0H3GIK3/A0A0H3GM87/A0A0H3GP67/A0A0H3GTW5/A0A0H3GVR4/A0A0H3GWA1	7	2.06201284206273	ko00240	Pyrimidine metabolism	5/109	45/1917	0.111111111111111	1.95412844036697	1.58990788911928	0.108434714073118	0.66637974385126	0.654688871152115	A0A0H3GME8/A0A0H3GNE4/A0A0H3GRD1/A0A0H3GUH9/A0A0H3GXD7	5	0.964831661368472	ko00541	Biosynthesis of various nucleotide sugars	4/81	33/1917	0.121212121212121	2.86868686868687	2.27382468998069	0.0476608803188377	0.34527000647464	0.311521810353059	A0A0H3GQN6/A0A0H3GVB1/A0A0H3GVR8/VFG048885
ko00970	Aminoacyl-tRNA biosynthesis	3/57	27/1917	0.111111111111111	3.73684210526316	2.50656765259607	0.0439834178701061	0.263900507220636	0.231491673000558	A0A0H3GPK3/A0A0H3GTA8/A0A0H3GVZ1	3	1.35671102544244	ko00710	Carbon fixation by Calvin cycle	6/119	31/1917	0.193548387096774	3.11791813499593	3.05770484337744	0.0103035782505688	0.0718353231141469	0.0600481029127544	A0A0H3GUJ9/A0A0H3GW02/A0A0H3GWA1/A0A0H3GWS6/A0A0H3GXD5/A0A0H3H4K9	6	1.98701192630407	ko00541	Biosynthesis of various nucleotide sugars	4/109	33/1917	0.121212121212121	2.13177648040033	1.60986320230878	0.11390057483493	0.66637974385126	0.654688871152115	A0A0H3GH37/A0A0H3GUE5/A0A0H3GX03/VFG048819	4	0.943474084112224	ko00670	One carbon pool by folate	3/81	20/1917	0.15	3.55	2.40727350655708	0.0493242866392343	0.34527000647464	0.311521810353059	A0A0H3GNU6/A0A0H3GRS5/A0A0H3GXI4
ko01007	Amino acid related enzymes	4/57	49/1917	0.0816326530612245	2.74543501611171	2.16616730483105	0.0551633121868583	0.264153534612914	0.231713626853433	A0A0H3GPK3/A0A0H3GTA8/A0A0H3GV21/A0A0H3GVZ1	4	1.25834966524293	ko03010	Ribosome	8/119	51/1917	0.156862745098039	2.52694018783984	2.84267809693679	0.0116204199155238	0.0718353231141469	0.0600481029127544	A0A0H3GKI9/A0A0H3GQP2/A0A0H3GQZ9/A0A0H3GWL2/A0A0H3GY63/A0A0H3GZ86/A0A0H3H3W4/A0A0H3H3X4	8	1.93477817799562	ko03021	Transcription machinery	3/109	23/1917	0.130434782608696	2.29397686477862	1.53254145352747	0.138785356308013	0.66637974385126	0.654688871152115	A0A0H3GGP0/A0A0H3GTU4/A0A0H3GW62	3	0.85765635527978	ko05111	Biofilm formation	3/81	20/1917	0.15	3.55	2.40727350655708	0.0493242866392343	0.34527000647464	0.311521810353059	A0A0H3GS56/A0A0H3GUH1/A0A0H3GXG2
ko00020	Citrate cycle (TCA cycle)	3/57	31/1917	0.0967741935483871	3.25466893039049	2.21498857807765	0.062206580020989	0.264153534612914	0.231713626853433	A0A0H3GH73/A0A0H3GMN6/A0A0H3GNC0	3	1.20616367454289	ko03036	Chromosome and associated proteins	8/119	61/1917	0.131147540983607	2.11268769803003	2.27156729568149	0.0319527541069983	0.181065606606324	0.15135515103315	A0A0H3GG62/A0A0H3GIQ6/A0A0H3GJA5/A0A0H3GM90/A0A0H3GMY3/A0A0H3GRR0/A0A0H3GUZ5/A0A0H3GZP6	8	1.49549170270361	ko03110	Chaperones and folding catalysts	5/109	50/1917	0.1	1.75871559633028	1.33445410838192	0.151023343744408	0.66637974385126	0.654688871152115	A0A0H3GIZ3/A0A0H3GKN4/A0A0H3GSR4/A0A0H3GTR0/A0A0H3GU42	5	0.820955918429872	ko00640	Propanoate metabolism	4/81	35/1917	0.114285714285714	2.7047619047619	2.13742983886377	0.0572493584565802	0.360670958276455	0.325417405963719	A0A0H3GK43/A0A0H3GL37/A0A0H3GPY7/A0A0H3GSB6
[truncated: 67 more columns]
