# Supplementary material for: Comparative Proteomic Profiling of Clinical Klebsiella pneumoniae Strains and the Corresponding Outer Membrane Vesicles
Source: J Extracell Biol. 2026 Apr 14;5(4):e70135. doi: 10.1002/jex2.70135 (PMC13077552; doi:10.1002/jex2.70135)
Supplement: Supplementary file 10 — Supporting Information: jex270135‐sup‐0010‐TableS5 [file JEX2-5-e70135-s004.xlsx]

## Sheet: Sheet1
strain
module	rank_byKME	UniprotID	EggnogName		module	rank_byKME	UniprotID	EggnogName		module	rank_byKME	UniprotID	EggnogName		module	rank_byKME	UniprotID	EggnogName		module	rank_byKME	UniprotID	EggnogName		module	rank_byKME	UniprotID	EggnogName		module	rank_byKME	UniprotID	EggnogName		module	rank_byKME	UniprotID	EggnogName		module	rank_byKME	UniprotID	EggnogName		module	rank_byKME	UniprotID	EggnogName
strain_m1	1	A0A0H3GWL4	csrA		strain_m2	1	A0A0H3GKU6	metH		strain_m3	1	A0A0H3GT82	KPHS_13060		strain_m4	1	A0A0H3H073	rpoZ		strain_m5	1	A0A0H3GW29	yraP		strain_m6	1	A0A0H3GJM3	KPHS_13420		strain_m7	1	A0A0H3GMT2	fabG		strain_m8	1	A0A0H3H3H3	rpsO		strain_m9	1	A0A0H3GYA6	rplO		strain_m10	1	A0A0H3GQ24	purH
strain_m1	2	A0A0H3GMU4	mtnN		strain_m2	2	A0A0H3GYG3	KPHS_45230		strain_m3	2	A0A0H3GVE0	yebV		strain_m4	2	A0A0H3GNJ8	bamA		strain_m5	2	A0A0H3GLK2	ppa		strain_m6	2	A0A0H3GNH3	fhuA		strain_m7	2	A0A0H3GU98	galU		strain_m8	2	A0A0H3GSZ6	glpC		strain_m9	2	A0A0H3GPK3	thrS		strain_m10	2	A0A0H3GQ31	leuS
strain_m1	3	A0A0H3GV79	rfbB		strain_m2	3	A0A0H3H184	KPC-2		strain_m3	3	A0A0H3GQF7	hutI		strain_m4	3	A0A0H3GMF8	lptD		strain_m5	3	A0A0H3GJP1	skp		strain_m6	3	A0A0H3GSQ3	gdhA		strain_m7	3	A0A0H3GX29	thyA		strain_m8	3	A0A0H3GZC4	KPHS_31110		strain_m9	3	A0A0H3GGP0	rpoC		strain_m10	3	A0A0H3H365	parE
strain_m1	4	A0A0H3GMH3	ompN		strain_m2	4	A0A0H3GQP7	KPHS_17180		strain_m3	4	A0A0H3GXX3	yqjD		strain_m4	4	A0A0H3GIE5	dksA		strain_m5	4	A0A0H3GM92	psd		strain_m6	4	A0A0H3GML8	gdhA		strain_m7	4	A0A0H3GSZ3	epd		strain_m8	4	A0A0H3GWM4	rpsJ		strain_m9	4	A0A0H3GU21	rpsC		strain_m10	4	A0A0H3GJ23	tgt
strain_m1	5	A0A0H3GNF5	ahpC		strain_m2	5	A0A0H3GY87	KPHS_48140		strain_m3	5	A0A0H3GYV3	yhbO		strain_m4	5	A0A0H3GIJ5	tsf		strain_m5	5	A0A0H3GKD9	hemC		strain_m6	5	A0A0H3GP38	argD		strain_m7	5	A0A0H3GVT0	pdxB		strain_m8	5	A0A0H3GII9	btuF		strain_m9	5	A0A0H3GZA2	rplN		strain_m10	5	A0A0H3GSX3	htpG
strain_m1	6	A0A0H3GRR5	mutT		strain_m2	6	A0A0H3GKI4	KPHS_17170		strain_m3	6	A0A0H3GW02	tktA		strain_m4	6	A0A0H3GQ85	yecJ		strain_m5	6	A0A0H3GTU9	yhcB		strain_m6	6	A0A0H3GR18	ompF		strain_m7	6	A0A0H3GPP5	yneI		strain_m8	6	A0A0H3GLS7	moaD		strain_m9	6	A0A0H3H4V7	yidC		strain_m10	6	A0A0H3GRK5	hda
strain_m1	7	A0A0H3GRS9	KPHS_22290		strain_m2	7	A0A0H3GVU9	yhdN		strain_m3	7	A0A0H3GNH7	ycjG		strain_m4	7	A0A0H3GSR0	yajG		strain_m5	7	A0A0H3GGZ2	metJ		strain_m6	7	A0A0H3GT57	pqqB		strain_m7	7	A0A0H3GIB7	treR		strain_m8	7	A0A0H3GXD7	pyrE		strain_m9	7	A0A0H3GPZ9	rpoB		strain_m10	7	A0A0H3GQ88	seqA
strain_m1	8	A0A0H3GQG7	yncD		strain_m2	8	A0A0H3GNQ8	KPHS_22950		strain_m3	8	A0A0H3GYX9	sodC		strain_m4	8	A0A0H3GWG3	grpE		strain_m5	8	A0A0H3GWJ5	bamC		strain_m6	8	A0A0H3GL02	nfnB		strain_m7	8	A0A0H3GT96	glk		strain_m8	8	A0A0H3GS33	mprA		strain_m9	8	A0A0H3H058	aspS		strain_m10	8	A0A0H3GYH1	gsp
strain_m1	9	A0A0H3GIQ6	gmhA		strain_m2	9	A0A0H3H3N7	argR		strain_m3	9	A0A0H3GLX0	yjbJ		strain_m4	9	A0A0H3GJZ1	lptE		strain_m5	9	A0A0H3GZ03	ptsN		strain_m6	9	A0A0H3GL34	ompF		strain_m7	9	A0A0H3GUV5	glpX		strain_m8	9	A0A0H3GWJ3	rpmD		strain_m9	9	A0A0H3GUA4	narG		strain_m10	9	A0A0H3GWB3	mreB
strain_m1	10	A0A0H3GUI9	ompX		strain_m2	10	A0A0H3GWH3	KPHS_p201400		strain_m3	10	A0A0H3GSJ0	psiF		strain_m4	10	A0A0H3GQS6	cybC		strain_m5	10	A0A0H3H0B5	yedD		strain_m6	10	VFG048439	entC		strain_m7	10	A0A0H3GJN7	dxr		strain_m8	10	A0A0H3GYB8	rdgB		strain_m9	10	A0A0H3GWV4	srmB		strain_m10	10	A0A0H3GQM5	serS
OMV
module	rank_byKME	UniprotID	EggnogName		module	rank_byKME	UniprotID	EggnogName		module	rank_byKME	UniprotID	EggnogName		module	rank_byKME	UniprotID	EggnogName		module	rank_byKME	UniprotID	EggnogName		module	rank_byKME	UniprotID	EggnogName		module	rank_byKME	UniprotID	EggnogName
OMV_m1	1	A0A0H3GMV1	dapD		OMV_m2	1	A0A0H3GY13	secG		OMV_m3	1	A0A0H3H395	rpoD		OMV_m4	1	A0A0H3GVB4	atpD		OMV_m5	1	A0A0H3GGN5	rplK		OMV_m6	1	A0A0H3GRZ9	pykA		OMV_m7	1	A0A0H3GL64	puuC
OMV_m1	2	A0A0H3GWR1	gapC		OMV_m2	2	A0A0H3GT27	nuoA		OMV_m3	2	A0A0H3H1L4	lepA		OMV_m4	2	A0A0H3GH32	rho		OMV_m5	2	A0A0H3GLQ2	rplJ		OMV_m6	2	A0A0H3GIJ2	yaeH		OMV_m7	2	A0A0H3GUV6	argS
OMV_m1	3	A0A0H3GLK1	trxA		OMV_m2	3	A0A0H3GJZ1	lptE		OMV_m3	3	A0A0H3GQ04	ahpC		OMV_m4	3	A0A0H3GLB7	typA		OMV_m5	3	A0A0H3GU26	rplD		OMV_m6	3	A0A0H3GKC0	rhlB		OMV_m7	3	A0A0H3GUH1	barA
OMV_m1	4	A0A0H3GT65	urtA		OMV_m2	4	A0A0H3GMH8	treB		OMV_m3	4	A0A0H3GY66	degS		OMV_m4	4	A0A0H3GRM8	ispG		OMV_m5	4	A0A0H3GKI9	rplA		OMV_m6	4	A0A0H3GX13	uspA		OMV_m7	4	A0A0H3GTK8	quiA
OMV_m1	5	A0A0H3GMJ2	leuC		OMV_m2	5	A0A0H3H241	sdaC		OMV_m3	5	A0A0H3GJC5	nadC		OMV_m4	5	A0A0H3GWM9	fusA		OMV_m5	5	A0A0H3GN34	gapA		OMV_m6	5	A0A0H3GVM1	rcsB		OMV_m7	5	A0A0H3GH92	hflX
OMV_m1	6	A0A0H3GMF5	ytfN		OMV_m2	6	A0A0H3GGJ6	yifL		OMV_m3	6	A0A0H3GVY6	hemF		OMV_m4	6	A0A0H3GSR4	clpX		OMV_m5	6	A0A0H3GW17	upp		OMV_m6	6	A0A0H3H442	glgP		OMV_m7	6	A0A0H3GI71	murC
OMV_m1	7	A0A0H3GSR2	KPHS_25840		OMV_m2	7	A0A0H3H1N4	yfiB		OMV_m3	7	A0A0H3GZK9	folK		OMV_m4	7	A0A0H3GRR0	ftsZ		OMV_m5	7	A0A0H3GYB0	rpsH		OMV_m6	7	A0A0H3GM71	groS		OMV_m7	7	A0A0H3GQ64	dnaB
OMV_m1	8	A0A0H3GLR8	rraB		OMV_m2	8	A0A0H3GWJ5	bamC		OMV_m3	8	A0A0H3H020	yebT		OMV_m4	8	A0A0H3GRS5	glyA		OMV_m5	8	A0A0H3GWL9	rplB		OMV_m6	8	A0A0H3H1D2	bcp		OMV_m7	8	A0A0H3H3Z1	argD
OMV_m1	9	A0A0H3GPY5	glnS		OMV_m2	9	A0A0H3GN11	rcsF		OMV_m3	9	A0A0H3GY60	gltB		OMV_m4	9	A0A0H3GLR9	hupA		OMV_m5	9	A0A0H3GY63	rpsI		OMV_m6	9	A0A0H3GQ31	leuS		OMV_m7	9	A0A0H3GNZ7	yajI
OMV_m1	10	A0A0H3H0Y9	glpQ		OMV_m2	10	A0A0H3H486	arnC		OMV_m3	10	A0A0H3GT31	yfbS		OMV_m4	10	A0A0H3GLF7	rne		OMV_m5	10	A0A0H3GLP8	tuf		OMV_m6	10	A0A0H3GLK2	ppa		OMV_m7	10	A0A0H3GLS9	xthA
